# Supplementary material for: Including residual contact information into replica-exchange MD simulations significantly enriches native-like conformations
Source: PLoS One. 2020 Nov 16;15(11):e0242072. doi: 10.1371/journal.pone.0242072 (PMC7668583; doi:10.1371/journal.pone.0242072)
Supplement: S1 File — (ZIP) [file pone.0242072.s005.zip]

Archive with 48 entries (36 files):
- minimal_dataset/
- minimal_dataset/1vii/
- minimal_dataset/1vii/grompp/
- minimal_dataset/1vii/grompp/topol/
- minimal_dataset/1vii/grompp/topol/topol_0DCA.top
- minimal_dataset/1vii/grompp/topol/topol_6DCA.top
- minimal_dataset/1vii/grompp/topol/topol_12DCA.top
- minimal_dataset/1vii/grompp/topol/topol_24DCA.top
- minimal_dataset/1vii/grompp/topol/topol_36DCA.top
- minimal_dataset/1vii/grompp/topol/topol_48DCA.top
- minimal_dataset/1vii/grompp/topol/topol_12DCA_75percent.top
- minimal_dataset/1vii/grompp/topol/topol_24DCA_75percent.top
- minimal_dataset/1vii/grompp/topol/topol_36DCA_75percent.top
- minimal_dataset/1vii/grompp/topol/topol_48DCA_75percent.top
- minimal_dataset/1vii/grompp/topol/topol_48DCA_50percent.top
- minimal_dataset/1vii/grompp/topol/topol_36DCA_50percent.top
- minimal_dataset/1vii/grompp/topol/topol_24DCA_50percent.top
- minimal_dataset/1vii/grompp/topol/topol_12DCA_50percent.top
- minimal_dataset/1vii/grompp/gro/
- minimal_dataset/1vii/grompp/gro/rex_0.gro
- minimal_dataset/1vii/pdb/
- minimal_dataset/1vii/pdb/1vii.pdb
- minimal_dataset/1vii/pdb/1vii_unfolded_frame.pdb
- minimal_dataset/mdp/
- minimal_dataset/mdp/rex.mdp
- minimal_dataset/mdp/table_b0.xvg
- minimal_dataset/1l2y/
- minimal_dataset/1l2y/grompp/
- minimal_dataset/1l2y/grompp/topol/
- minimal_dataset/1l2y/grompp/topol/topol_12DCA_50percent.top
- minimal_dataset/1l2y/grompp/topol/topol_24DCA_50percent.top
- minimal_dataset/1l2y/grompp/topol/topol_36DCA_50percent.top
- minimal_dataset/1l2y/grompp/topol/topol_48DCA_50percent.top
- minimal_dataset/1l2y/grompp/topol/topol_12DCA_75percent.top
- minimal_dataset/1l2y/grompp/topol/topol_24DCA_75percent.top
- minimal_dataset/1l2y/grompp/topol/topol_36DCA_75percent.top
- minimal_dataset/1l2y/grompp/topol/topol_48DCA_75percent.top
- minimal_dataset/1l2y/grompp/topol/topol_0DCA.top
- minimal_dataset/1l2y/grompp/topol/topol_6DCA.top
- minimal_dataset/1l2y/grompp/topol/topol_12DCA.top
- minimal_dataset/1l2y/grompp/topol/topol_24DCA.top
- minimal_dataset/1l2y/grompp/topol/topol_36DCA.top
- minimal_dataset/1l2y/grompp/topol/topol_48DCA.top
- minimal_dataset/1l2y/grompp/gro/
- minimal_dataset/1l2y/grompp/gro/rex_0.gro
- minimal_dataset/1l2y/pdb/
- minimal_dataset/1l2y/pdb/1l2y.pdb
- minimal_dataset/1l2y/pdb/1l2y_unfolded_frame.pdb
