# Supplementary material for: Including residual contact information into replica-exchange MD simulations significantly enriches native-like conformations
Source: PLoS One. 2020 Nov 16;15(11):e0242072. doi: 10.1371/journal.pone.0242072 (PMC7668583; doi:10.1371/journal.pone.0242072)
Supplement: S1 File — (ZIP) [file pone.0242072.s005.zip › minimal_dataset/1vii/grompp/gro/rex_0.gro]

VILLIN in water t= 1470.00000
61693
   41MET      N    1   1.933   2.882   3.721
   41MET     H1    2   1.847   2.923   3.756
   41MET     H2    3   1.929   2.781   3.727
   41MET     H3    4   2.010   2.912   3.780
   41MET     CA    5   1.960   2.926   3.583
   41MET     HA    6   2.057   2.886   3.554
   41MET     CB    7   1.858   2.870   3.482
   41MET    HB1    8   1.758   2.901   3.510
   41MET    HB2    9   1.863   2.761   3.487
   41MET     CG   10   1.886   2.914   3.338
   41MET    HG1   11   1.854   3.017   3.328
   41MET    HG2   12   1.823   2.855   3.271
   41MET     SD   13   2.059   2.902   3.282
   41MET     CE   14   2.080   2.723   3.268
   41MET    HE1   15   2.009   2.683   3.195
   41MET    HE2   16   2.181   2.701   3.235
   41MET    HE3   17   2.064   2.676   3.365
   41MET      C   18   1.971   3.078   3.578
   41MET      O   19   1.881   3.145   3.627
   42LEU      N   20   2.078   3.131   3.516
   42LEU      H   21   2.142   3.065   3.474
   42LEU     CA   22   2.116   3.273   3.505
   42LEU     HA   23   2.205   3.275   3.443
   42LEU     CB   24   2.009   3.355   3.430
   42LEU    HB1   25   2.040   3.459   3.428
   42LEU    HB2   26   1.915   3.352   3.486
   42LEU     CG   27   1.981   3.312   3.285
   42LEU     HG   28   1.925   3.219   3.284
   42LEU    CD1   29   1.895   3.419   3.218
   42LEU   HD11   30   1.946   3.516   3.219
   42LEU   HD12   31   1.874   3.391   3.115
   42LEU   HD13   32   1.801   3.429   3.272
   42LEU    CD2   33   2.107   3.295   3.201
   42LEU   HD21   34   2.162   3.207   3.234
   42LEU   HD22   35   2.079   3.278   3.097
   42LEU   HD23   36   2.170   3.383   3.208
   42LEU      C   37   2.164   3.346   3.633
   42LEU      O   38   2.206   3.462   3.623
   43SER      N   39   2.166   3.280   3.749
   43SER      H   40   2.137   3.183   3.750
   43SER     CA   41   2.218   3.335   3.875
   43SER     HA   42   2.181   3.437   3.885
   43SER     CB   43   2.167   3.254   3.994
   43SER    HB1   44   2.060   3.243   3.989
   43SER    HB2   45   2.191   3.309   4.086
   43SER     OG   46   2.230   3.128   4.000
   43SER     HG   47   2.203   3.076   3.921
   43SER      C   48   2.372   3.341   3.879
   43SER      O   49   2.441   3.291   3.791
   44ASP      N   50   2.427   3.396   3.988
   44ASP      H   51   2.367   3.426   4.063
   44ASP     CA   52   2.572   3.386   4.014
   44ASP     HA   53   2.623   3.416   3.923
   44ASP     CB   54   2.613   3.483   4.125
   44ASP    HB1   55   2.610   3.433   4.222
   44ASP    HB2   56   2.543   3.567   4.128
   44ASP     CG   57   2.752   3.543   4.101
   44ASP    OD1   58   2.834   3.547   4.195
   44ASP    OD2   59   2.774   3.602   3.992
   44ASP      C   60   2.615   3.242   4.046
   44ASP      O   61   2.726   3.203   4.013
   45GLU      N   62   2.525   3.161   4.103
   45GLU      H   63   2.432   3.196   4.121
   45GLU     CA   64   2.548   3.019   4.133
   45GLU     HA   65   2.652   3.007   4.165
   45GLU     CB   66   2.458   2.973   4.249
   45GLU    HB1   67   2.487   2.873   4.279
   45GLU    HB2   68   2.355   2.968   4.212
   45GLU     CG   69   2.459   3.065   4.373
   45GLU    HG1   70   2.396   3.019   4.449
   45GLU    HG2   71   2.414   3.160   4.347
   45GLU     CD   72   2.599   3.090   4.433
   45GLU    OE1   73   2.691   3.007   4.421
   45GLU    OE2   74   2.619   3.196   4.498
   45GLU      C   75   2.532   2.928   4.009
   45GLU      O   76   2.572   2.811   4.012
   46ASP      N   77   2.479   2.980   3.898
   46ASP      H   78   2.439   3.073   3.906
   46ASP     CA   79   2.502   2.927   3.763
   46ASP     HA   80   2.510   2.818   3.769
   46ASP     CB   81   2.387   2.959   3.667
   46ASP    HB1   82   2.406   2.911   3.572
   46ASP    HB2   83   2.384   3.067   3.649
   46ASP     CG   84   2.252   2.916   3.720
   46ASP    OD1   85   2.209   2.802   3.690
   46ASP    OD2   86   2.179   2.997   3.782
   46ASP      C   87   2.633   2.979   3.703
   46ASP      O   88   2.713   2.901   3.652
   47PHE      N   89   2.656   3.111   3.708
   47PHE      H   90   2.587   3.171   3.751
   47PHE     CA   91   2.772   3.174   3.643
   47PHE     HA   92   2.769   3.149   3.536
   47PHE     CB   93   2.765   3.326   3.656
   47PHE    HB1   94   2.866   3.364   3.640
   47PHE    HB2   95   2.738   3.352   3.759
   47PHE     CG   96   2.673   3.401   3.560
   47PHE    CD1   97   2.703   3.535   3.533
   47PHE    HD1   98   2.787   3.583   3.581
   47PHE    CE1   99   2.626   3.608   3.440
   47PHE    HE1  100   2.651   3.711   3.420
   47PHE     CZ  101   2.519   3.547   3.374
   47PHE     HZ  102   2.461   3.602   3.301
   47PHE    CE2  103   2.487   3.413   3.402
   47PHE    HE2  104   2.404   3.366   3.352
   47PHE    CD2  105   2.563   3.340   3.495
   47PHE    HD2  106   2.537   3.237   3.515
   47PHE      C  107   2.905   3.119   3.696
   47PHE      O  108   2.994   3.093   3.615
   48LYS      N  109   2.916   3.090   3.825
   48LYS      H  110   2.839   3.118   3.886
   48LYS     CA  111   3.030   3.021   3.888
   48LYS     HA  112   3.121   3.080   3.870
   48LYS     CB  113   3.004   3.014   4.039
   48LYS    HB1  114   3.069   2.941   4.084
   48LYS    HB2  115   2.901   2.981   4.052
   48LYS     CG  116   3.022   3.146   4.115
   48LYS    HG1  117   2.975   3.228   4.062
   48LYS    HG2  118   3.129   3.167   4.126
   48LYS     CD  119   2.957   3.127   4.252
   48LYS    HD1  120   3.007   3.046   4.305
   48LYS    HD2  121   2.852   3.100   4.238
   48LYS     CE  122   2.963   3.254   4.337
   48LYS    HE1  123   2.918   3.336   4.281
   48LYS    HE2  124   3.067   3.277   4.357
   48LYS     NZ  125   2.891   3.235   4.466
   48LYS    HZ1  126   2.908   3.314   4.527
   48LYS    HZ2  127   2.790   3.226   4.452
   48LYS    HZ3  128   2.919   3.149   4.511
   48LYS      C  129   3.059   2.879   3.834
   48LYS      O  130   3.165   2.825   3.864
   49ALA      N  131   2.968   2.820   3.755
   49ALA      H  132   2.880   2.867   3.743
   49ALA     CA  133   2.983   2.689   3.690
   49ALA     HA  134   3.081   2.647   3.715
   49ALA     CB  135   2.876   2.594   3.746
   49ALA    HB1  136   2.879   2.499   3.692
   49ALA    HB2  137   2.895   2.575   3.851
   49ALA    HB3  138   2.777   2.639   3.734
   49ALA      C  139   2.976   2.692   3.536
   49ALA      O  140   3.027   2.599   3.473
   50VAL      N  141   2.913   2.793   3.474
   50VAL      H  142   2.860   2.857   3.532
   50VAL     CA  143   2.905   2.807   3.326
   50VAL     HA  144   2.941   2.715   3.282
   50VAL     CB  145   2.759   2.822   3.275
   50VAL     HB  146   2.762   2.815   3.167
   50VAL    CG1  147   2.669   2.709   3.327
   50VAL   HG11  148   2.571   2.714   3.278
   50VAL   HG12  149   2.714   2.612   3.304
   50VAL   HG13  150   2.655   2.717   3.435
   50VAL    CG2  151   2.692   2.956   3.309
   50VAL   HG21  152   2.682   2.967   3.416
   50VAL   HG22  153   2.751   3.037   3.269
   50VAL   HG23  154   2.593   2.959   3.263
   50VAL      C  155   2.998   2.916   3.269
   50VAL      O  156   3.039   2.905   3.154
   51PHE      N  157   3.037   3.015   3.349
   51PHE      H  158   3.001   3.015   3.444
   51PHE     CA  159   3.127   3.125   3.312
   51PHE     HA  160   3.167   3.106   3.212
   51PHE     CB  161   3.047   3.256   3.307
   51PHE    HB1  162   3.117   3.340   3.299
   51PHE    HB2  163   2.993   3.269   3.401
   51PHE     CG  164   2.950   3.269   3.190
   51PHE    CD1  165   2.813   3.290   3.212
   51PHE    HD1  166   2.774   3.292   3.313
   51PHE    CE1  167   2.725   3.310   3.104
   51PHE    HE1  168   2.620   3.328   3.122
   51PHE     CZ  169   2.775   3.310   2.973
   51PHE     HZ  170   2.708   3.326   2.889
   51PHE    CE2  171   2.912   3.288   2.950
   51PHE    HE2  172   2.950   3.287   2.848
   51PHE    CD2  173   2.999   3.268   3.058
   51PHE    HD2  174   3.105   3.253   3.040
   51PHE      C  175   3.252   3.141   3.403
   51PHE      O  176   3.348   3.206   3.362
   52GLY      N  177   3.253   3.081   3.522
   52GLY      H  178   3.166   3.039   3.553
   52GLY     CA  179   3.368   3.071   3.615
   52GLY    HA1  180   3.456   3.041   3.559
   52GLY    HA2  181   3.347   2.991   3.686
   52GLY      C  182   3.403   3.196   3.696
   52GLY      O  183   3.494   3.192   3.778
   53MET      N  184   3.331   3.307   3.676
   53MET      H  185   3.257   3.302   3.608
   53MET     CA  186   3.343   3.430   3.756
   53MET     HA  187   3.434   3.425   3.815
   53MET     CB  188   3.356   3.552   3.663
   53MET    HB1  189   3.367   3.642   3.725
   53MET    HB2  190   3.265   3.562   3.603
   53MET     CG  191   3.477   3.544   3.570
   53MET    HG1  192   3.456   3.471   3.491
   53MET    HG2  193   3.563   3.507   3.627
   53MET     SD  194   3.527   3.701   3.492
   53MET     CE  195   3.370   3.764   3.429
   53MET    HE1  196   3.388   3.852   3.367
   53MET    HE2  197   3.320   3.687   3.369
   53MET    HE3  198   3.305   3.791   3.512
   53MET      C  199   3.225   3.447   3.854
   53MET      O  200   3.124   3.378   3.843
   54THR      N  201   3.237   3.541   3.948
   54THR      H  202   3.322   3.595   3.950
   54THR     CA  203   3.133   3.576   4.046
   54THR     HA  204   3.038   3.534   4.012
   54THR     CB  205   3.162   3.514   4.184
   54THR     HB  206   3.148   3.406   4.177
   54THR    CG2  207   3.304   3.539   4.236
   54THR   HG21  208   3.333   3.643   4.221
   54THR   HG22  209   3.308   3.516   4.342
   54THR   HG23  210   3.374   3.474   4.183
   54THR    OG1  211   3.075   3.563   4.284
   54THR    HG1  212   2.982   3.553   4.250
   54THR      C  213   3.114   3.728   4.056
   54THR      O  214   3.212   3.803   4.056
   55ARG      N  215   2.990   3.774   4.069
   55ARG      H  216   2.914   3.706   4.067
   55ARG     CA  217   2.954   3.918   4.071
   55ARG     HA  218   3.002   3.962   3.984
   55ARG     CB  219   2.802   3.937   4.061
   55ARG    HB1  220   2.763   3.976   4.155
   55ARG    HB2  221   2.751   3.843   4.042
   55ARG     CG  222   2.765   4.036   3.949
   55ARG    HG1  223   2.827   4.125   3.959
   55ARG    HG2  224   2.661   4.065   3.960
   55ARG     CD  225   2.787   3.974   3.810
   55ARG    HD1  226   2.846   3.883   3.817
   55ARG    HD2  227   2.846   4.045   3.750
   55ARG     NE  228   2.661   3.949   3.739
   55ARG     HE  229   2.624   4.026   3.684
   55ARG     CZ  230   2.597   3.834   3.727
   55ARG    NH1  231   2.629   3.724   3.790
   55ARG   HH11  232   2.707   3.719   3.855
   55ARG   HH12  233   2.586   3.637   3.763
   55ARG    NH2  234   2.493   3.826   3.648
   55ARG   HH21  235   2.468   3.906   3.592
   55ARG   HH22  236   2.443   3.740   3.639
   55ARG      C  237   3.010   3.997   4.190
   55ARG      O  238   3.010   4.120   4.185
   56SER      N  239   3.058   3.930   4.295
   56SER      H  240   3.054   3.829   4.292
   56SER     CA  241   3.123   3.995   4.410
   56SER     HA  242   3.079   4.094   4.424
   56SER     CB  243   3.096   3.916   4.538
   56SER    HB1  244   3.152   3.961   4.621
   56SER    HB2  245   3.128   3.813   4.526
   56SER     OG  246   2.958   3.921   4.569
   56SER     HG  247   2.907   3.877   4.501
   56SER      C  248   3.274   4.021   4.391
   56SER      O  249   3.337   4.081   4.478
   57ALA      N  250   3.333   3.975   4.279
   57ALA      H  251   3.276   3.923   4.213
   57ALA     CA  252   3.471   4.004   4.238
   57ALA     HA  253   3.501   4.100   4.279
   57ALA     CB  254   3.565   3.896   4.294
   57ALA    HB1  255   3.668   3.920   4.267
   57ALA    HB2  256   3.557   3.892   4.402
   57ALA    HB3  257   3.540   3.799   4.252
   57ALA      C  258   3.479   4.017   4.084
   57ALA      O  259   3.568   3.961   4.020
   58PHE      N  260   3.383   4.087   4.023
   58PHE      H  261   3.321   4.141   4.082
   58PHE     CA  262   3.361   4.089   3.879
   58PHE     HA  263   3.354   3.986   3.844
   58PHE     CB  264   3.225   4.158   3.856
   58PHE    HB1  265   3.234   4.262   3.889
   58PHE    HB2  266   3.152   4.110   3.922
   58PHE     CG  267   3.163   4.158   3.717
   58PHE    CD1  268   3.054   4.244   3.692
   58PHE    HD1  269   3.016   4.307   3.772
   58PHE    CE1  270   2.995   4.250   3.565
   58PHE    HE1  271   2.914   4.319   3.546
   58PHE     CZ  272   3.046   4.170   3.461
   58PHE     HZ  273   3.003   4.177   3.362
   58PHE    CE2  274   3.155   4.085   3.484
   58PHE    HE2  275   3.199   4.027   3.404
   58PHE    CD2  276   3.211   4.076   3.613
   58PHE    HD2  277   3.293   4.008   3.629
   58PHE      C  278   3.477   4.156   3.800
   58PHE      O  279   3.502   4.120   3.685
   59ALA      N  280   3.551   4.248   3.863
   59ALA      H  281   3.528   4.269   3.959
   59ALA     CA  282   3.662   4.320   3.801
   59ALA     HA  283   3.680   4.280   3.701
   59ALA     CB  284   3.620   4.467   3.784
   59ALA    HB1  285   3.699   4.520   3.730
   59ALA    HB2  286   3.527   4.473   3.728
   59ALA    HB3  287   3.607   4.513   3.882
   59ALA      C  288   3.794   4.311   3.879
   59ALA      O  289   3.795   4.332   4.000
   60ASN      N  290   3.905   4.292   3.808
   60ASN      H  291   3.894   4.275   3.708
   60ASN     CA  292   4.041   4.316   3.855
   60ASN     HA  293   4.053   4.270   3.953
   60ASN     CB  294   4.138   4.250   3.755
   60ASN    HB1  295   4.133   4.302   3.660
   60ASN    HB2  296   4.106   4.147   3.737
   60ASN     CG  297   4.283   4.249   3.800
   60ASN    OD1  298   4.350   4.350   3.814
   60ASN    ND2  299   4.339   4.133   3.823
   60ASN   HD21  300   4.290   4.048   3.799
   60ASN   HD22  301   4.438   4.131   3.845
   60ASN      C  302   4.066   4.467   3.866
   60ASN      O  303   4.032   4.543   3.775
   61LEU      N  304   4.127   4.509   3.977
   61LEU      H  305   4.144   4.442   4.051
   61LEU     CA  306   4.159   4.649   4.006
   61LEU     HA  307   4.141   4.707   3.916
   61LEU     CB  308   4.066   4.701   4.117
   61LEU    HB1  309   4.088   4.806   4.133
   61LEU    HB2  310   4.089   4.646   4.208
   61LEU     CG  311   3.914   4.688   4.092
   61LEU     HG  312   3.887   4.583   4.079
   61LEU    CD1  313   3.841   4.744   4.213
   61LEU   HD11  314   3.867   4.848   4.228
   61LEU   HD12  315   3.733   4.735   4.198
   61LEU   HD13  316   3.867   4.686   4.302
   61LEU    CD2  317   3.867   4.768   3.971
   61LEU   HD21  318   3.895   4.872   3.983
   61LEU   HD22  319   3.913   4.730   3.881
   61LEU   HD23  320   3.759   4.758   3.961
   61LEU      C  321   4.307   4.664   4.047
   61LEU      O  322   4.361   4.579   4.118
   62PRO      N  323   4.374   4.776   4.010
   62PRO     CD  324   4.321   4.882   3.926
   62PRO    HD1  325   4.233   4.929   3.971
   62PRO    HD2  326   4.296   4.842   3.828
   62PRO     CG  327   4.434   4.984   3.912
   62PRO    HG1  328   4.429   5.057   3.993
   62PRO    HG2  329   4.432   5.034   3.815
   62PRO     CB  330   4.559   4.897   3.928
   62PRO    HB1  331   4.647   4.955   3.953
   62PRO    HB2  332   4.577   4.842   3.835
   62PRO     CA  333   4.516   4.800   4.038
   62PRO     HA  334   4.571   4.707   4.025
   62PRO      C  335   4.542   4.850   4.181
   62PRO      O  336   4.624   4.940   4.203
   63LEU      N  337   4.471   4.796   4.281
   63LEU      H  338   4.409   4.720   4.257
   63LEU     CA  339   4.474   4.842   4.421
   63LEU     HA  340   4.479   4.951   4.421
   63LEU     CB  341   4.345   4.799   4.493
   63LEU    HB1  342   4.347   4.840   4.594
   63LEU    HB2  343   4.344   4.690   4.500
   63LEU     CG  344   4.214   4.844   4.426
   63LEU     HG  345   4.210   4.802   4.326
   63LEU    CD1  346   4.095   4.790   4.505
   63LEU   HD11  347   4.002   4.817   4.456
   63LEU   HD12  348   4.101   4.682   4.510
   63LEU   HD13  349   4.095   4.831   4.607
   63LEU    CD2  350   4.201   4.996   4.416
   63LEU   HD21  351   4.205   5.041   4.515
   63LEU   HD22  352   4.281   5.036   4.354
   63LEU   HD23  353   4.106   5.021   4.369
   63LEU      C  354   4.597   4.793   4.500
   63LEU      O  355   4.621   4.840   4.611
   64TRP      N  356   4.674   4.700   4.443
   64TRP      H  357   4.647   4.667   4.352
   64TRP     CA  358   4.791   4.635   4.504
   64TRP     HA  359   4.764   4.602   4.604
   64TRP     CB  360   4.826   4.512   4.420
   64TRP    HB1  361   4.748   4.437   4.436
   64TRP    HB2  362   4.919   4.469   4.456
   64TRP     CG  363   4.838   4.533   4.271
   64TRP    CD1  364   4.743   4.501   4.180
   64TRP    HD1  365   4.647   4.456   4.203
   64TRP    NE1  366   4.788   4.531   4.052
   64TRP    HE1  367   4.734   4.514   3.968
   64TRP    CE2  368   4.917   4.580   4.055
   64TRP    CZ2  369   5.006   4.618   3.954
   64TRP    HZ2  370   4.978   4.609   3.850
   64TRP    CH2  371   5.134   4.664   3.989
   64TRP    HH2  372   5.205   4.692   3.913
   64TRP    CZ3  373   5.169   4.674   4.125
   64TRP    HZ3  374   5.267   4.712   4.151
   64TRP    CE3  375   5.079   4.635   4.226
   64TRP    HE3  376   5.108   4.642   4.329
   64TRP    CD2  377   4.951   4.586   4.194
   64TRP      C  378   4.914   4.727   4.522
   64TRP      O  379   5.012   4.688   4.586
   65LYS      N  380   4.910   4.848   4.464
   65LYS      H  381   4.825   4.874   4.418
   65LYS     CA  382   5.021   4.944   4.465
   65LYS     HA  383   5.113   4.892   4.437
   65LYS     CB  384   4.995   5.054   4.360
   65LYS    HB1  385   5.081   5.120   4.359
   65LYS    HB2  386   4.907   5.111   4.389
   65LYS     CG  387   4.975   4.995   4.219
   65LYS    HG1  388   4.881   4.940   4.215
   65LYS    HG2  389   5.056   4.925   4.199
   65LYS     CD  390   4.975   5.099   4.106
   65LYS    HD1  391   4.951   5.050   4.012
   65LYS    HD2  392   5.076   5.139   4.097
   65LYS     CE  393   4.879   5.217   4.128
   65LYS    HE1  394   4.907   5.297   4.059
   65LYS    HE2  395   4.893   5.256   4.230
   65LYS     NZ  396   4.737   5.182   4.106
   65LYS    HZ1  397   4.718   5.167   4.007
   65LYS    HZ2  398   4.708   5.100   4.160
   65LYS    HZ3  399   4.677   5.259   4.135
   65LYS      C  400   5.043   5.000   4.607
   65LYS      O  401   4.948   5.047   4.670
   66GLN      N  402   5.165   4.990   4.658
   66GLN      H  403   5.239   4.958   4.596
   66GLN     CA  404   5.204   5.025   4.796
   66GLN     HA  405   5.145   5.110   4.831
   66GLN     CB  406   5.182   4.905   4.892
   66GLN    HB1  407   5.222   4.931   4.990
   66GLN    HB2  408   5.241   4.822   4.854
   66GLN     CG  409   5.038   4.854   4.913
   66GLN    HG1  410   5.045   4.760   4.968
   66GLN    HG2  411   4.991   4.831   4.818
   66GLN     CD  412   4.945   4.944   4.994
   66GLN    OE1  413   4.969   5.061   5.019
   66GLN    NE2  414   4.831   4.893   5.036
   66GLN   HE21  415   4.811   4.795   5.023
   66GLN   HE22  416   4.772   4.950   5.097
   66GLN      C  417   5.353   5.062   4.803
   66GLN      O  418   5.435   5.005   4.730
   67GLN      N  419   5.390   5.149   4.897
   67GLN      H  420   5.317   5.187   4.956
   67GLN     CA  421   5.528   5.180   4.936
   67GLN     HA  422   5.592   5.095   4.911
   67GLN     CB  423   5.580   5.305   4.862
   67GLN    HB1  424   5.664   5.346   4.918
   67GLN    HB2  425   5.503   5.382   4.859
   67GLN     CG  426   5.630   5.277   4.719
   67GLN    HG1  427   5.670   5.369   4.677
   67GLN    HG2  428   5.546   5.246   4.657
   67GLN     CD  429   5.740   5.171   4.717
   67GLN    OE1  430   5.847   5.186   4.774
   67GLN    NE2  431   5.714   5.054   4.663
   67GLN   HE21  432   5.621   5.035   4.630
   67GLN   HE22  433   5.783   4.983   4.675
   67GLN      C  434   5.537   5.198   5.089
   67GLN      O  435   5.508   5.305   5.142
   68ASN      N  436   5.576   5.090   5.157
   68ASN      H  437   5.592   5.005   5.105
   68ASN     CA  438   5.586   5.084   5.304
   68ASN     HA  439   5.582   5.186   5.343
   68ASN     CB  440   5.464   5.008   5.357
   68ASN    HB1  441   5.476   4.900   5.341
   68ASN    HB2  442   5.374   5.040   5.303
   68ASN     CG  443   5.439   5.036   5.503
   68ASN    OD1  444   5.427   5.150   5.545
   68ASN    ND2  445   5.431   4.937   5.589
   68ASN   HD21  446   5.438   4.840   5.558
   68ASN   HD22  447   5.390   4.957   5.678
   68ASN      C  448   5.718   5.024   5.356
   68ASN      O  449   5.753   5.047   5.472
   69LEU      N  450   5.796   4.955   5.271
   69LEU      H  451   5.763   4.938   5.178
   69LEU     CA  452   5.932   4.912   5.302
   69LEU     HA  453   5.943   4.900   5.410
   69LEU     CB  454   5.956   4.774   5.236
   69LEU    HB1  455   5.961   4.786   5.128
   69LEU    HB2  456   5.868   4.713   5.258
   69LEU     CG  457   6.079   4.697   5.287
   69LEU     HG  458   6.083   4.703   5.395
   69LEU    CD1  459   6.067   4.550   5.247
   69LEU   HD11  460   6.153   4.494   5.286
   69LEU   HD12  461   5.977   4.507   5.289
   69LEU   HD13  462   6.065   4.540   5.138
   69LEU    CD2  463   6.211   4.749   5.229
   69LEU   HD21  464   6.230   4.851   5.262
   69LEU   HD22  465   6.292   4.686   5.265
   69LEU   HD23  466   6.209   4.746   5.121
   69LEU      C  467   6.029   5.022   5.255
   69LEU      O  468   6.043   5.045   5.135
   70LYS      N  469   6.093   5.092   5.349
   70LYS      H  470   6.072   5.074   5.446
   70LYS     CA  471   6.181   5.207   5.318
   70LYS     HA  472   6.127   5.277   5.255
   70LYS     CB  473   6.215   5.279   5.450
   70LYS    HB1  474   6.272   5.212   5.515
   70LYS    HB2  475   6.122   5.302   5.502
   70LYS     CG  476   6.291   5.410   5.431
   70LYS    HG1  477   6.229   5.478   5.372
   70LYS    HG2  478   6.384   5.393   5.379
   70LYS     CD  479   6.320   5.474   5.568
   70LYS    HD1  480   6.382   5.405   5.626
   70LYS    HD2  481   6.227   5.489   5.623
   70LYS     CE  482   6.395   5.607   5.556
   70LYS    HE1  483   6.488   5.589   5.502
   70LYS    HE2  484   6.421   5.641   5.656
   70LYS     NZ  485   6.316   5.712   5.487
   70LYS    HZ1  486   6.292   5.686   5.391
   70LYS    HZ2  487   6.225   5.724   5.530
   70LYS    HZ3  488   6.367   5.799   5.480
   70LYS      C  489   6.307   5.162   5.244
   70LYS      O  490   6.396   5.103   5.306
   71LYS      N  491   6.317   5.193   5.114
   71LYS      H  492   6.236   5.235   5.071
   71LYS     CA  493   6.429   5.153   5.024
   71LYS     HA  494   6.487   5.074   5.072
   71LYS     CB  495   6.371   5.097   4.893
   71LYS    HB1  496   6.450   5.095   4.818
   71LYS    HB2  497   6.291   5.162   4.857
   71LYS     CG  498   6.318   4.953   4.905
   71LYS    HG1  499   6.244   4.947   4.985
   71LYS    HG2  500   6.402   4.888   4.930
   71LYS     CD  501   6.255   4.904   4.774
   71LYS    HD1  502   6.324   4.923   4.692
   71LYS    HD2  503   6.163   4.959   4.756
   71LYS     CE  504   6.226   4.753   4.779
   71LYS    HE1  505   6.160   4.732   4.863
   71LYS    HE2  506   6.320   4.700   4.796
   71LYS     NZ  507   6.164   4.707   4.652
   71LYS    HZ1  508   6.140   4.608   4.655
   71LYS    HZ2  509   6.078   4.756   4.630
   71LYS    HZ3  510   6.226   4.720   4.572
   71LYS      C  511   6.532   5.264   4.995
   71LYS      O  512   6.633   5.239   4.930
   72GLU      N  513   6.508   5.387   5.041
   72GLU      H  514   6.421   5.404   5.088
   72GLU     CA  515   6.592   5.505   5.009
   72GLU     HA  516   6.621   5.500   4.903
   72GLU     CB  517   6.506   5.631   5.027
   72GLU    HB1  518   6.410   5.617   4.976
   72GLU    HB2  519   6.556   5.716   4.981
   72GLU     CG  520   6.481   5.661   5.175
   72GLU    HG1  521   6.574   5.696   5.220
   72GLU    HG2  522   6.454   5.569   5.227
   72GLU     CD  523   6.372   5.764   5.200
   72GLU    OE1  524   6.255   5.721   5.210
   72GLU    OE2  525   6.403   5.881   5.232
   72GLU      C  526   6.723   5.516   5.090
   72GLU      O  527   6.816   5.586   5.050
   73LYS      N  528   6.731   5.453   5.208
   73LYS      H  529   6.657   5.388   5.232
   73LYS     CA  530   6.829   5.489   5.311
   73LYS     HA  531   6.839   5.597   5.311
   73LYS     CB  532   6.773   5.448   5.448
   73LYS    HB1  533   6.780   5.340   5.455
   73LYS    HB2  534   6.668   5.477   5.453
   73LYS     CG  535   6.848   5.514   5.564
   73LYS    HG1  536   6.845   5.623   5.552
   73LYS    HG2  537   6.952   5.483   5.563
   73LYS     CD  538   6.786   5.479   5.700
   73LYS    HD1  539   6.685   5.519   5.705
   73LYS    HD2  540   6.846   5.525   5.779
   73LYS     CE  541   6.783   5.327   5.720
   73LYS    HE1  542   6.884   5.287   5.707
   73LYS    HE2  543   6.720   5.283   5.642
   73LYS     NZ  544   6.729   5.287   5.851
   73LYS    HZ1  545   6.636   5.323   5.869
   73LYS    HZ2  546   6.727   5.185   5.855
   73LYS    HZ3  547   6.792   5.316   5.926
   73LYS      C  548   6.967   5.432   5.282
   73LYS      O  549   6.982   5.311   5.262
   74GLY      N  550   7.070   5.517   5.280
   74GLY      H  551   7.053   5.613   5.308
   74GLY     CA  552   7.204   5.483   5.232
   74GLY    HA1  553   7.227   5.379   5.257
   74GLY    HA2  554   7.276   5.546   5.284
   74GLY      C  555   7.226   5.501   5.081
   74GLY      O  556   7.339   5.487   5.035
   75LEU      N  557   7.120   5.532   5.005
   75LEU      H  558   7.030   5.545   5.049
   75LEU     CA  559   7.126   5.561   4.861
   75LEU     HA  560   7.216   5.516   4.819
   75LEU     CB  561   7.005   5.489   4.797
   75LEU    HB1  562   6.915   5.525   4.844
   75LEU    HB2  563   7.014   5.383   4.819
   75LEU     CG  564   6.981   5.503   4.646
   75LEU     HG  565   6.955   5.606   4.621
   75LEU    CD1  566   7.101   5.460   4.562
   75LEU   HD11  567   7.180   5.535   4.570
   75LEU   HD12  568   7.138   5.364   4.597
   75LEU   HD13  569   7.070   5.454   4.458
   75LEU    CD2  570   6.862   5.413   4.610
   75LEU   HD21  571   6.887   5.309   4.627
   75LEU   HD22  572   6.776   5.441   4.670
   75LEU   HD23  573   6.837   5.427   4.505
   75LEU      C  574   7.133   5.712   4.830
   75LEU      O  575   7.169   5.749   4.718
   76PHE      N  576   7.106   5.799   4.929
   76PHE      H  577   7.084   5.762   5.020
   76PHE     CA  578   7.105   5.946   4.916
   76PHE     HA  579   7.170   5.974   4.834
   76PHE     CB  580   6.962   5.994   4.886
   76PHE    HB1  581   6.964   6.103   4.877
   76PHE    HB2  582   6.898   5.969   4.970
   76PHE     CG  583   6.901   5.938   4.758
   76PHE    CD1  584   6.793   5.847   4.765
   76PHE    HD1  585   6.754   5.817   4.861
   76PHE    CE1  586   6.738   5.795   4.646
   76PHE    HE1  587   6.656   5.724   4.651
   76PHE     CZ  588   6.791   5.832   4.521
   76PHE     HZ  589   6.750   5.790   4.431
   76PHE    CE2  590   6.899   5.922   4.515
   76PHE    HE2  591   6.943   5.948   4.420
   76PHE    CD2  592   6.953   5.975   4.633
   76PHE    HD2  593   7.038   6.042   4.629
   76PHE      C  594   7.158   6.016   5.043
   76PHE    OC1  595   7.116   5.989   5.152
   76PHE    OC2  596   7.241   6.113   5.021
   77SOL     OW  597   0.250   0.717   0.117
   77SOL    HW1  598   0.192   0.660   0.168
   77SOL    HW2  599   0.272   0.667   0.039
   78SOL     OW  600   0.200   0.265   1.006
   78SOL    HW1  601   0.198   0.250   1.101
   78SOL    HW2  602   0.108   0.267   0.980
   79SOL     OW  603   0.044   0.414   0.683
   79SOL    HW1  604   8.491   0.442   0.685
   79SOL    HW2  605   0.040   0.320   0.663
   80SOL     OW  606   0.580   1.304   1.208
   80SOL    HW1  607   0.496   1.305   1.163
   80SOL    HW2  608   0.595   1.396   1.231
   81SOL     OW  609   1.584   1.519   0.713
   81SOL    HW1  610   1.539   1.489   0.791
   81SOL    HW2  611   1.517   1.522   0.645
   82SOL     OW  612   1.135   0.705   0.692
   82SOL    HW1  613   1.183   0.788   0.681
   82SOL    HW2  614   1.085   0.717   0.772
   83SOL     OW  615   1.734   0.602   0.237
   83SOL    HW1  616   1.784   0.564   0.165
   83SOL    HW2  617   1.687   0.528   0.275
   84SOL     OW  618   0.735   1.133   1.057
   84SOL    HW1  619   0.676   1.173   1.121
   84SOL    HW2  620   0.775   1.207   1.011
   85SOL     OW  621   0.874   0.760   1.824
   85SOL    HW1  622   0.867   0.829   1.890
   85SOL    HW2  623   0.895   0.806   1.743
   86SOL     OW  624   0.687   0.985   0.658
   86SOL    HW1  625   0.755   0.984   0.725
   86SOL    HW2  626   0.622   1.047   0.690
   87SOL     OW  627   0.719   1.152   1.827
   87SOL    HW1  628   0.767   1.227   1.861
   87SOL    HW2  629   0.641   1.190   1.785
   88SOL     OW  630   0.345   1.397   1.071
   88SOL    HW1  631   0.270   1.353   1.032
   88SOL    HW2  632   0.379   1.453   1.002
   89SOL     OW  633   1.456   1.505   1.371
   89SOL    HW1  634   1.510   1.583   1.382
   89SOL    HW2  635   1.384   1.516   1.433
   90SOL     OW  636   0.471   0.378   1.442
   90SOL    HW1  637   0.546   0.323   1.464
   90SOL    HW2  638   0.403   0.350   1.502
   91SOL     OW  639   1.618   0.457   0.732
   91SOL    HW1  640   1.578   0.488   0.651
   91SOL    HW2  641   1.602   0.527   0.795
   92SOL     OW  642   0.227   1.712   0.510
   92SOL    HW1  643   0.237   1.800   0.547
   92SOL    HW2  644   0.287   1.710   0.436
   93SOL     OW  645   1.137   1.343   1.696
   93SOL    HW1  646   1.181   1.333   1.780
   93SOL    HW2  647   1.085   1.264   1.686
   94SOL     OW  648   0.296   1.454   0.529
   94SOL    HW1  649   0.267   1.545   0.530
   94SOL    HW2  650   0.231   1.407   0.582
   95SOL     OW  651   0.301   1.085   0.905
   95SOL    HW1  652   0.288   0.998   0.943
   95SOL    HW2  653   0.233   1.139   0.944
   96SOL     OW  654   0.588   1.802   1.421
   96SOL    HW1  655   0.508   1.784   1.470
   96SOL    HW2  656   0.618   1.886   1.454
   97SOL     OW  657   0.577   0.970   0.188
   97SOL    HW1  658   0.545   1.045   0.137
   97SOL    HW2  659   0.631   1.008   0.256
   98SOL     OW  660   1.611   0.085   1.497
   98SOL    HW1  661   1.631   0.140   1.421
   98SOL    HW2  662   1.596   0.148   1.568
   99SOL     OW  663   0.121   0.654   0.576
   99SOL    HW1  664   0.106   0.564   0.606
   99SOL    HW2  665   0.116   0.707   0.656
  100SOL     OW  666   1.857   1.742   0.349
  100SOL    HW1  667   1.926   1.717   0.410
  100SOL    HW2  668   1.872   1.836   0.334
  101SOL     OW  669   0.037   1.619   0.164
  101SOL    HW1  670   0.047   1.524   0.161
  101SOL    HW2  671   8.494   1.634   0.213
  102SOL     OW  672   1.695   0.925   0.649
  102SOL    HW1  673   1.768   0.875   0.612
  102SOL    HW2  674   1.666   0.982   0.577
  103SOL     OW  675   1.652   1.105   0.432
  103SOL    HW1  676   1.737   1.097   0.388
  103SOL    HW2  677   1.667   1.170   0.501
  104SOL     OW  678   0.169   0.755   1.586
  104SOL    HW1  679   0.265   0.759   1.589
  104SOL    HW2  680   0.142   0.843   1.611
  105SOL     OW  681   0.620   1.398   0.740
  105SOL    HW1  682   0.578   1.312   0.744
  105SOL    HW2  683   0.607   1.427   0.650
  106SOL     OW  684   1.274   1.229   1.417
  106SOL    HW1  685   1.302   1.160   1.357
  106SOL    HW2  686   1.335   1.223   1.491
  107SOL     OW  687   0.850   0.030   0.509
  107SOL    HW1  688   0.886   0.118   0.493
  107SOL    HW2  689   0.755   0.044   0.512
  108SOL     OW  690   0.164   0.952   1.266
  108SOL    HW1  691   0.250   0.911   1.253
  108SOL    HW2  692   0.101   0.883   1.248
  109SOL     OW  693   1.485   1.026   0.226
  109SOL    HW1  694   1.423   0.964   0.265
  109SOL    HW2  695   1.545   1.047   0.297
  110SOL     OW  696   1.182   1.823   1.635
  110SOL    HW1  697   1.182   1.884   1.561
  110SOL    HW2  698   1.198   1.737   1.594
  111SOL     OW  699   0.359   0.265   1.838
  111SOL    HW1  700   0.392   0.342   1.884
  111SOL    HW2  701   0.267   0.261   1.861
  112SOL     OW  702   1.470   1.417   0.938
  112SOL    HW1  703   1.405   1.435   1.006
  112SOL    HW2  704   1.453   1.326   0.913
  113SOL     OW  705   1.648   1.773   0.593
  113SOL    HW1  706   1.627   1.738   0.506
  113SOL    HW2  707   1.638   1.698   0.651
  114SOL     OW  708   0.586   0.713   0.296
  114SOL    HW1  709   0.588   0.800   0.256
  114SOL    HW2  710   0.522   0.721   0.367
  115SOL     OW  711   1.298   0.385   0.948
  115SOL    HW1  712   1.207   0.354   0.947
  115SOL    HW2  713   1.343   0.325   1.008
  116SOL     OW  714   1.590   1.673   0.341
  116SOL    HW1  715   1.683   1.692   0.331
  116SOL    HW2  716   1.561   1.648   0.253
  117SOL     OW  717   0.794   0.623   1.435
  117SOL    HW1  718   0.764   0.595   1.522
  117SOL    HW2  719   0.769   0.551   1.377
  118SOL     OW  720   1.386   0.485   1.679
  118SOL    HW1  721   1.391   0.529   1.764
  118SOL    HW2  722   1.452   0.415   1.684
  119SOL     OW  723   0.944   0.886   1.589
  119SOL    HW1  724   1.001   0.821   1.547
  119SOL    HW2  725   0.896   0.926   1.517
  120SOL     OW  726   1.011   0.405   1.219
  120SOL    HW1  727   0.919   0.423   1.238
  120SOL    HW2  728   1.010   0.369   1.130
  121SOL     OW  729   1.061   0.707   0.426
  121SOL    HW1  730   1.078   0.699   0.520
  121SOL    HW2  731   0.975   0.667   0.414
  122SOL     OW  732   0.106   0.794   0.806
  122SOL    HW1  733   0.183   0.796   0.863
  122SOL    HW2  734   0.032   0.789   0.867
  123SOL     OW  735   0.091   1.873   1.593
  123SOL    HW1  736   0.101   1.838   1.682
  123SOL    HW2  737   0.022   1.819   1.554
  124SOL     OW  738   0.929   0.363   0.227
  124SOL    HW1  739   0.952   0.421   0.155
  124SOL    HW2  740   0.888   0.287   0.185
  125SOL     OW  741   1.692   0.564   1.834
  125SOL    HW1  742   1.666   0.643   1.787
  125SOL    HW2  743   1.727   0.507   1.766
  126SOL     OW  744   1.390   1.149   0.549
  126SOL    HW1  745   1.469   1.143   0.495
  126SOL    HW2  746   1.334   1.211   0.502
  127SOL     OW  747   0.594   0.232   0.904
  127SOL    HW1  748   0.567   0.248   0.995
  127SOL    HW2  749   0.581   0.316   0.860
  128SOL     OW  750   0.992   1.455   0.472
  128SOL    HW1  751   0.969   1.528   0.414
  128SOL    HW2  752   0.960   1.481   0.558
  129SOL     OW  753   0.376   1.835   0.861
  129SOL    HW1  754   0.413   1.748   0.873
  129SOL    HW2  755   0.448   1.895   0.883
  130SOL     OW  756   1.805   1.041   0.885
  130SOL    HW1  757   1.757   1.023   0.803
  130SOL    HW2  758   1.736   1.050   0.951
  131SOL     OW  759   1.221   1.544   1.516
  131SOL    HW1  760   1.209   1.472   1.578
  131SOL    HW2  761   1.150   1.533   1.452
  132SOL     OW  762   0.308   0.947   0.247
  132SOL    HW1  763   0.402   0.946   0.227
  132SOL    HW2  764   0.274   0.868   0.207
  133SOL     OW  765   1.483   0.763   0.715
  133SOL    HW1  766   1.482   0.723   0.802
  133SOL    HW2  767   1.562   0.816   0.714
  134SOL     OW  768   0.478   1.277   1.737
  134SOL    HW1  769   0.454   1.280   1.644
  134SOL    HW2  770   0.395   1.269   1.783
  135SOL     OW  771   1.123   1.778   0.200
  135SOL    HW1  772   1.055   1.737   0.254
  135SOL    HW2  773   1.158   1.705   0.149
  136SOL     OW  774   0.206   0.329   1.540
  136SOL    HW1  775   0.161   0.362   1.462
  136SOL    HW2  776   0.181   0.237   1.546
  137SOL     OW  777   1.630   1.358   0.121
  137SOL    HW1  778   1.607   1.451   0.113
  137SOL    HW2  779   1.546   1.312   0.115
  138SOL     OW  780   0.457   1.713   0.332
  138SOL    HW1  781   0.497   1.777   0.390
  138SOL    HW2  782   0.528   1.686   0.273
  139SOL     OW  783   1.408   0.101   0.456
  139SOL    HW1  784   1.395   0.072   0.366
  139SOL    HW2  785   1.503   0.101   0.468
  140SOL     OW  786   0.246   1.786   1.254
  140SOL    HW1  787   0.297   1.707   1.271
  140SOL    HW2  788   0.213   1.775   1.165
  141SOL     OW  789   0.946   1.703   0.893
  141SOL    HW1  790   1.028   1.658   0.911
  141SOL    HW2  791   0.907   1.653   0.820
  142SOL     OW  792   0.392   0.687   0.489
  142SOL    HW1  793   0.419   0.597   0.509
  142SOL    HW2  794   0.298   0.688   0.503
  143SOL     OW  795   1.526   0.242   1.716
  143SOL    HW1  796   1.537   0.257   1.810
  143SOL    HW2  797   1.443   0.195   1.709
  144SOL     OW  798   0.627   0.122   0.072
  144SOL    HW1  799   0.721   0.133   0.084
  144SOL    HW2  800   0.609   0.163   8.526
  145SOL     OW  801   0.775   0.298   1.752
  145SOL    HW1  802   0.852   0.241   1.753
  145SOL    HW2  803   0.743   0.297   1.842
  146SOL     OW  804   0.875   1.528   1.196
  146SOL    HW1  805   0.855   1.487   1.112
  146SOL    HW2  806   0.941   1.471   1.236
  147SOL     OW  807   1.332   0.593   1.434
  147SOL    HW1  808   1.362   0.565   1.520
  147SOL    HW2  809   1.371   0.680   1.422
  148SOL     OW  810   0.818   1.381   0.954
  148SOL    HW1  811   0.905   1.375   0.913
  148SOL    HW2  812   0.758   1.395   0.881
  149SOL     OW  813   0.937   0.515   0.899
  149SOL    HW1  814   0.907   0.505   0.809
  149SOL    HW2  815   0.967   0.427   0.924
  150SOL     OW  816   0.580   0.071   0.513
  150SOL    HW1  817   0.498   0.067   0.561
  150SOL    HW2  818   0.562   0.130   0.440
  151SOL     OW  819   1.402   1.229   0.062
  151SOL    HW1  820   1.416   1.151   0.116
  151SOL    HW2  821   1.317   1.263   0.091
  152SOL     OW  822   0.325   0.083   0.127
  152SOL    HW1  823   0.402   0.091   0.184
  152SOL    HW2  824   0.297   8.530   0.137
  153SOL     OW  825   0.968   0.272   0.477
  153SOL    HW1  826   0.947   0.306   0.391
  153SOL    HW2  827   1.063   0.281   0.484
  154SOL     OW  828   1.079   0.696   1.449
  154SOL    HW1  829   1.015   0.624   1.453
  154SOL    HW2  830   1.164   0.652   1.444
  155SOL     OW  831   1.208   1.585   0.800
  155SOL    HW1  832   1.223   1.646   0.728
  155SOL    HW2  833   1.280   1.602   0.861
  156SOL     OW  834   0.485   1.160   0.721
  156SOL    HW1  835   0.422   1.136   0.788
  156SOL    HW2  836   0.441   1.143   0.638
  157SOL     OW  837   1.258   1.793   0.617
  157SOL    HW1  838   1.311   1.856   0.567
  157SOL    HW2  839   1.189   1.846   0.655
  158SOL     OW  840   1.086   0.512   0.052
  158SOL    HW1  841   1.038   0.595   0.049
  158SOL    HW2  842   1.145   0.522   0.127
  159SOL     OW  843   0.110   0.595   1.377
  159SOL    HW1  844   0.201   0.584   1.351
  159SOL    HW2  845   0.114   0.647   1.457
  160SOL     OW  846   0.613   0.199   1.213
  160SOL    HW1  847   0.643   0.200   1.304
  160SOL    HW2  848   0.520   0.178   1.219
  161SOL     OW  849   0.863   0.470   0.644
  161SOL    HW1  850   0.816   0.521   0.579
  161SOL    HW2  851   0.895   0.394   0.596
  162SOL     OW  852   0.986   0.095   0.768
  162SOL    HW1  853   0.966   0.100   0.675
  162SOL    HW2  854   0.959   0.006   0.793
  163SOL     OW  855   1.436   1.155   0.855
  163SOL    HW1  856   1.366   1.090   0.863
  163SOL    HW2  857   1.452   1.162   0.761
  164SOL     OW  858   1.464   0.619   0.953
  164SOL    HW1  859   1.406   0.543   0.959
  164SOL    HW2  860   1.520   0.611   1.030
  165SOL     OW  861   1.823   0.806   0.399
  165SOL    HW1  862   1.890   0.759   0.450
  165SOL    HW2  863   1.796   0.743   0.332
  166SOL     OW  864   0.518   1.432   0.152
  166SOL    HW1  865   0.468   1.382   0.217
  166SOL    HW2  866   0.463   1.429   0.073
  167SOL     OW  867   1.696   1.268   0.637
  167SOL    HW1  868   1.789   1.261   0.658
  167SOL    HW2  869   1.673   1.357   0.664
  168SOL     OW  870   1.413   0.574   0.105
  168SOL    HW1  871   1.354   0.571   0.181
  168SOL    HW2  872   1.449   0.486   0.099
  169SOL     OW  873   0.512   0.237   0.301
  169SOL    HW1  874   0.568   0.215   0.227
  169SOL    HW2  875   0.479   0.325   0.281
  170SOL     OW  876   1.738   1.244   1.537
  170SOL    HW1  877   1.826   1.209   1.524
  170SOL    HW2  878   1.752   1.331   1.573
  171SOL     OW  879   1.044   1.353   1.332
  171SOL    HW1  880   0.967   1.320   1.378
  171SOL    HW2  881   1.118   1.310   1.374
  172SOL     OW  882   1.609   1.633   1.669
  172SOL    HW1  883   1.598   1.669   1.581
  172SOL    HW2  884   1.687   1.579   1.663
  173SOL     OW  885   1.148   1.231   1.103
  173SOL    HW1  886   1.085   1.265   1.166
  173SOL    HW2  887   1.116   1.264   1.018
  174SOL     OW  888   1.613   1.092   1.075
  174SOL    HW1  889   1.605   1.157   1.144
  174SOL    HW2  890   1.543   1.113   1.014
  175SOL     OW  891   0.930   0.053   1.422
  175SOL    HW1  892   0.945   0.032   1.329
  175SOL    HW2  893   1.003   0.111   1.445
  176SOL     OW  894   0.983   1.117   1.723
  176SOL    HW1  895   0.893   1.134   1.750
  176SOL    HW2  896   0.978   1.038   1.670
  177SOL     OW  897   0.720   1.069   0.396
  177SOL    HW1  898   0.702   1.041   0.485
  177SOL    HW2  899   0.803   1.027   0.374
  178SOL     OW  900   0.418   0.831   1.260
  178SOL    HW1  901   0.484   0.846   1.327
  178SOL    HW2  902   0.395   0.739   1.268
  179SOL     OW  903   1.266   0.366   1.299
  179SOL    HW1  904   1.296   0.448   1.339
  179SOL    HW2  905   1.177   0.387   1.268
  180SOL     OW  906   0.082   1.564   1.355
  180SOL    HW1  907   0.077   1.658   1.337
  180SOL    HW2  908   0.176   1.545   1.356
  181SOL     OW  909   0.366   1.099   0.478
  181SOL    HW1  910   0.359   1.179   0.427
  181SOL    HW2  911   0.361   1.029   0.412
  182SOL     OW  912   0.548   0.509   0.860
  182SOL    HW1  913   0.556   0.564   0.782
  182SOL    HW2  914   0.610   0.546   0.922
  183SOL     OW  915   1.243   1.353   0.419
  183SOL    HW1  916   1.298   1.425   0.450
  183SOL    HW2  917   1.154   1.376   0.447
  184SOL     OW  918   1.303   1.467   1.147
  184SOL    HW1  919   1.353   1.473   1.228
  184SOL    HW2  920   1.251   1.387   1.156
  185SOL     OW  921   1.561   0.602   0.498
  185SOL    HW1  922   1.509   0.658   0.556
  185SOL    HW2  923   1.605   0.663   0.438
  186SOL     OW  924   0.352   1.529   1.305
  186SOL    HW1  925   0.342   1.479   1.224
  186SOL    HW2  926   0.446   1.546   1.312
  187SOL     OW  927   0.444   0.740   1.620
  187SOL    HW1  928   0.501   0.783   1.556
  187SOL    HW2  929   0.493   0.663   1.648
  188SOL     OW  930   1.623   0.787   1.697
  188SOL    HW1  931   1.536   0.826   1.688
  188SOL    HW2  932   1.674   0.825   1.625
  189SOL     OW  933   1.002   0.124   1.747
  189SOL    HW1  934   1.056   0.202   1.745
  189SOL    HW2  935   1.012   0.085   1.660
  190SOL     OW  936   0.520   0.069   1.742
  190SOL    HW1  937   0.467   8.528   1.749
  190SOL    HW2  938   0.459   0.140   1.763
  191SOL     OW  939   0.591   0.880   1.044
  191SOL    HW1  940   0.628   0.969   1.042
  191SOL    HW2  941   0.532   0.881   1.119
  192SOL     OW  942   1.316   0.855   1.008
  192SOL    HW1  943   1.228   0.829   0.981
  192SOL    HW2  944   1.369   0.776   0.992
  193SOL     OW  945   1.218   0.524   0.290
  193SOL    HW1  946   1.228   0.449   0.348
  193SOL    HW2  947   1.163   0.586   0.339
  194SOL     OW  948   0.352   0.138   1.245
  194SOL    HW1  949   0.291   0.204   1.279
  194SOL    HW2  950   0.305   0.055   1.255
  195SOL     OW  951   0.006   1.321   1.257
  195SOL    HW1  952   0.039   1.258   1.321
  195SOL    HW2  953   0.029   1.406   1.293
  196SOL     OW  954   0.711   0.630   1.038
  196SOL    HW1  955   0.791   0.626   0.986
  196SOL    HW2  956   0.682   0.721   1.031
  197SOL     OW  957   1.749   0.966   1.868
  197SOL    HW1  958   1.709   0.895   1.818
  197SOL    HW2  959   1.685   0.986   1.937
  198SOL     OW  960   0.346   0.073   0.655
  198SOL    HW1  961   0.345   0.166   0.677
  198SOL    HW2  962   0.323   0.028   0.736
  199SOL     OW  963   1.607   0.373   0.348
  199SOL    HW1  964   1.631   0.297   0.402
  199SOL    HW2  965   1.576   0.438   0.411
  200SOL     OW  966   1.037   0.760   0.960
  200SOL    HW1  967   1.017   0.775   1.053
  200SOL    HW2  968   1.009   0.670   0.944
  201SOL     OW  969   0.982   1.568   1.729
  201SOL    HW1  970   0.963   1.610   1.645
  201SOL    HW2  971   1.022   1.484   1.705
  202SOL     OW  972   1.841   1.496   1.603
  202SOL    HW1  973   1.867   1.525   1.515
  202SOL    HW2  974   1.920   1.506   1.656
  203SOL     OW  975   0.378   0.940   1.804
  203SOL    HW1  976   0.454   0.949   1.862
  203SOL    HW2  977   0.402   0.868   1.745
  204SOL     OW  978   1.478   0.305   0.110
  204SOL    HW1  979   1.437   0.220   0.130
  204SOL    HW2  980   1.532   0.323   0.187
  205SOL     OW  981   1.290   0.816   0.037
  205SOL    HW1  982   1.325   0.728   0.052
  205SOL    HW2  983   1.345   0.852   8.505
  206SOL     OW  984   1.072   1.350   0.863
  206SOL    HW1  985   1.080   1.278   0.801
  206SOL    HW2  986   1.124   1.421   0.826
  207SOL     OW  987   0.329   0.794   0.958
  207SOL    HW1  988   0.420   0.822   0.956
  207SOL    HW2  989   0.332   0.703   0.988
  208SOL     OW  990   0.328   0.509   1.017
  208SOL    HW1  991   0.286   0.424   1.006
  208SOL    HW2  992   0.401   0.508   0.955
  209SOL     OW  993   1.137   0.367   1.707
  209SOL    HW1  994   1.088   0.423   1.767
  209SOL    HW2  995   1.221   0.412   1.695
  210SOL     OW  996   1.139   0.206   1.488
  210SOL    HW1  997   1.138   0.271   1.559
  210SOL    HW2  998   1.191   0.247   1.419
  211SOL     OW  999   0.052   1.337   0.177
  211SOL    HW1 1000   8.498   1.351   0.156
  211SOL    HW2 1001   0.051   1.265   0.240
  212SOL     OW 1002   0.146   1.783   1.000
  212SOL    HW1 1003   0.124   1.710   0.942
  212SOL    HW2 1004   0.219   1.827   0.957
  213SOL     OW 1005   0.484   1.577   0.902
  213SOL    HW1 1006   0.555   1.635   0.929
  213SOL    HW2 1007   0.526   1.513   0.844
  214SOL     OW 1008   0.954   0.782   1.218
  214SOL    HW1 1009   1.017   0.771   1.289
  214SOL    HW2 1010   0.874   0.742   1.251
  215SOL     OW 1011   0.055   0.525   1.117
  215SOL    HW1 1012   0.139   0.540   1.074
  215SOL    HW2 1013   0.072   0.541   1.209
  216SOL     OW 1014   0.214   0.528   1.729
  216SOL    HW1 1015   0.229   0.463   1.661
  216SOL    HW2 1016   0.188   0.607   1.682
  217SOL     OW 1017   1.389   0.924   1.653
  217SOL    HW1 1018   1.407   1.018   1.647
  217SOL    HW2 1019   1.382   0.896   1.561
  218SOL     OW 1020   0.819   0.583   0.376
  218SOL    HW1 1021   0.830   0.507   0.319
  218SOL    HW2 1022   0.736   0.622   0.349
  219SOL     OW 1023   1.638   0.603   1.165
  219SOL    HW1 1024   1.631   0.546   1.242
  219SOL    HW2 1025   1.727   0.588   1.132
  220SOL     OW 1026   0.258   1.566   1.729
  220SOL    HW1 1027   0.196   1.607   1.789
  220SOL    HW2 1028   0.259   1.474   1.755
  221SOL     OW 1029   0.740   0.448   1.236
  221SOL    HW1 1030   0.685   0.372   1.219
  221SOL    HW2 1031   0.719   0.509   1.165
  222SOL     OW 1032   0.915   1.677   1.479
  222SOL    HW1 1033   0.891   1.632   1.399
  222SOL    HW2 1034   0.912   1.770   1.457
  223SOL     OW 1035   0.441   0.492   0.218
  223SOL    HW1 1036   0.491   0.569   0.245
  223SOL    HW2 1037   0.351   0.522   0.213
  224SOL     OW 1038   0.145   1.156   1.441
  224SOL    HW1 1039   0.139   1.110   1.525
  224SOL    HW2 1040   0.154   1.086   1.377
  225SOL     OW 1041   1.309   1.037   1.211
  225SOL    HW1 1042   1.320   0.973   1.140
  225SOL    HW2 1043   1.252   1.104   1.172
  226SOL     OW 1044   1.296   0.847   0.318
  226SOL    HW1 1045   1.226   0.800   0.363
  226SOL    HW2 1046   1.278   0.835   0.225
  227SOL     OW 1047   1.788   1.725   1.170
  227SOL    HW1 1048   1.847   1.751   1.100
  227SOL    HW2 1049   1.755   1.639   1.143
  228SOL     OW 1050   1.239   1.733   1.093
  228SOL    HW1 1051   1.323   1.762   1.058
  228SOL    HW2 1052   1.253   1.642   1.117
  229SOL     OW 1053   0.104   1.259   1.002
  229SOL    HW1 1054   0.065   1.274   1.088
  229SOL    HW2 1055   0.034   1.217   0.951
  230SOL     OW 1056   0.689   1.678   1.752
  230SOL    HW1 1057   0.626   1.749   1.739
  230SOL    HW2 1058   0.762   1.701   1.695
  231SOL     OW 1059   0.891   0.104   0.123
  231SOL    HW1 1060   0.981   0.111   0.091
  231SOL    HW2 1061   0.890   0.024   0.174
  232SOL     OW 1062   1.684   0.116   0.476
  232SOL    HW1 1063   1.734   0.070   0.408
  232SOL    HW2 1064   1.744   0.122   0.550
  233SOL     OW 1065   1.395   1.570   0.510
  233SOL    HW1 1066   1.455   1.604   0.444
  233SOL    HW2 1067   1.343   1.645   0.537
  234SOL     OW 1068   0.089   1.787   1.855
  234SOL    HW1 1069   0.052   1.716   1.906
  234SOL    HW2 1070   0.157   1.824   1.911
  235SOL     OW 1071   1.277   0.935   0.670
  235SOL    HW1 1072   1.351   0.875   0.682
  235SOL    HW2 1073   1.313   1.006   0.616
  236SOL     OW 1074   0.787   1.281   1.415
  236SOL    HW1 1075   0.761   1.328   1.494
  236SOL    HW2 1076   0.712   1.290   1.356
  237SOL     OW 1077   0.677   1.647   0.167
  237SOL    HW1 1078   0.687   1.676   0.076
  237SOL    HW2 1079   0.634   1.562   0.160
  238SOL     OW 1080   1.616   1.730   1.400
  238SOL    HW1 1081   1.673   1.730   1.323
  238SOL    HW2 1082   1.601   1.822   1.419
  239SOL     OW 1083   1.846   0.148   0.990
  239SOL    HW1 1084   1.841   0.058   0.956
  239SOL    HW2 1085   1.768   0.191   0.955
  240SOL     OW 1086   0.297   0.326   0.752
  240SOL    HW1 1087   0.219   0.377   0.733
  240SOL    HW2 1088   0.283   0.293   0.841
  241SOL     OW 1089   1.242   1.597   0.027
  241SOL    HW1 1090   1.217   1.511   0.060
  241SOL    HW2 1091   1.214   1.597   8.473
  242SOL     OW 1092   0.823   1.013   1.380
  242SOL    HW1 1093   0.859   1.006   1.291
  242SOL    HW2 1094   0.813   1.107   1.394
  243SOL     OW 1095   0.948   0.949   0.324
  243SOL    HW1 1096   1.003   0.983   0.253
  243SOL    HW2 1097   1.007   0.895   0.376
  244SOL     OW 1098   1.514   1.606   0.086
  244SOL    HW1 1099   1.424   1.615   0.054
  244SOL    HW2 1100   1.565   1.666   0.031
  245SOL     OW 1101   0.370   1.310   1.492
  245SOL    HW1 1102   0.361   1.387   1.436
  245SOL    HW2 1103   0.293   1.256   1.471
  246SOL     OW 1104   1.602   1.288   1.278
  246SOL    HW1 1105   1.656   1.265   1.353
  246SOL    HW2 1106   1.542   1.355   1.311
  247SOL     OW 1107   1.073   1.118   0.725
  247SOL    HW1 1108   0.999   1.068   0.760
  247SOL    HW2 1109   1.137   1.051   0.699
  248SOL     OW 1110   1.044   0.256   0.978
  248SOL    HW1 1111   1.023   0.212   0.896
  248SOL    HW2 1112   1.055   0.186   1.042
  249SOL     OW 1113   0.615   1.495   0.488
  249SOL    HW1 1114   0.660   1.446   0.420
  249SOL    HW2 1115   0.532   1.522   0.448
  250SOL     OW 1116   1.723   0.418   1.374
  250SOL    HW1 1117   1.804   0.470   1.371
  250SOL    HW2 1118   1.745   0.338   1.326
  251SOL     OW 1119   0.320   1.317   0.303
  251SOL    HW1 1120   0.233   1.322   0.263
  251SOL    HW2 1121   0.314   1.372   0.381
  252SOL     OW 1122   0.143   1.013   1.679
  252SOL    HW1 1123   0.070   1.037   1.737
  252SOL    HW2 1124   0.218   1.002   1.738
  253SOL     OW 1125   0.697   0.208   1.480
  253SOL    HW1 1126   0.775   0.154   1.464
  253SOL    HW2 1127   0.702   0.230   1.573
  254SOL     OW 1128   0.057   0.320   0.023
  254SOL    HW1 1129   8.528   0.293   8.499
  254SOL    HW2 1130   0.051   0.415   0.026
  255SOL     OW 1131   1.418   0.856   1.390
  255SOL    HW1 1132   1.366   0.915   1.335
  255SOL    HW2 1133   1.506   0.859   1.353
  256SOL     OW 1134   0.106   0.178   0.257
  256SOL    HW1 1135   0.072   0.239   0.192
  256SOL    HW2 1136   0.185   0.142   0.217
  257SOL     OW 1137   1.177   1.355   0.143
  257SOL    HW1 1138   1.082   1.362   0.130
  257SOL    HW2 1139   1.188   1.347   0.238
  258SOL     OW 1140   0.623   0.836   1.437
  258SOL    HW1 1141   0.680   0.912   1.425
  258SOL    HW2 1142   0.683   0.761   1.437
  259SOL     OW 1143   1.485   1.801   0.990
  259SOL    HW1 1144   1.510   1.874   0.934
  259SOL    HW2 1145   1.567   1.757   1.011
  260SOL     OW 1146   0.709   0.566   1.688
  260SOL    HW1 1147   0.758   0.622   1.749
  260SOL    HW2 1148   0.731   0.477   1.714
  261SOL     OW 1149   1.470   1.186   1.621
  261SOL    HW1 1150   1.462   1.207   1.714
  261SOL    HW2 1151   1.560   1.209   1.599
  262SOL     OW 1152   0.360   1.760   1.569
  262SOL    HW1 1153   0.277   1.795   1.539
  262SOL    HW2 1154   0.336   1.680   1.617
  263SOL     OW 1155   1.657   0.876   1.253
  263SOL    HW1 1156   1.655   0.792   1.208
  263SOL    HW2 1157   1.646   0.941   1.183
  264SOL     OW 1158   1.238   0.316   0.467
  264SOL    HW1 1159   1.297   0.240   0.469
  264SOL    HW2 1160   1.263   0.367   0.545
  265SOL     OW 1161   0.581   0.728   0.690
  265SOL    HW1 1162   0.624   0.812   0.678
  265SOL    HW2 1163   0.518   0.722   0.619
  266SOL     OW 1164   1.757   0.375   1.643
  266SOL    HW1 1165   1.737   0.396   1.551
  266SOL    HW2 1166   1.683   0.320   1.671
  267SOL     OW 1167   1.756   0.929   1.506
  267SOL    HW1 1168   1.738   1.022   1.517
  267SOL    HW2 1169   1.732   0.911   1.415
  268SOL     OW 1170   0.914   1.393   0.095
  268SOL    HW1 1171   0.849   1.379   0.163
  268SOL    HW2 1172   0.864   1.395   0.014
  269SOL     OW 1173   0.671   1.774   0.933
  269SOL    HW1 1174   0.660   1.868   0.919
  269SOL    HW2 1175   0.765   1.759   0.927
  270SOL     OW 1176   0.876   0.976   0.861
  270SOL    HW1 1177   0.927   0.904   0.898
  270SOL    HW2 1178   0.833   1.016   0.937
  271SOL     OW 1179   1.101   1.011   0.109
  271SOL    HW1 1180   1.111   1.082   0.046
  271SOL    HW2 1181   1.156   0.940   0.075
  272SOL     OW 1182   1.835   1.553   0.840
  272SOL    HW1 1183   1.756   1.545   0.785
  272SOL    HW2 1184   1.817   1.499   0.916
  273SOL     OW 1185   0.231   1.308   1.846
  273SOL    HW1 1186   0.145   1.270   1.826
  273SOL    HW2 1187   0.233   1.314   1.941
  274SOL     OW 1188   0.098   1.306   0.639
  274SOL    HW1 1189   0.048   1.257   0.704
  274SOL    HW2 1190   0.122   1.242   0.572
  275SOL     OW 1191   0.694   1.418   1.634
  275SOL    HW1 1192   0.615   1.376   1.668
  275SOL    HW2 1193   0.694   1.505   1.672
  276SOL     OW 1194   1.797   0.181   1.263
  276SOL    HW1 1195   1.852   0.116   1.307
  276SOL    HW2 1196   1.817   0.170   1.170
  277SOL     OW 1197   0.470   0.439   0.558
  277SOL    HW1 1198   0.455   0.373   0.490
  277SOL    HW2 1199   0.430   0.402   0.636
  278SOL     OW 1200   1.695   1.481   1.085
  278SOL    HW1 1201   1.617   1.462   1.034
  278SOL    HW2 1202   1.697   1.413   1.153
  279SOL     OW 1203   0.360   0.567   1.285
  279SOL    HW1 1204   0.409   0.503   1.337
  279SOL    HW2 1205   0.365   0.535   1.195
  280SOL     OW 1206   0.838   1.593   0.669
  280SOL    HW1 1207   0.817   1.668   0.614
  280SOL    HW2 1208   0.760   1.537   0.665
  281SOL     OW 1209   1.421   0.218   1.128
  281SOL    HW1 1210   1.395   0.128   1.148
  281SOL    HW2 1211   1.381   0.270   1.198
  282SOL     OW 1212   1.007   8.530   1.157
  282SOL    HW1 1213   0.928   0.014   1.108
  282SOL    HW2 1214   1.002   8.436   1.170
  283SOL     OW 1215   0.777   1.332   0.332
  283SOL    HW1 1216   0.753   1.242   0.351
  283SOL    HW2 1217   0.857   1.346   0.383
  284SOL     OW 1218   0.622   1.566   1.288
  284SOL    HW1 1219   0.619   1.650   1.335
  284SOL    HW2 1220   0.711   1.561   1.254
  285SOL     OW 1221   1.355   0.059   0.162
  285SOL    HW1 1222   1.418   8.529   0.186
  285SOL    HW2 1223   1.282   0.011   0.123
  286SOL     OW 1224   1.290   0.470   0.682
  286SOL    HW1 1225   1.239   0.551   0.684
  286SOL    HW2 1226   1.297   0.443   0.773
  287SOL     OW 1227   1.610   0.242   0.905
  287SOL    HW1 1228   1.538   0.256   0.967
  287SOL    HW2 1229   1.603   0.315   0.843
  288SOL     OW 1230   0.091   1.127   0.338
  288SOL    HW1 1231   0.155   1.057   0.324
  288SOL    HW2 1232   0.011   1.081   0.365
  289SOL     OW 1233   0.900   1.676   0.334
  289SOL    HW1 1234   0.825   1.661   0.277
  289SOL    HW2 1235   0.871   1.742   0.396
  290SOL     OW 1236   0.275   0.672   1.965
  290SOL    HW1 1237   0.202   0.640   2.018
  290SOL    HW2 1238   0.258   0.638   1.878
  291SOL     OW 1239   0.201   0.269   2.863
  291SOL    HW1 1240   0.201   0.251   2.957
  291SOL    HW2 1241   0.109   0.270   2.839
  292SOL     OW 1242   0.041   0.408   2.530
  292SOL    HW1 1243   8.487   0.436   2.536
  292SOL    HW2 1244   0.036   0.317   2.501
  293SOL     OW 1245   0.580   1.305   3.070
  293SOL    HW1 1246   0.496   1.306   3.025
  293SOL    HW2 1247   0.596   1.397   3.094
  294SOL     OW 1248   1.586   1.522   2.569
  294SOL    HW1 1249   1.539   1.493   2.647
  294SOL    HW2 1250   1.519   1.525   2.500
  295SOL     OW 1251   1.135   0.705   2.554
  295SOL    HW1 1252   1.182   0.787   2.541
  295SOL    HW2 1253   1.087   0.717   2.635
  296SOL     OW 1254   1.798   0.588   2.081
  296SOL    HW1 1255   1.762   0.586   1.992
  296SOL    HW2 1256   1.758   0.513   2.125
  297SOL     OW 1257   0.733   1.132   2.918
  297SOL    HW1 1258   0.675   1.172   2.982
  297SOL    HW2 1259   0.775   1.206   2.873
  298SOL     OW 1260   0.874   0.760   3.687
  298SOL    HW1 1261   0.866   0.829   3.753
  298SOL    HW2 1262   0.895   0.806   3.606
  299SOL     OW 1263   0.690   0.986   2.507
  299SOL    HW1 1264   0.759   0.983   2.574
  299SOL    HW2 1265   0.626   1.049   2.542
  300SOL     OW 1266   0.718   1.152   3.689
  300SOL    HW1 1267   0.766   1.227   3.723
  300SOL    HW2 1268   0.641   1.190   3.647
  301SOL     OW 1269   0.346   1.396   2.933
  301SOL    HW1 1270   0.269   1.354   2.896
  301SOL    HW2 1271   0.378   1.454   2.863
  302SOL     OW 1272   1.455   1.505   3.232
  302SOL    HW1 1273   1.510   1.582   3.244
  302SOL    HW2 1274   1.384   1.516   3.295
  303SOL     OW 1275   0.472   0.381   3.305
  303SOL    HW1 1276   0.547   0.325   3.326
  303SOL    HW2 1277   0.402   0.350   3.363
  304SOL     OW 1278   1.610   0.455   2.593
  304SOL    HW1 1279   1.553   0.471   2.518
  304SOL    HW2 1280   1.599   0.531   2.649
  305SOL     OW 1281   0.236   1.707   2.365
  305SOL    HW1 1282   0.250   1.793   2.405
  305SOL    HW2 1283   0.281   1.712   2.281
  306SOL     OW 1284   1.137   1.343   3.558
  306SOL    HW1 1285   1.180   1.333   3.643
  306SOL    HW2 1286   1.084   1.264   3.549
  307SOL     OW 1287   0.292   1.443   2.367
  307SOL    HW1 1288   0.269   1.535   2.373
  307SOL    HW2 1289   0.235   1.400   2.431
  308SOL     OW 1290   0.289   1.088   2.747
  308SOL    HW1 1291   0.287   1.000   2.785
  308SOL    HW2 1292   0.229   1.139   2.801
  309SOL     OW 1293   0.587   1.803   3.282
  309SOL    HW1 1294   0.507   1.784   3.331
  309SOL    HW2 1295   0.617   1.887   3.316
  310SOL     OW 1296   0.582   0.987   2.007
  310SOL    HW1 1297   0.632   1.033   1.940
  310SOL    HW2 1298   0.619   1.017   2.090
  311SOL     OW 1299   1.611   0.084   3.360
  311SOL    HW1 1300   1.630   0.138   3.283
  311SOL    HW2 1301   1.596   0.147   3.430
  312SOL     OW 1302   0.121   0.654   2.435
  312SOL    HW1 1303   0.104   0.564   2.465
  312SOL    HW2 1304   0.117   0.706   2.515
  313SOL     OW 1305   1.845   1.745   2.183
  313SOL    HW1 1306   1.917   1.728   2.243
  313SOL    HW2 1307   1.855   1.838   2.160
  314SOL     OW 1308   0.013   1.588   2.022
  314SOL    HW1 1309   0.015   1.493   2.029
  314SOL    HW2 1310   8.485   1.615   2.085
  315SOL     OW 1311   1.695   0.925   2.514
  315SOL    HW1 1312   1.775   0.879   2.489
  315SOL    HW2 1313   1.673   0.977   2.436
  316SOL     OW 1314   1.655   1.104   2.294
  316SOL    HW1 1315   1.740   1.098   2.251
  316SOL    HW2 1316   1.667   1.169   2.363
  317SOL     OW 1317   0.169   0.755   3.449
  317SOL    HW1 1318   0.265   0.759   3.452
  317SOL    HW2 1319   0.141   0.843   3.473
  318SOL     OW 1320   0.624   1.399   2.599
  318SOL    HW1 1321   0.584   1.313   2.604
  318SOL    HW2 1322   0.608   1.428   2.509
  319SOL     OW 1323   1.274   1.229   3.279
  319SOL    HW1 1324   1.302   1.160   3.219
  319SOL    HW2 1325   1.335   1.223   3.353
  320SOL     OW 1326   0.847   0.045   2.384
  320SOL    HW1 1327   0.881   0.128   2.350
  320SOL    HW2 1328   0.752   0.052   2.372
  321SOL     OW 1329   0.165   0.952   3.128
  321SOL    HW1 1330   0.250   0.911   3.115
  321SOL    HW2 1331   0.102   0.884   3.107
  322SOL     OW 1332   1.534   1.012   2.062
  322SOL    HW1 1333   1.465   0.953   2.092
  322SOL    HW2 1334   1.577   1.043   2.141
  323SOL     OW 1335   1.183   1.823   3.496
  323SOL    HW1 1336   1.183   1.884   3.422
  323SOL    HW2 1337   1.199   1.737   3.457
  324SOL     OW 1338   0.356   0.261   3.707
  324SOL    HW1 1339   0.391   0.339   3.749
  324SOL    HW2 1340   0.261   0.267   3.719
  325SOL     OW 1341   1.469   1.420   2.796
  325SOL    HW1 1342   1.406   1.437   2.865
  325SOL    HW2 1343   1.454   1.328   2.771
  326SOL     OW 1344   1.642   1.785   2.429
  326SOL    HW1 1345   1.623   1.743   2.345
  326SOL    HW2 1346   1.639   1.715   2.493
  327SOL     OW 1347   0.594   0.712   2.141
  327SOL    HW1 1348   0.593   0.796   2.095
  327SOL    HW2 1349   0.524   0.718   2.206
  328SOL     OW 1350   1.298   0.383   2.805
  328SOL    HW1 1351   1.207   0.352   2.805
  328SOL    HW2 1352   1.343   0.324   2.866
  329SOL     OW 1353   1.578   1.675   2.179
  329SOL    HW1 1354   1.672   1.691   2.169
  329SOL    HW2 1355   1.546   1.661   2.090
  330SOL     OW 1356   0.793   0.623   3.297
  330SOL    HW1 1357   0.764   0.595   3.384
  330SOL    HW2 1358   0.768   0.550   3.239
  331SOL     OW 1359   1.386   0.485   3.541
  331SOL    HW1 1360   1.391   0.529   3.626
  331SOL    HW2 1361   1.452   0.416   3.546
  332SOL     OW 1362   0.944   0.885   3.451
  332SOL    HW1 1363   1.001   0.821   3.409
  332SOL    HW2 1364   0.896   0.926   3.379
  333SOL     OW 1365   1.010   0.404   3.078
  333SOL    HW1 1366   0.919   0.423   3.098
  333SOL    HW2 1367   1.010   0.367   2.990
  334SOL     OW 1368   1.057   0.700   2.285
  334SOL    HW1 1369   1.077   0.695   2.379
  334SOL    HW2 1370   0.972   0.656   2.277
  335SOL     OW 1371   0.106   0.809   2.656
  335SOL    HW1 1372   0.184   0.808   2.711
  335SOL    HW2 1373   0.033   0.800   2.718
  336SOL     OW 1374   0.093   1.873   3.455
  336SOL    HW1 1375   0.102   1.838   3.544
  336SOL    HW2 1376   0.023   1.821   3.416
  337SOL     OW 1377   0.886   0.368   2.046
  337SOL    HW1 1378   0.912   0.438   1.986
  337SOL    HW2 1379   0.958   0.305   2.040
  338SOL     OW 1380   1.691   0.565   3.697
  338SOL    HW1 1381   1.665   0.644   3.650
  338SOL    HW2 1382   1.725   0.507   3.629
  339SOL     OW 1383   1.390   1.147   2.402
  339SOL    HW1 1384   1.469   1.136   2.350
  339SOL    HW2 1385   1.336   1.208   2.352
  340SOL     OW 1386   0.589   0.234   2.766
  340SOL    HW1 1387   0.565   0.250   2.857
  340SOL    HW2 1388   0.577   0.319   2.723
  341SOL     OW 1389   0.997   1.453   2.326
  341SOL    HW1 1390   0.971   1.528   2.272
  341SOL    HW2 1391   0.968   1.476   2.415
  342SOL     OW 1392   0.376   1.835   2.725
  342SOL    HW1 1393   0.414   1.748   2.736
  342SOL    HW2 1394   0.447   1.895   2.747
  343SOL     OW 1395   1.804   1.047   2.747
  343SOL    HW1 1396   1.755   1.030   2.666
  343SOL    HW2 1397   1.736   1.054   2.814
  344SOL     OW 1398   1.221   1.544   3.378
  344SOL    HW1 1399   1.209   1.472   3.441
  344SOL    HW2 1400   1.152   1.530   3.313
  345SOL     OW 1401   0.317   0.941   2.107
  345SOL    HW1 1402   0.396   0.969   2.060
  345SOL    HW2 1403   0.296   0.855   2.069
  346SOL     OW 1404   1.484   0.761   2.576
  346SOL    HW1 1405   1.481   0.723   2.664
  346SOL    HW2 1406   1.562   0.816   2.576
  347SOL     OW 1407   0.479   1.277   3.598
  347SOL    HW1 1408   0.454   1.280   3.506
  347SOL    HW2 1409   0.395   1.269   3.644
  348SOL     OW 1410   1.135   1.777   2.089
  348SOL    HW1 1411   1.054   1.744   2.128
  348SOL    HW2 1412   1.156   1.712   2.021
  349SOL     OW 1413   0.208   0.327   3.402
  349SOL    HW1 1414   0.165   0.359   3.323
  349SOL    HW2 1415   0.183   0.235   3.409
  350SOL     OW 1416   1.635   1.387   1.962
  350SOL    HW1 1417   1.594   1.473   1.947
  350SOL    HW2 1418   1.569   1.324   1.936
  351SOL     OW 1419   0.453   1.745   2.172
  351SOL    HW1 1420   0.502   1.792   2.240
  351SOL    HW2 1421   0.521   1.699   2.122
  352SOL     OW 1422   1.409   0.113   2.318
  352SOL    HW1 1423   1.395   0.085   2.228
  352SOL    HW2 1424   1.504   0.112   2.330
  353SOL     OW 1425   0.247   1.787   3.113
  353SOL    HW1 1426   0.297   1.708   3.132
  353SOL    HW2 1427   0.212   1.773   3.025
  354SOL     OW 1428   0.947   1.701   2.753
  354SOL    HW1 1429   1.030   1.658   2.771
  354SOL    HW2 1430   0.909   1.651   2.681
  355SOL     OW 1431   0.396   0.686   2.337
  355SOL    HW1 1432   0.421   0.595   2.354
  355SOL    HW2 1433   0.301   0.687   2.352
  356SOL     OW 1434   1.524   0.242   3.578
  356SOL    HW1 1435   1.536   0.256   3.672
  356SOL    HW2 1436   1.441   0.196   3.571
  357SOL     OW 1437   0.657   0.114   1.971
  357SOL    HW1 1438   0.750   0.100   1.956
  357SOL    HW2 1439   0.617   0.103   1.885
  358SOL     OW 1440   0.774   0.297   3.613
  358SOL    HW1 1441   0.851   0.241   3.615
  358SOL    HW2 1442   0.739   0.294   3.702
  359SOL     OW 1443   0.876   1.529   3.059
  359SOL    HW1 1444   0.856   1.487   2.975
  359SOL    HW2 1445   0.942   1.472   3.099
  360SOL     OW 1446   1.331   0.594   3.295
  360SOL    HW1 1447   1.362   0.565   3.382
  360SOL    HW2 1448   1.371   0.680   3.283
  361SOL     OW 1449   0.819   1.380   2.818
  361SOL    HW1 1450   0.906   1.374   2.777
  361SOL    HW2 1451   0.759   1.395   2.745
  362SOL     OW 1452   0.935   0.514   2.758
  362SOL    HW1 1453   0.907   0.504   2.667
  362SOL    HW2 1454   0.966   0.427   2.783
  363SOL     OW 1455   0.573   0.071   2.368
  363SOL    HW1 1456   0.491   0.066   2.417
  363SOL    HW2 1457   0.556   0.133   2.298
  364SOL     OW 1458   1.432   1.210   1.896
  364SOL    HW1 1459   1.461   1.136   1.948
  364SOL    HW2 1460   1.346   1.233   1.931
  365SOL     OW 1461   0.266   0.065   2.069
  365SOL    HW1 1462   0.352   0.104   2.086
  365SOL    HW2 1463   0.279   8.509   2.080
  366SOL     OW 1464   0.955   0.284   2.310
  366SOL    HW1 1465   0.926   0.315   2.224
  366SOL    HW2 1466   1.050   0.292   2.308
  367SOL     OW 1467   1.079   0.696   3.311
  367SOL    HW1 1468   1.015   0.624   3.315
  367SOL    HW2 1469   1.164   0.652   3.306
  368SOL     OW 1470   1.208   1.583   2.662
  368SOL    HW1 1471   1.222   1.645   2.590
  368SOL    HW2 1472   1.283   1.596   2.720
  369SOL     OW 1473   0.487   1.160   2.576
  369SOL    HW1 1474   0.424   1.134   2.642
  369SOL    HW2 1475   0.445   1.141   2.493
  370SOL     OW 1476   1.254   1.791   2.479
  370SOL    HW1 1477   1.303   1.854   2.426
  370SOL    HW2 1478   1.183   1.843   2.517
  371SOL     OW 1479   1.026   0.540   1.887
  371SOL    HW1 1480   0.984   0.624   1.868
  371SOL    HW2 1481   1.089   0.560   1.956
  372SOL     OW 1482   0.108   0.599   3.237
  372SOL    HW1 1483   0.200   0.587   3.211
  372SOL    HW2 1484   0.113   0.650   3.318
  373SOL     OW 1485   0.609   0.202   3.074
  373SOL    HW1 1486   0.639   0.201   3.165
  373SOL    HW2 1487   0.516   0.181   3.080
  374SOL     OW 1488   0.864   0.467   2.501
  374SOL    HW1 1489   0.816   0.521   2.438
  374SOL    HW2 1490   0.895   0.392   2.451
  375SOL     OW 1491   0.981   0.093   2.627
  375SOL    HW1 1492   0.951   0.094   2.536
  375SOL    HW2 1493   0.961   0.005   2.658
  376SOL     OW 1494   1.437   1.156   2.717
  376SOL    HW1 1495   1.366   1.092   2.723
  376SOL    HW2 1496   1.455   1.162   2.623
  377SOL     OW 1497   1.462   0.620   2.816
  377SOL    HW1 1498   1.406   0.542   2.819
  377SOL    HW2 1499   1.519   0.611   2.892
  378SOL     OW 1500   1.829   0.801   2.250
  378SOL    HW1 1501   1.893   0.759   2.308
  378SOL    HW2 1502   1.815   0.737   2.180
  379SOL     OW 1503   0.499   1.420   2.003
  379SOL    HW1 1504   0.419   1.391   2.046
  379SOL    HW2 1505   0.497   1.378   1.917
  380SOL     OW 1506   1.699   1.269   2.498
  380SOL    HW1 1507   1.793   1.264   2.516
  380SOL    HW2 1508   1.676   1.359   2.522
  381SOL     OW 1509   1.394   0.580   1.933
  381SOL    HW1 1510   1.335   0.557   2.004
  381SOL    HW2 1511   1.480   0.550   1.962
  382SOL     OW 1512   0.512   0.248   2.164
  382SOL    HW1 1513   0.571   0.209   2.100
  382SOL    HW2 1514   0.487   0.332   2.126
  383SOL     OW 1515   1.738   1.244   3.399
  383SOL    HW1 1516   1.826   1.209   3.386
  383SOL    HW2 1517   1.752   1.332   3.435
  384SOL     OW 1518   1.044   1.355   3.195
  384SOL    HW1 1519   0.967   1.321   3.241
  384SOL    HW2 1520   1.118   1.310   3.237
  385SOL     OW 1521   1.608   1.634   3.531
  385SOL    HW1 1522   1.597   1.669   3.443
  385SOL    HW2 1523   1.687   1.580   3.525
  386SOL     OW 1524   1.148   1.232   2.965
  386SOL    HW1 1525   1.086   1.266   3.029
  386SOL    HW2 1526   1.116   1.265   2.881
  387SOL     OW 1527   1.612   1.091   2.938
  387SOL    HW1 1528   1.604   1.157   3.007
  387SOL    HW2 1529   1.541   1.113   2.877
  388SOL     OW 1530   0.929   0.053   3.283
  388SOL    HW1 1531   0.945   0.032   3.191
  388SOL    HW2 1532   1.002   0.111   3.307
  389SOL     OW 1533   0.983   1.117   3.585
  389SOL    HW1 1534   0.892   1.134   3.612
  389SOL    HW2 1535   0.978   1.038   3.532
  390SOL     OW 1536   0.715   1.064   2.239
  390SOL    HW1 1537   0.699   1.038   2.329
  390SOL    HW2 1538   0.790   1.012   2.211
  391SOL     OW 1539   0.419   0.831   3.120
  391SOL    HW1 1540   0.484   0.846   3.188
  391SOL    HW2 1541   0.395   0.739   3.129
  392SOL     OW 1542   1.265   0.366   3.162
  392SOL    HW1 1543   1.296   0.447   3.201
  392SOL    HW2 1544   1.177   0.386   3.130
  393SOL     OW 1545   0.083   1.562   3.217
  393SOL    HW1 1546   0.074   1.656   3.209
  393SOL    HW2 1547   0.177   1.546   3.215
  394SOL     OW 1548   0.358   1.106   2.334
  394SOL    HW1 1549   0.350   1.189   2.287
  394SOL    HW2 1550   0.359   1.040   2.265
  395SOL     OW 1551   0.545   0.511   2.718
  395SOL    HW1 1552   0.552   0.567   2.641
  395SOL    HW2 1553   0.609   0.547   2.780
  396SOL     OW 1554   1.246   1.353   2.258
  396SOL    HW1 1555   1.302   1.422   2.292
  396SOL    HW2 1556   1.158   1.376   2.289
  397SOL     OW 1557   1.304   1.467   3.007
  397SOL    HW1 1558   1.354   1.473   3.089
  397SOL    HW2 1559   1.253   1.387   3.016
  398SOL     OW 1560   1.568   0.618   2.349
  398SOL    HW1 1561   1.517   0.666   2.414
  398SOL    HW2 1562   1.616   0.686   2.301
  399SOL     OW 1563   0.352   1.531   3.166
  399SOL    HW1 1564   0.343   1.480   3.085
  399SOL    HW2 1565   0.446   1.547   3.174
  400SOL     OW 1566   0.443   0.740   3.482
  400SOL    HW1 1567   0.500   0.783   3.418
  400SOL    HW2 1568   0.492   0.662   3.510
  401SOL     OW 1569   1.623   0.787   3.559
  401SOL    HW1 1570   1.536   0.826   3.550
  401SOL    HW2 1571   1.674   0.826   3.487
  402SOL     OW 1572   1.001   0.124   3.610
  402SOL    HW1 1573   1.056   0.202   3.608
  402SOL    HW2 1574   1.012   0.085   3.523
  403SOL     OW 1575   0.518   0.069   3.606
  403SOL    HW1 1576   0.466   8.527   3.611
  403SOL    HW2 1577   0.457   0.139   3.628
  404SOL     OW 1578   0.591   0.881   2.904
  404SOL    HW1 1579   0.630   0.968   2.905
  404SOL    HW2 1580   0.532   0.879   2.980
  405SOL     OW 1581   1.316   0.855   2.869
  405SOL    HW1 1582   1.227   0.830   2.842
  405SOL    HW2 1583   1.369   0.777   2.855
  406SOL     OW 1584   1.199   0.532   2.122
  406SOL    HW1 1585   1.214   0.457   2.179
  406SOL    HW2 1586   1.155   0.596   2.177
  407SOL     OW 1587   0.348   0.138   3.104
  407SOL    HW1 1588   0.281   0.199   3.136
  407SOL    HW2 1589   0.307   0.052   3.116
  408SOL     OW 1590   0.006   1.319   3.122
  408SOL    HW1 1591   0.039   1.257   3.187
  408SOL    HW2 1592   0.029   1.405   3.158
  409SOL     OW 1593   0.710   0.629   2.898
  409SOL    HW1 1594   0.791   0.624   2.846
  409SOL    HW2 1595   0.683   0.721   2.891
  410SOL     OW 1596   1.749   0.966   3.731
  410SOL    HW1 1597   1.709   0.896   3.680
  410SOL    HW2 1598   1.685   0.986   3.799
  411SOL     OW 1599   0.337   0.072   2.512
  411SOL    HW1 1600   0.340   0.165   2.533
  411SOL    HW2 1601   0.319   0.029   2.595
  412SOL     OW 1602   1.629   0.392   2.203
  412SOL    HW1 1603   1.660   0.322   2.261
  412SOL    HW2 1604   1.599   0.461   2.263
  413SOL     OW 1605   1.034   0.760   2.821
  413SOL    HW1 1606   1.014   0.775   2.913
  413SOL    HW2 1607   1.006   0.669   2.805
  414SOL     OW 1608   0.983   1.568   3.592
  414SOL    HW1 1609   0.963   1.610   3.508
  414SOL    HW2 1610   1.021   1.484   3.568
  415SOL     OW 1611   1.841   1.496   3.465
  415SOL    HW1 1612   1.867   1.525   3.377
  415SOL    HW2 1613   1.920   1.507   3.518
  416SOL     OW 1614   0.379   0.940   3.666
  416SOL    HW1 1615   0.454   0.949   3.724
  416SOL    HW2 1616   0.402   0.868   3.607
  417SOL     OW 1617   1.518   0.280   1.980
  417SOL    HW1 1618   1.466   0.209   2.016
  417SOL    HW2 1619   1.560   0.320   2.056
  418SOL     OW 1620   1.282   0.825   1.884
  418SOL    HW1 1621   1.324   0.739   1.892
  418SOL    HW2 1622   1.317   0.861   1.803
  419SOL     OW 1623   1.071   1.349   2.726
  419SOL    HW1 1624   1.081   1.277   2.664
  419SOL    HW2 1625   1.123   1.420   2.688
  420SOL     OW 1626   0.328   0.799   2.812
  420SOL    HW1 1627   0.421   0.823   2.814
  420SOL    HW2 1628   0.326   0.709   2.844
  421SOL     OW 1629   0.327   0.513   2.877
  421SOL    HW1 1630   0.286   0.427   2.865
  421SOL    HW2 1631   0.400   0.513   2.815
  422SOL     OW 1632   1.137   0.367   3.569
  422SOL    HW1 1633   1.088   0.423   3.630
  422SOL    HW2 1634   1.220   0.413   3.556
  423SOL     OW 1635   1.139   0.205   3.351
  423SOL    HW1 1636   1.138   0.270   3.421
  423SOL    HW2 1637   1.191   0.246   3.281
  424SOL     OW 1638   0.002   1.299   2.035
  424SOL    HW1 1639   8.457   1.303   1.988
  424SOL    HW2 1640   0.002   1.214   2.078
  425SOL     OW 1641   0.144   1.778   2.859
  425SOL    HW1 1642   0.126   1.703   2.801
  425SOL    HW2 1643   0.217   1.824   2.816
  426SOL     OW 1644   0.485   1.576   2.764
  426SOL    HW1 1645   0.556   1.635   2.791
  426SOL    HW2 1646   0.528   1.514   2.705
  427SOL     OW 1647   0.953   0.782   3.080
  427SOL    HW1 1648   1.017   0.771   3.150
  427SOL    HW2 1649   0.874   0.741   3.113
  428SOL     OW 1650   0.055   0.524   2.977
  428SOL    HW1 1651   0.139   0.540   2.935
  428SOL    HW2 1652   0.070   0.542   3.070
  429SOL     OW 1653   0.215   0.527   3.590
  429SOL    HW1 1654   0.230   0.462   3.521
  429SOL    HW2 1655   0.188   0.606   3.544
  430SOL     OW 1656   1.388   0.924   3.515
  430SOL    HW1 1657   1.407   1.018   3.509
  430SOL    HW2 1658   1.382   0.896   3.423
  431SOL     OW 1659   0.817   0.577   2.234
  431SOL    HW1 1660   0.818   0.502   2.174
  431SOL    HW2 1661   0.742   0.629   2.207
  432SOL     OW 1662   1.638   0.603   3.027
  432SOL    HW1 1663   1.631   0.546   3.103
  432SOL    HW2 1664   1.727   0.588   2.994
  433SOL     OW 1665   0.259   1.566   3.591
  433SOL    HW1 1666   0.197   1.608   3.651
  433SOL    HW2 1667   0.259   1.474   3.618
  434SOL     OW 1668   0.740   0.448   3.097
  434SOL    HW1 1669   0.684   0.372   3.081
  434SOL    HW2 1670   0.719   0.509   3.026
  435SOL     OW 1671   0.913   1.679   3.343
  435SOL    HW1 1672   0.890   1.633   3.263
  435SOL    HW2 1673   0.910   1.772   3.320
  436SOL     OW 1674   0.469   0.486   2.025
  436SOL    HW1 1675   0.536   0.544   2.061
  436SOL    HW2 1676   0.396   0.545   2.005
  437SOL     OW 1677   0.145   1.155   3.304
  437SOL    HW1 1678   0.139   1.110   3.388
  437SOL    HW2 1679   0.155   1.085   3.239
  438SOL     OW 1680   1.309   1.037   3.073
  438SOL    HW1 1681   1.320   0.973   3.002
  438SOL    HW2 1682   1.252   1.104   3.035
  439SOL     OW 1683   1.324   0.860   2.158
  439SOL    HW1 1684   1.252   0.828   2.212
  439SOL    HW2 1685   1.295   0.846   2.068
  440SOL     OW 1686   1.787   1.725   3.030
  440SOL    HW1 1687   1.847   1.751   2.961
  440SOL    HW2 1688   1.755   1.639   3.004
  441SOL     OW 1689   1.240   1.734   2.956
  441SOL    HW1 1690   1.324   1.762   2.921
  441SOL    HW2 1691   1.253   1.642   2.980
  442SOL     OW 1692   0.106   1.254   2.873
  442SOL    HW1 1693   0.072   1.272   2.961
  442SOL    HW2 1694   0.029   1.229   2.822
  443SOL     OW 1695   0.689   1.678   3.613
  443SOL    HW1 1696   0.627   1.750   3.601
  443SOL    HW2 1697   0.763   1.700   3.556
  444SOL     OW 1698   1.687   0.110   2.334
  444SOL    HW1 1699   1.739   0.076   2.261
  444SOL    HW2 1700   1.748   0.116   2.407
  445SOL     OW 1701   1.397   1.568   2.364
  445SOL    HW1 1702   1.452   1.603   2.293
  445SOL    HW2 1703   1.343   1.642   2.390
  446SOL     OW 1704   0.091   1.786   3.716
  446SOL    HW1 1705   0.053   1.715   3.768
  446SOL    HW2 1706   0.157   1.824   3.773
  447SOL     OW 1707   1.279   0.935   2.528
  447SOL    HW1 1708   1.352   0.875   2.541
  447SOL    HW2 1709   1.314   1.006   2.475
  448SOL     OW 1710   0.787   1.281   3.276
  448SOL    HW1 1711   0.761   1.328   3.356
  448SOL    HW2 1712   0.712   1.290   3.218
  449SOL     OW 1713   0.667   1.632   2.023
  449SOL    HW1 1714   0.682   1.648   1.930
  449SOL    HW2 1715   0.615   1.552   2.027
  450SOL     OW 1716   1.616   1.729   3.261
  450SOL    HW1 1717   1.673   1.730   3.184
  450SOL    HW2 1718   1.600   1.822   3.280
  451SOL     OW 1719   1.848   0.146   2.852
  451SOL    HW1 1720   1.834   0.055   2.827
  451SOL    HW2 1721   1.771   0.192   2.817
  452SOL     OW 1722   0.293   0.326   2.603
  452SOL    HW1 1723   0.212   0.372   2.585
  452SOL    HW2 1724   0.285   0.297   2.694
  453SOL     OW 1725   1.209   1.592   1.899
  453SOL    HW1 1726   1.198   1.501   1.926
  453SOL    HW2 1727   1.141   1.606   1.833
  454SOL     OW 1728   0.823   1.013   3.242
  454SOL    HW1 1729   0.861   1.005   3.154
  454SOL    HW2 1730   0.813   1.107   3.256
  455SOL     OW 1731   0.921   0.913   2.159
  455SOL    HW1 1732   0.977   0.944   2.088
  455SOL    HW2 1733   0.972   0.845   2.202
  456SOL     OW 1734   1.484   1.642   1.917
  456SOL    HW1 1735   1.392   1.624   1.900
  456SOL    HW2 1736   1.524   1.646   1.830
  457SOL     OW 1737   0.370   1.310   3.353
  457SOL    HW1 1738   0.359   1.388   3.298
  457SOL    HW2 1739   0.294   1.256   3.333
  458SOL     OW 1740   1.601   1.288   3.140
  458SOL    HW1 1741   1.656   1.265   3.214
  458SOL    HW2 1742   1.541   1.355   3.174
  459SOL     OW 1743   1.075   1.118   2.587
  459SOL    HW1 1744   1.000   1.068   2.619
  459SOL    HW2 1745   1.137   1.051   2.558
  460SOL     OW 1746   1.043   0.256   2.836
  460SOL    HW1 1747   1.021   0.212   2.754
  460SOL    HW2 1748   1.055   0.185   2.899
  461SOL     OW 1749   0.602   1.486   2.344
  461SOL    HW1 1750   0.653   1.441   2.277
  461SOL    HW2 1751   0.512   1.485   2.312
  462SOL     OW 1752   1.724   0.417   3.237
  462SOL    HW1 1753   1.804   0.469   3.233
  462SOL    HW2 1754   1.745   0.337   3.189
  463SOL     OW 1755   0.261   1.335   2.124
  463SOL    HW1 1756   0.167   1.324   2.114
  463SOL    HW2 1757   0.271   1.380   2.209
  464SOL     OW 1758   0.143   1.013   3.542
  464SOL    HW1 1759   0.071   1.037   3.600
  464SOL    HW2 1760   0.218   1.001   3.600
  465SOL     OW 1761   0.696   0.208   3.341
  465SOL    HW1 1762   0.773   0.154   3.324
  465SOL    HW2 1763   0.703   0.231   3.434
  466SOL     OW 1764   0.064   0.338   1.848
  466SOL    HW1 1765   8.527   0.395   1.868
  466SOL    HW2 1766   0.127   0.394   1.803
  467SOL     OW 1767   1.418   0.856   3.252
  467SOL    HW1 1768   1.366   0.915   3.197
  467SOL    HW2 1769   1.506   0.859   3.215
  468SOL     OW 1770   0.040   0.225   2.097
  468SOL    HW1 1771   0.065   0.266   2.014
  468SOL    HW2 1772   0.089   0.143   2.100
  469SOL     OW 1773   1.179   1.326   1.982
  469SOL    HW1 1774   1.087   1.301   1.981
  469SOL    HW2 1775   1.202   1.327   2.075
  470SOL     OW 1776   0.623   0.836   3.299
  470SOL    HW1 1777   0.680   0.912   3.287
  470SOL    HW2 1778   0.682   0.761   3.299
  471SOL     OW 1779   1.486   1.802   2.855
  471SOL    HW1 1780   1.513   1.874   2.798
  471SOL    HW2 1781   1.568   1.758   2.878
  472SOL     OW 1782   0.710   0.566   3.550
  472SOL    HW1 1783   0.758   0.622   3.611
  472SOL    HW2 1784   0.731   0.477   3.576
  473SOL     OW 1785   1.470   1.186   3.483
  473SOL    HW1 1786   1.462   1.207   3.576
  473SOL    HW2 1787   1.560   1.210   3.461
  474SOL     OW 1788   0.360   1.760   3.431
  474SOL    HW1 1789   0.276   1.797   3.404
  474SOL    HW2 1790   0.337   1.680   3.479
  475SOL     OW 1791   1.657   0.875   3.115
  475SOL    HW1 1792   1.655   0.791   3.070
  475SOL    HW2 1793   1.646   0.940   3.046
  476SOL     OW 1794   1.232   0.327   2.310
  476SOL    HW1 1795   1.289   0.250   2.317
  476SOL    HW2 1796   1.251   0.378   2.388
  477SOL     OW 1797   0.577   0.730   2.546
  477SOL    HW1 1798   0.622   0.813   2.530
  477SOL    HW2 1799   0.517   0.721   2.472
  478SOL     OW 1800   1.755   0.375   3.506
  478SOL    HW1 1801   1.737   0.396   3.414
  478SOL    HW2 1802   1.682   0.320   3.533
  479SOL     OW 1803   1.756   0.929   3.368
  479SOL    HW1 1804   1.739   1.022   3.379
  479SOL    HW2 1805   1.732   0.911   3.277
  480SOL     OW 1806   0.875   1.362   1.923
  480SOL    HW1 1807   0.832   1.382   2.006
  480SOL    HW2 1808   0.881   1.446   1.878
  481SOL     OW 1809   0.672   1.773   2.793
  481SOL    HW1 1810   0.661   1.867   2.782
  481SOL    HW2 1811   0.767   1.760   2.789
  482SOL     OW 1812   0.874   0.976   2.718
  482SOL    HW1 1813   0.925   0.903   2.754
  482SOL    HW2 1814   0.830   1.014   2.794
  483SOL     OW 1815   1.071   0.985   1.949
  483SOL    HW1 1816   1.052   1.040   1.873
  483SOL    HW2 1817   1.146   0.931   1.921
  484SOL     OW 1818   1.834   1.556   2.700
  484SOL    HW1 1819   1.756   1.547   2.646
  484SOL    HW2 1820   1.818   1.499   2.775
  485SOL     OW 1821   0.231   1.308   3.708
  485SOL    HW1 1822   0.145   1.270   3.688
  485SOL    HW2 1823   0.233   1.314   3.803
  486SOL     OW 1824   0.139   1.316   2.558
  486SOL    HW1 1825   0.056   1.268   2.557
  486SOL    HW2 1826   0.205   1.251   2.580
  487SOL     OW 1827   0.694   1.418   3.495
  487SOL    HW1 1828   0.615   1.376   3.530
  487SOL    HW2 1829   0.694   1.505   3.533
  488SOL     OW 1830   1.798   0.182   3.124
  488SOL    HW1 1831   1.852   0.115   3.168
  488SOL    HW2 1832   1.818   0.172   3.031
  489SOL     OW 1833   0.469   0.436   2.405
  489SOL    HW1 1834   0.477   0.365   2.341
  489SOL    HW2 1835   0.427   0.395   2.481
  490SOL     OW 1836   1.694   1.481   2.946
  490SOL    HW1 1837   1.616   1.463   2.894
  490SOL    HW2 1838   1.695   1.413   3.014
  491SOL     OW 1839   0.359   0.567   3.147
  491SOL    HW1 1840   0.408   0.504   3.199
  491SOL    HW2 1841   0.365   0.535   3.057
  492SOL     OW 1842   0.839   1.584   2.532
  492SOL    HW1 1843   0.808   1.651   2.472
  492SOL    HW2 1844   0.764   1.524   2.542
  493SOL     OW 1845   1.419   0.218   2.990
  493SOL    HW1 1846   1.393   0.128   3.009
  493SOL    HW2 1847   1.380   0.270   3.059
  494SOL     OW 1848   1.007   8.531   3.019
  494SOL    HW1 1849   0.927   0.015   2.971
  494SOL    HW2 1850   1.001   8.436   3.031
  495SOL     OW 1851   0.776   1.335   2.189
  495SOL    HW1 1852   0.753   1.243   2.200
  495SOL    HW2 1853   0.857   1.345   2.239
  496SOL     OW 1854   0.622   1.567   3.150
  496SOL    HW1 1855   0.618   1.651   3.196
  496SOL    HW2 1856   0.711   1.562   3.116
  497SOL     OW 1857   1.367   0.057   2.047
  497SOL    HW1 1858   1.438   8.531   2.044
  497SOL    HW2 1859   1.288   0.007   2.030
  498SOL     OW 1860   1.289   0.469   2.536
  498SOL    HW1 1861   1.238   0.550   2.541
  498SOL    HW2 1862   1.295   0.439   2.627
  499SOL     OW 1863   1.614   0.246   2.771
  499SOL    HW1 1864   1.538   0.255   2.829
  499SOL    HW2 1865   1.603   0.317   2.707
  500SOL     OW 1866   0.064   1.055   2.163
  500SOL    HW1 1867   0.148   1.021   2.132
  500SOL    HW2 1868   0.064   1.038   2.258
  501SOL     OW 1869   0.893   1.673   2.194
  501SOL    HW1 1870   0.814   1.656   2.141
  501SOL    HW2 1871   0.867   1.742   2.255
  502SOL     OW 1872   0.275   0.672   3.827
  502SOL    HW1 1873   0.202   0.640   3.880
  502SOL    HW2 1874   0.258   0.638   3.739
  503SOL     OW 1875   0.200   0.269   4.726
  503SOL    HW1 1876   0.199   0.252   4.820
  503SOL    HW2 1877   0.108   0.270   4.701
  504SOL     OW 1878   0.041   0.407   4.392
  504SOL    HW1 1879   8.488   0.435   4.397
  504SOL    HW2 1880   0.036   0.316   4.363
  505SOL     OW 1881   0.580   1.305   4.931
  505SOL    HW1 1882   0.495   1.306   4.887
  505SOL    HW2 1883   0.596   1.396   4.956
  506SOL     OW 1884   1.585   1.522   4.431
  506SOL    HW1 1885   1.539   1.493   4.509
  506SOL    HW2 1886   1.518   1.525   4.363
  507SOL     OW 1887   1.136   0.704   4.415
  507SOL    HW1 1888   1.183   0.787   4.403
  507SOL    HW2 1889   1.087   0.716   4.497
  508SOL     OW 1890   1.798   0.588   3.943
  508SOL    HW1 1891   1.762   0.586   3.855
  508SOL    HW2 1892   1.757   0.513   3.987
  509SOL     OW 1893   0.733   1.132   4.780
  509SOL    HW1 1894   0.675   1.172   4.844
  509SOL    HW2 1895   0.775   1.206   4.736
  510SOL     OW 1896   0.874   0.760   5.549
  510SOL    HW1 1897   0.866   0.828   5.615
  510SOL    HW2 1898   0.895   0.806   5.468
  511SOL     OW 1899   0.691   0.986   4.369
  511SOL    HW1 1900   0.759   0.983   4.436
  511SOL    HW2 1901   0.626   1.049   4.403
  512SOL     OW 1902   0.718   1.152   5.551
  512SOL    HW1 1903   0.766   1.227   5.585
  512SOL    HW2 1904   0.641   1.190   5.509
  513SOL     OW 1905   0.347   1.396   4.795
  513SOL    HW1 1906   0.269   1.354   4.758
  513SOL    HW2 1907   0.378   1.454   4.726
  514SOL     OW 1908   1.455   1.505   5.094
  514SOL    HW1 1909   1.510   1.583   5.106
  514SOL    HW2 1910   1.384   1.517   5.157
  515SOL     OW 1911   0.472   0.380   5.167
  515SOL    HW1 1912   0.547   0.324   5.188
  515SOL    HW2 1913   0.402   0.350   5.224
  516SOL     OW 1914   1.611   0.454   4.455
  516SOL    HW1 1915   1.554   0.472   4.380
  516SOL    HW2 1916   1.601   0.531   4.511
  517SOL     OW 1917   0.236   1.707   4.228
  517SOL    HW1 1918   0.250   1.793   4.267
  517SOL    HW2 1919   0.281   1.712   4.143
  518SOL     OW 1920   1.137   1.343   5.420
  518SOL    HW1 1921   1.181   1.334   5.505
  518SOL    HW2 1922   1.084   1.264   5.411
  519SOL     OW 1923   0.293   1.443   4.229
  519SOL    HW1 1924   0.270   1.535   4.235
  519SOL    HW2 1925   0.236   1.400   4.293
  520SOL     OW 1926   0.289   1.088   4.608
  520SOL    HW1 1927   0.287   1.001   4.646
  520SOL    HW2 1928   0.229   1.140   4.663
  521SOL     OW 1929   0.589   1.802   5.144
  521SOL    HW1 1930   0.508   1.784   5.192
  521SOL    HW2 1931   0.618   1.887   5.177
  522SOL     OW 1932   0.582   0.987   3.869
  522SOL    HW1 1933   0.632   1.033   3.802
  522SOL    HW2 1934   0.619   1.017   3.952
  523SOL     OW 1935   1.612   0.084   5.222
  523SOL    HW1 1936   1.632   0.138   5.146
  523SOL    HW2 1937   1.596   0.146   5.293
  524SOL     OW 1938   0.121   0.654   4.298
  524SOL    HW1 1939   0.104   0.564   4.327
  524SOL    HW2 1940   0.117   0.706   4.377
  525SOL     OW 1941   1.845   1.744   4.045
  525SOL    HW1 1942   1.917   1.726   4.106
  525SOL    HW2 1943   1.855   1.837   4.024
  526SOL     OW 1944   0.013   1.588   3.884
  526SOL    HW1 1945   0.015   1.492   3.891
  526SOL    HW2 1946   8.484   1.615   3.947
  527SOL     OW 1947   1.695   0.925   4.375
  527SOL    HW1 1948   1.775   0.879   4.351
  527SOL    HW2 1949   1.672   0.977   4.298
  528SOL     OW 1950   1.655   1.104   4.156
  528SOL    HW1 1951   1.741   1.098   4.113
  528SOL    HW2 1952   1.667   1.169   4.225
  529SOL     OW 1953   0.169   0.755   5.311
  529SOL    HW1 1954   0.265   0.759   5.313
  529SOL    HW2 1955   0.141   0.843   5.336
  530SOL     OW 1956   0.625   1.399   4.460
  530SOL    HW1 1957   0.584   1.313   4.466
  530SOL    HW2 1958   0.609   1.428   4.370
  531SOL     OW 1959   1.274   1.229   5.141
  531SOL    HW1 1960   1.303   1.160   5.081
  531SOL    HW2 1961   1.335   1.224   5.215
  532SOL     OW 1962   0.847   0.044   4.245
  532SOL    HW1 1963   0.881   0.127   4.212
  532SOL    HW2 1964   0.752   0.051   4.234
  533SOL     OW 1965   0.165   0.952   4.990
  533SOL    HW1 1966   0.251   0.911   4.977
  533SOL    HW2 1967   0.102   0.883   4.969
  534SOL     OW 1968   1.534   1.012   3.924
  534SOL    HW1 1969   1.465   0.952   3.954
  534SOL    HW2 1970   1.577   1.043   4.003
  535SOL     OW 1971   1.181   1.823   5.359
  535SOL    HW1 1972   1.182   1.885   5.285
  535SOL    HW2 1973   1.198   1.738   5.319
  536SOL     OW 1974   0.355   0.260   5.571
  536SOL    HW1 1975   0.390   0.339   5.612
  536SOL    HW2 1976   0.260   0.269   5.580
  537SOL     OW 1977   1.470   1.419   4.659
  537SOL    HW1 1978   1.406   1.437   4.728
  537SOL    HW2 1979   1.454   1.328   4.634
  538SOL     OW 1980   1.642   1.785   4.292
  538SOL    HW1 1981   1.623   1.742   4.208
  538SOL    HW2 1982   1.637   1.715   4.356
  539SOL     OW 1983   0.594   0.712   4.003
  539SOL    HW1 1984   0.593   0.796   3.957
  539SOL    HW2 1985   0.524   0.718   4.068
  540SOL     OW 1986   1.298   0.383   4.667
  540SOL    HW1 1987   1.207   0.352   4.667
  540SOL    HW2 1988   1.343   0.324   4.728
  541SOL     OW 1989   1.578   1.675   4.041
  541SOL    HW1 1990   1.671   1.691   4.031
  541SOL    HW2 1991   1.546   1.661   3.952
  542SOL     OW 1992   0.794   0.622   5.159
  542SOL    HW1 1993   0.764   0.595   5.246
  542SOL    HW2 1994   0.769   0.550   5.101
  543SOL     OW 1995   1.386   0.485   5.403
  543SOL    HW1 1996   1.391   0.529   5.488
  543SOL    HW2 1997   1.453   0.417   5.408
  544SOL     OW 1998   0.944   0.886   5.313
  544SOL    HW1 1999   1.001   0.821   5.271
  544SOL    HW2 2000   0.896   0.926   5.241
  545SOL     OW 2001   1.010   0.404   4.940
  545SOL    HW1 2002   0.919   0.422   4.960
  545SOL    HW2 2003   1.009   0.368   4.852
  546SOL     OW 2004   1.057   0.700   4.147
  546SOL    HW1 2005   1.077   0.696   4.240
  546SOL    HW2 2006   0.972   0.657   4.139
  547SOL     OW 2007   0.106   0.809   4.518
  547SOL    HW1 2008   0.184   0.808   4.573
  547SOL    HW2 2009   0.033   0.801   4.580
  548SOL     OW 2010   0.105   1.864   5.311
  548SOL    HW1 2011   0.105   1.838   5.403
  548SOL    HW2 2012   0.025   1.826   5.275
  549SOL     OW 2013   0.886   0.370   3.910
  549SOL    HW1 2014   0.911   0.439   3.848
  549SOL    HW2 2015   0.958   0.306   3.903
  550SOL     OW 2016   1.691   0.565   5.559
  550SOL    HW1 2017   1.665   0.644   5.512
  550SOL    HW2 2018   1.725   0.506   5.491
  551SOL     OW 2019   1.390   1.147   4.264
  551SOL    HW1 2020   1.469   1.136   4.212
  551SOL    HW2 2021   1.336   1.208   4.214
  552SOL     OW 2022   0.593   0.235   4.627
  552SOL    HW1 2023   0.565   0.249   4.717
  552SOL    HW2 2024   0.580   0.319   4.584
  553SOL     OW 2025   0.996   1.453   4.188
  553SOL    HW1 2026   0.972   1.528   4.134
  553SOL    HW2 2027   0.968   1.476   4.276
  554SOL     OW 2028   0.376   1.835   4.585
  554SOL    HW1 2029   0.413   1.748   4.598
  554SOL    HW2 2030   0.447   1.895   4.609
  555SOL     OW 2031   1.803   1.047   4.609
  555SOL    HW1 2032   1.755   1.030   4.528
  555SOL    HW2 2033   1.736   1.055   4.676
  556SOL     OW 2034   1.222   1.544   5.240
  556SOL    HW1 2035   1.210   1.472   5.302
  556SOL    HW2 2036   1.150   1.534   5.178
  557SOL     OW 2037   0.317   0.941   3.969
  557SOL    HW1 2038   0.396   0.969   3.922
  557SOL    HW2 2039   0.296   0.855   3.931
  558SOL     OW 2040   1.484   0.761   4.438
  558SOL    HW1 2041   1.481   0.723   4.526
  558SOL    HW2 2042   1.562   0.816   4.438
  559SOL     OW 2043   0.478   1.277   5.460
  559SOL    HW1 2044   0.454   1.280   5.367
  559SOL    HW2 2045   0.395   1.269   5.506
  560SOL     OW 2046   1.136   1.778   3.949
  560SOL    HW1 2047   1.055   1.746   3.989
  560SOL    HW2 2048   1.157   1.713   3.882
  561SOL     OW 2049   0.208   0.327   5.264
  561SOL    HW1 2050   0.164   0.360   5.185
  561SOL    HW2 2051   0.182   0.235   5.270
  562SOL     OW 2052   1.635   1.388   3.824
  562SOL    HW1 2053   1.594   1.473   3.809
  562SOL    HW2 2054   1.569   1.324   3.798
  563SOL     OW 2055   0.453   1.746   4.033
  563SOL    HW1 2056   0.501   1.793   4.102
  563SOL    HW2 2057   0.520   1.699   3.984
  564SOL     OW 2058   1.409   0.110   4.182
  564SOL    HW1 2059   1.395   0.084   4.091
  564SOL    HW2 2060   1.504   0.110   4.193
  565SOL     OW 2061   0.252   1.789   4.972
  565SOL    HW1 2062   0.298   1.708   4.994
  565SOL    HW2 2063   0.214   1.772   4.886
  566SOL     OW 2064   0.946   1.701   4.616
  566SOL    HW1 2065   1.029   1.658   4.636
  566SOL    HW2 2066   0.910   1.650   4.543
  567SOL     OW 2067   0.396   0.685   4.199
  567SOL    HW1 2068   0.421   0.595   4.217
  567SOL    HW2 2069   0.301   0.687   4.214
  568SOL     OW 2070   1.524   0.241   5.440
  568SOL    HW1 2071   1.536   0.255   5.534
  568SOL    HW2 2072   1.439   0.199   5.432
  569SOL     OW 2073   0.659   0.115   3.832
  569SOL    HW1 2074   0.752   0.098   3.817
  569SOL    HW2 2075   0.618   0.103   3.746
  570SOL     OW 2076   0.774   0.297   5.474
  570SOL    HW1 2077   0.851   0.241   5.477
  570SOL    HW2 2078   0.738   0.294   5.563
  571SOL     OW 2079   0.876   1.528   4.920
  571SOL    HW1 2080   0.856   1.486   4.837
  571SOL    HW2 2081   0.941   1.471   4.961
  572SOL     OW 2082   1.331   0.593   5.157
  572SOL    HW1 2083   1.361   0.565   5.244
  572SOL    HW2 2084   1.371   0.680   5.145
  573SOL     OW 2085   0.820   1.380   4.680
  573SOL    HW1 2086   0.906   1.373   4.639
  573SOL    HW2 2087   0.760   1.394   4.607
  574SOL     OW 2088   0.935   0.514   4.620
  574SOL    HW1 2089   0.906   0.504   4.529
  574SOL    HW2 2090   0.965   0.427   4.645
  575SOL     OW 2091   0.574   0.071   4.231
  575SOL    HW1 2092   0.491   0.066   4.279
  575SOL    HW2 2093   0.556   0.133   4.160
  576SOL     OW 2094   1.432   1.211   3.758
  576SOL    HW1 2095   1.462   1.136   3.810
  576SOL    HW2 2096   1.346   1.233   3.794
  577SOL     OW 2097   0.258   0.055   3.938
  577SOL    HW1 2098   0.342   0.101   3.940
  577SOL    HW2 2099   0.282   8.500   3.946
  578SOL     OW 2100   0.955   0.283   4.172
  578SOL    HW1 2101   0.926   0.316   4.087
  578SOL    HW2 2102   1.050   0.291   4.170
  579SOL     OW 2103   1.079   0.696   5.173
  579SOL    HW1 2104   1.015   0.625   5.177
  579SOL    HW2 2105   1.163   0.652   5.168
  580SOL     OW 2106   1.209   1.583   4.523
  580SOL    HW1 2107   1.223   1.645   4.452
  580SOL    HW2 2108   1.282   1.599   4.584
  581SOL     OW 2109   0.487   1.161   4.438
  581SOL    HW1 2110   0.424   1.134   4.504
  581SOL    HW2 2111   0.445   1.141   4.354
  582SOL     OW 2112   1.254   1.791   4.340
  582SOL    HW1 2113   1.303   1.854   4.287
  582SOL    HW2 2114   1.183   1.842   4.379
  583SOL     OW 2115   1.026   0.541   3.749
  583SOL    HW1 2116   0.984   0.625   3.730
  583SOL    HW2 2117   1.089   0.560   3.818
  584SOL     OW 2118   0.109   0.598   5.099
  584SOL    HW1 2119   0.200   0.586   5.073
  584SOL    HW2 2120   0.113   0.650   5.180
  585SOL     OW 2121   0.611   0.200   4.937
  585SOL    HW1 2122   0.641   0.201   5.028
  585SOL    HW2 2123   0.517   0.180   4.943
  586SOL     OW 2124   0.864   0.467   4.363
  586SOL    HW1 2125   0.816   0.521   4.300
  586SOL    HW2 2126   0.894   0.392   4.313
  587SOL     OW 2127   0.983   0.093   4.488
  587SOL    HW1 2128   0.953   0.094   4.397
  587SOL    HW2 2129   0.961   0.005   4.519
  588SOL     OW 2130   1.437   1.155   4.579
  588SOL    HW1 2131   1.366   1.092   4.586
  588SOL    HW2 2132   1.454   1.162   4.485
  589SOL     OW 2133   1.462   0.620   4.678
  589SOL    HW1 2134   1.405   0.543   4.681
  589SOL    HW2 2135   1.519   0.611   4.754
  590SOL     OW 2136   1.829   0.801   4.112
  590SOL    HW1 2137   1.893   0.760   4.170
  590SOL    HW2 2138   1.815   0.737   4.042
  591SOL     OW 2139   0.499   1.421   3.865
  591SOL    HW1 2140   0.419   1.392   3.908
  591SOL    HW2 2141   0.497   1.378   3.779
  592SOL     OW 2142   1.699   1.270   4.360
  592SOL    HW1 2143   1.793   1.264   4.378
  592SOL    HW2 2144   1.675   1.359   4.384
  593SOL     OW 2145   1.394   0.580   3.794
  593SOL    HW1 2146   1.335   0.557   3.867
  593SOL    HW2 2147   1.480   0.551   3.823
  594SOL     OW 2148   0.514   0.249   4.026
  594SOL    HW1 2149   0.573   0.210   3.962
  594SOL    HW2 2150   0.489   0.333   3.988
  595SOL     OW 2151   1.738   1.244   5.261
  595SOL    HW1 2152   1.826   1.209   5.248
  595SOL    HW2 2153   1.752   1.331   5.297
  596SOL     OW 2154   1.043   1.353   5.055
  596SOL    HW1 2155   0.967   1.320   5.102
  596SOL    HW2 2156   1.118   1.310   5.098
  597SOL     OW 2157   1.608   1.633   5.392
  597SOL    HW1 2158   1.598   1.669   5.304
  597SOL    HW2 2159   1.687   1.579   5.387
  598SOL     OW 2160   1.148   1.231   4.827
  598SOL    HW1 2161   1.086   1.266   4.891
  598SOL    HW2 2162   1.116   1.264   4.743
  599SOL     OW 2163   1.612   1.092   4.800
  599SOL    HW1 2164   1.605   1.157   4.870
  599SOL    HW2 2165   1.542   1.113   4.739
  600SOL     OW 2166   0.930   0.053   5.146
  600SOL    HW1 2167   0.945   0.032   5.053
  600SOL    HW2 2168   1.002   0.111   5.169
  601SOL     OW 2169   0.983   1.117   5.447
  601SOL    HW1 2170   0.892   1.134   5.474
  601SOL    HW2 2171   0.978   1.038   5.394
  602SOL     OW 2172   0.715   1.065   4.101
  602SOL    HW1 2173   0.699   1.038   4.191
  602SOL    HW2 2174   0.790   1.012   4.073
  603SOL     OW 2175   0.419   0.831   4.982
  603SOL    HW1 2176   0.484   0.846   5.050
  603SOL    HW2 2177   0.395   0.739   4.991
  604SOL     OW 2178   1.265   0.366   5.024
  604SOL    HW1 2179   1.295   0.447   5.064
  604SOL    HW2 2180   1.177   0.386   4.992
  605SOL     OW 2181   0.082   1.559   5.078
  605SOL    HW1 2182   0.068   1.653   5.089
  605SOL    HW2 2183   0.177   1.549   5.074
  606SOL     OW 2184   0.358   1.106   4.196
  606SOL    HW1 2185   0.350   1.189   4.149
  606SOL    HW2 2186   0.359   1.039   4.127
  607SOL     OW 2187   0.545   0.511   4.580
  607SOL    HW1 2188   0.552   0.568   4.503
  607SOL    HW2 2189   0.608   0.547   4.642
  608SOL     OW 2190   1.246   1.353   4.120
  608SOL    HW1 2191   1.302   1.422   4.155
  608SOL    HW2 2192   1.158   1.376   4.151
  609SOL     OW 2193   1.304   1.466   4.869
  609SOL    HW1 2194   1.354   1.473   4.951
  609SOL    HW2 2195   1.253   1.387   4.879
  610SOL     OW 2196   1.569   0.618   4.211
  610SOL    HW1 2197   1.518   0.665   4.276
  610SOL    HW2 2198   1.616   0.686   4.163
  611SOL     OW 2199   0.351   1.531   5.028
  611SOL    HW1 2200   0.343   1.480   4.947
  611SOL    HW2 2201   0.445   1.547   5.036
  612SOL     OW 2202   0.444   0.740   5.344
  612SOL    HW1 2203   0.501   0.783   5.280
  612SOL    HW2 2204   0.493   0.663   5.372
  613SOL     OW 2205   1.623   0.787   5.421
  613SOL    HW1 2206   1.536   0.826   5.412
  613SOL    HW2 2207   1.674   0.826   5.349
  614SOL     OW 2208   1.001   0.124   5.472
  614SOL    HW1 2209   1.056   0.203   5.472
  614SOL    HW2 2210   1.013   0.086   5.385
  615SOL     OW 2211   0.518   0.069   5.468
  615SOL    HW1 2212   0.466   8.527   5.474
  615SOL    HW2 2213   0.456   0.139   5.491
  616SOL     OW 2214   0.591   0.881   4.766
  616SOL    HW1 2215   0.630   0.968   4.767
  616SOL    HW2 2216   0.532   0.879   4.842
  617SOL     OW 2217   1.316   0.856   4.730
  617SOL    HW1 2218   1.227   0.830   4.704
  617SOL    HW2 2219   1.368   0.777   4.716
  618SOL     OW 2220   1.200   0.532   3.984
  618SOL    HW1 2221   1.215   0.456   4.042
  618SOL    HW2 2222   1.156   0.596   4.040
  619SOL     OW 2223   0.349   0.138   4.968
  619SOL    HW1 2224   0.284   0.201   4.998
  619SOL    HW2 2225   0.307   0.052   4.978
  620SOL     OW 2226   0.006   1.318   4.983
  620SOL    HW1 2227   0.039   1.256   5.049
  620SOL    HW2 2228   0.029   1.404   5.018
  621SOL     OW 2229   0.710   0.629   4.760
  621SOL    HW1 2230   0.790   0.625   4.708
  621SOL    HW2 2231   0.682   0.721   4.753
  622SOL     OW 2232   1.749   0.966   5.593
  622SOL    HW1 2233   1.709   0.895   5.542
  622SOL    HW2 2234   1.686   0.986   5.661
  623SOL     OW 2235   0.338   0.073   4.374
  623SOL    HW1 2236   0.340   0.166   4.395
  623SOL    HW2 2237   0.321   0.029   4.457
  624SOL     OW 2238   1.629   0.391   4.065
  624SOL    HW1 2239   1.660   0.322   4.124
  624SOL    HW2 2240   1.599   0.460   4.124
  625SOL     OW 2241   1.034   0.760   4.683
  625SOL    HW1 2242   1.014   0.775   4.775
  625SOL    HW2 2243   1.007   0.669   4.666
  626SOL     OW 2244   0.982   1.568   5.453
  626SOL    HW1 2245   0.963   1.610   5.369
  626SOL    HW2 2246   1.021   1.484   5.430
  627SOL     OW 2247   1.841   1.496   5.326
  627SOL    HW1 2248   1.867   1.525   5.239
  627SOL    HW2 2249   1.920   1.506   5.379
  628SOL     OW 2250   0.379   0.940   5.528
  628SOL    HW1 2251   0.454   0.949   5.586
  628SOL    HW2 2252   0.402   0.867   5.470
  629SOL     OW 2253   1.518   0.280   3.842
  629SOL    HW1 2254   1.466   0.208   3.878
  629SOL    HW2 2255   1.560   0.320   3.918
  630SOL     OW 2256   1.281   0.825   3.746
  630SOL    HW1 2257   1.323   0.739   3.754
  630SOL    HW2 2258   1.316   0.861   3.665
  631SOL     OW 2259   1.071   1.350   4.587
  631SOL    HW1 2260   1.081   1.277   4.525
  631SOL    HW2 2261   1.124   1.420   4.550
  632SOL     OW 2262   0.328   0.799   4.674
  632SOL    HW1 2263   0.421   0.823   4.676
  632SOL    HW2 2264   0.327   0.709   4.706
  633SOL     OW 2265   0.327   0.513   4.739
  633SOL    HW1 2266   0.286   0.427   4.728
  633SOL    HW2 2267   0.400   0.513   4.677
  634SOL     OW 2268   1.137   0.367   5.431
  634SOL    HW1 2269   1.088   0.423   5.492
  634SOL    HW2 2270   1.221   0.413   5.419
  635SOL     OW 2271   1.139   0.205   5.213
  635SOL    HW1 2272   1.138   0.270   5.283
  635SOL    HW2 2273   1.191   0.246   5.144
  636SOL     OW 2274   0.002   1.299   3.897
  636SOL    HW1 2275   8.457   1.302   3.850
  636SOL    HW2 2276   0.002   1.214   3.940
  637SOL     OW 2277   0.143   1.778   4.720
  637SOL    HW1 2278   0.126   1.703   4.662
  637SOL    HW2 2279   0.216   1.824   4.678
  638SOL     OW 2280   0.485   1.576   4.625
  638SOL    HW1 2281   0.555   1.635   4.652
  638SOL    HW2 2282   0.528   1.513   4.567
  639SOL     OW 2283   0.954   0.782   4.942
  639SOL    HW1 2284   1.017   0.771   5.012
  639SOL    HW2 2285   0.874   0.741   4.975
  640SOL     OW 2286   0.054   0.524   4.840
  640SOL    HW1 2287   0.139   0.540   4.797
  640SOL    HW2 2288   0.070   0.542   4.932
  641SOL     OW 2289   0.215   0.527   5.452
  641SOL    HW1 2290   0.230   0.462   5.383
  641SOL    HW2 2291   0.189   0.606   5.406
  642SOL     OW 2292   1.388   0.924   5.376
  642SOL    HW1 2293   1.407   1.018   5.371
  642SOL    HW2 2294   1.382   0.896   5.285
  643SOL     OW 2295   0.817   0.577   4.097
  643SOL    HW1 2296   0.818   0.503   4.037
  643SOL    HW2 2297   0.741   0.629   4.070
  644SOL     OW 2298   1.638   0.602   4.888
  644SOL    HW1 2299   1.631   0.546   4.965
  644SOL    HW2 2300   1.727   0.588   4.856
  645SOL     OW 2301   0.261   1.564   5.453
  645SOL    HW1 2302   0.198   1.609   5.510
  645SOL    HW2 2303   0.258   1.473   5.482
  646SOL     OW 2304   0.740   0.448   4.959
  646SOL    HW1 2305   0.684   0.372   4.943
  646SOL    HW2 2306   0.718   0.509   4.888
  647SOL     OW 2307   0.917   1.677   5.203
  647SOL    HW1 2308   0.891   1.633   5.122
  647SOL    HW2 2309   0.912   1.770   5.181
  648SOL     OW 2310   0.469   0.486   3.887
  648SOL    HW1 2311   0.537   0.543   3.923
  648SOL    HW2 2312   0.396   0.545   3.867
  649SOL     OW 2313   0.145   1.155   5.166
  649SOL    HW1 2314   0.139   1.109   5.250
  649SOL    HW2 2315   0.155   1.085   5.102
  650SOL     OW 2316   1.309   1.037   4.934
  650SOL    HW1 2317   1.321   0.973   4.864
  650SOL    HW2 2318   1.252   1.104   4.897
  651SOL     OW 2319   1.324   0.860   4.020
  651SOL    HW1 2320   1.252   0.828   4.074
  651SOL    HW2 2321   1.295   0.846   3.930
  652SOL     OW 2322   1.787   1.726   4.892
  652SOL    HW1 2323   1.847   1.752   4.823
  652SOL    HW2 2324   1.755   1.640   4.866
  653SOL     OW 2325   1.238   1.732   4.815
  653SOL    HW1 2326   1.323   1.761   4.781
  653SOL    HW2 2327   1.253   1.641   4.840
  654SOL     OW 2328   0.106   1.254   4.734
  654SOL    HW1 2329   0.072   1.272   4.822
  654SOL    HW2 2330   0.029   1.229   4.683
  655SOL     OW 2331   0.689   1.678   5.476
  655SOL    HW1 2332   0.626   1.749   5.463
  655SOL    HW2 2333   0.763   1.701   5.420
  656SOL     OW 2334   1.687   0.108   4.199
  656SOL    HW1 2335   1.738   0.073   4.125
  656SOL    HW2 2336   1.750   0.117   4.270
  657SOL     OW 2337   1.397   1.569   4.226
  657SOL    HW1 2338   1.452   1.603   4.155
  657SOL    HW2 2339   1.343   1.643   4.252
  658SOL     OW 2340   0.090   1.784   5.576
  658SOL    HW1 2341   0.053   1.713   5.628
  658SOL    HW2 2342   0.155   1.825   5.635
  659SOL     OW 2343   1.279   0.934   4.390
  659SOL    HW1 2344   1.352   0.875   4.403
  659SOL    HW2 2345   1.315   1.006   4.337
  660SOL     OW 2346   0.787   1.281   5.139
  660SOL    HW1 2347   0.761   1.328   5.218
  660SOL    HW2 2348   0.712   1.290   5.080
  661SOL     OW 2349   0.668   1.633   3.885
  661SOL    HW1 2350   0.682   1.648   3.792
  661SOL    HW2 2351   0.616   1.553   3.889
  662SOL     OW 2352   1.616   1.730   5.123
  662SOL    HW1 2353   1.673   1.731   5.046
  662SOL    HW2 2354   1.601   1.822   5.143
  663SOL     OW 2355   1.847   0.147   4.714
  663SOL    HW1 2356   1.839   0.057   4.685
  663SOL    HW2 2357   1.769   0.191   4.679
  664SOL     OW 2358   0.293   0.325   4.466
  664SOL    HW1 2359   0.212   0.372   4.447
  664SOL    HW2 2360   0.284   0.297   4.557
  665SOL     OW 2361   1.209   1.592   3.761
  665SOL    HW1 2362   1.199   1.501   3.789
  665SOL    HW2 2363   1.140   1.605   3.696
  666SOL     OW 2364   0.823   1.013   5.104
  666SOL    HW1 2365   0.860   1.006   5.016
  666SOL    HW2 2366   0.813   1.107   5.118
  667SOL     OW 2367   0.921   0.913   4.020
  667SOL    HW1 2368   0.978   0.945   3.950
  667SOL    HW2 2369   0.972   0.845   4.064
  668SOL     OW 2370   1.484   1.644   3.779
  668SOL    HW1 2371   1.392   1.625   3.762
  668SOL    HW2 2372   1.524   1.647   3.692
  669SOL     OW 2373   0.370   1.310   5.214
  669SOL    HW1 2374   0.359   1.388   5.161
  669SOL    HW2 2375   0.294   1.256   5.195
  670SOL     OW 2376   1.602   1.289   5.002
  670SOL    HW1 2377   1.656   1.265   5.077
  670SOL    HW2 2378   1.542   1.355   5.035
  671SOL     OW 2379   1.075   1.118   4.448
  671SOL    HW1 2380   1.000   1.068   4.481
  671SOL    HW2 2381   1.137   1.051   4.420
  672SOL     OW 2382   1.043   0.256   4.697
  672SOL    HW1 2383   1.022   0.212   4.615
  672SOL    HW2 2384   1.054   0.185   4.760
  673SOL     OW 2385   0.601   1.486   4.206
  673SOL    HW1 2386   0.652   1.440   4.138
  673SOL    HW2 2387   0.511   1.483   4.174
  674SOL     OW 2388   1.723   0.417   5.098
  674SOL    HW1 2389   1.804   0.470   5.095
  674SOL    HW2 2390   1.745   0.338   5.050
  675SOL     OW 2391   0.261   1.335   3.986
  675SOL    HW1 2392   0.167   1.324   3.976
  675SOL    HW2 2393   0.271   1.380   4.070
  676SOL     OW 2394   0.143   1.012   5.404
  676SOL    HW1 2395   0.070   1.037   5.462
  676SOL    HW2 2396   0.218   1.001   5.462
  677SOL     OW 2397   0.697   0.208   5.204
  677SOL    HW1 2398   0.774   0.154   5.187
  677SOL    HW2 2399   0.703   0.231   5.296
  678SOL     OW 2400   0.065   0.339   3.709
  678SOL    HW1 2401   8.527   0.394   3.729
  678SOL    HW2 2402   0.126   0.397   3.664
  679SOL     OW 2403   1.418   0.855   5.114
  679SOL    HW1 2404   1.366   0.915   5.059
  679SOL    HW2 2405   1.506   0.859   5.077
  680SOL     OW 2406   0.043   0.228   3.959
  680SOL    HW1 2407   0.066   0.268   3.875
  680SOL    HW2 2408   0.095   0.148   3.962
  681SOL     OW 2409   1.180   1.325   3.845
  681SOL    HW1 2410   1.087   1.300   3.843
  681SOL    HW2 2411   1.203   1.327   3.938
  682SOL     OW 2412   0.623   0.836   5.161
  682SOL    HW1 2413   0.680   0.912   5.149
  682SOL    HW2 2414   0.683   0.761   5.161
  683SOL     OW 2415   1.485   1.800   4.715
  683SOL    HW1 2416   1.511   1.874   4.659
  683SOL    HW2 2417   1.568   1.758   4.738
  684SOL     OW 2418   0.709   0.567   5.412
  684SOL    HW1 2419   0.757   0.622   5.473
  684SOL    HW2 2420   0.731   0.477   5.438
  685SOL     OW 2421   1.470   1.186   5.345
  685SOL    HW1 2422   1.461   1.207   5.438
  685SOL    HW2 2423   1.560   1.210   5.323
  686SOL     OW 2424   0.363   1.758   5.293
  686SOL    HW1 2425   0.279   1.797   5.271
  686SOL    HW2 2426   0.341   1.677   5.339
  687SOL     OW 2427   1.657   0.876   4.977
  687SOL    HW1 2428   1.655   0.791   4.932
  687SOL    HW2 2429   1.646   0.941   4.908
  688SOL     OW 2430   1.233   0.326   4.172
  688SOL    HW1 2431   1.288   0.248   4.181
  688SOL    HW2 2432   1.252   0.377   4.251
  689SOL     OW 2433   0.577   0.730   4.408
  689SOL    HW1 2434   0.622   0.813   4.392
  689SOL    HW2 2435   0.517   0.721   4.334
  690SOL     OW 2436   1.755   0.375   5.368
  690SOL    HW1 2437   1.737   0.396   5.276
  690SOL    HW2 2438   1.682   0.319   5.395
  691SOL     OW 2439   1.756   0.929   5.230
  691SOL    HW1 2440   1.739   1.022   5.241
  691SOL    HW2 2441   1.732   0.911   5.139
  692SOL     OW 2442   0.874   1.361   3.784
  692SOL    HW1 2443   0.832   1.381   3.868
  692SOL    HW2 2444   0.880   1.446   3.741
  693SOL     OW 2445   0.672   1.773   4.654
  693SOL    HW1 2446   0.660   1.867   4.643
  693SOL    HW2 2447   0.766   1.760   4.651
  694SOL     OW 2448   0.875   0.976   4.580
  694SOL    HW1 2449   0.925   0.903   4.616
  694SOL    HW2 2450   0.830   1.014   4.655
  695SOL     OW 2451   1.072   0.986   3.811
  695SOL    HW1 2452   1.052   1.041   3.735
  695SOL    HW2 2453   1.146   0.932   3.783
  696SOL     OW 2454   1.833   1.556   4.563
  696SOL    HW1 2455   1.755   1.547   4.508
  696SOL    HW2 2456   1.814   1.502   4.639
  697SOL     OW 2457   0.231   1.308   5.570
  697SOL    HW1 2458   0.145   1.271   5.552
  697SOL    HW2 2459   0.235   1.314   5.666
  698SOL     OW 2460   0.139   1.316   4.419
  698SOL    HW1 2461   0.056   1.268   4.418
  698SOL    HW2 2462   0.205   1.250   4.442
  699SOL     OW 2463   0.694   1.418   5.358
  699SOL    HW1 2464   0.615   1.376   5.392
  699SOL    HW2 2465   0.694   1.505   5.396
  700SOL     OW 2466   1.797   0.181   4.987
  700SOL    HW1 2467   1.853   0.117   5.031
  700SOL    HW2 2468   1.818   0.171   4.894
  701SOL     OW 2469   0.470   0.436   4.268
  701SOL    HW1 2470   0.477   0.365   4.204
  701SOL    HW2 2471   0.427   0.395   4.343
  702SOL     OW 2472   1.695   1.481   4.808
  702SOL    HW1 2473   1.617   1.462   4.756
  702SOL    HW2 2474   1.696   1.413   4.875
  703SOL     OW 2475   0.359   0.567   5.009
  703SOL    HW1 2476   0.408   0.504   5.060
  703SOL    HW2 2477   0.365   0.535   4.919
  704SOL     OW 2478   0.839   1.583   4.395
  704SOL    HW1 2479   0.807   1.650   4.335
  704SOL    HW2 2480   0.765   1.523   4.406
  705SOL     OW 2481   1.419   0.218   4.851
  705SOL    HW1 2482   1.394   0.128   4.871
  705SOL    HW2 2483   1.380   0.270   4.921
  706SOL     OW 2484   1.007   8.531   4.881
  706SOL    HW1 2485   0.927   0.016   4.832
  706SOL    HW2 2486   1.002   8.436   4.893
  707SOL     OW 2487   0.777   1.335   4.050
  707SOL    HW1 2488   0.753   1.243   4.062
  707SOL    HW2 2489   0.857   1.346   4.101
  708SOL     OW 2490   0.622   1.566   5.012
  708SOL    HW1 2491   0.619   1.650   5.058
  708SOL    HW2 2492   0.712   1.562   4.978
  709SOL     OW 2493   1.366   0.058   3.910
  709SOL    HW1 2494   1.437   8.531   3.905
  709SOL    HW2 2495   1.287   0.008   3.891
  710SOL     OW 2496   1.289   0.469   4.398
  710SOL    HW1 2497   1.238   0.550   4.403
  710SOL    HW2 2498   1.295   0.439   4.488
  711SOL     OW 2499   1.611   0.244   4.632
  711SOL    HW1 2500   1.538   0.256   4.693
  711SOL    HW2 2501   1.603   0.315   4.569
  712SOL     OW 2502   0.064   1.056   4.026
  712SOL    HW1 2503   0.148   1.021   3.995
  712SOL    HW2 2504   0.064   1.038   4.120
  713SOL     OW 2505   0.894   1.674   4.055
  713SOL    HW1 2506   0.815   1.657   4.003
  713SOL    HW2 2507   0.868   1.742   4.117
  714SOL     OW 2508   0.275   0.671   5.689
  714SOL    HW1 2509   0.202   0.640   5.742
  714SOL    HW2 2510   0.258   0.638   5.601
  715SOL     OW 2511   0.200   0.269   6.588
  715SOL    HW1 2512   0.198   0.253   6.682
  715SOL    HW2 2513   0.108   0.270   6.562
  716SOL     OW 2514   0.041   0.407   6.253
  716SOL    HW1 2515   8.488   0.435   6.259
  716SOL    HW2 2516   0.036   0.315   6.225
  717SOL     OW 2517   0.580   1.305   6.793
  717SOL    HW1 2518   0.495   1.306   6.748
  717SOL    HW2 2519   0.596   1.396   6.818
  718SOL     OW 2520   1.585   1.522   6.293
  718SOL    HW1 2521   1.538   1.493   6.371
  718SOL    HW2 2522   1.518   1.525   6.225
  719SOL     OW 2523   1.136   0.704   6.277
  719SOL    HW1 2524   1.183   0.787   6.265
  719SOL    HW2 2525   1.087   0.716   6.359
  720SOL     OW 2526   1.798   0.587   5.805
  720SOL    HW1 2527   1.762   0.586   5.716
  720SOL    HW2 2528   1.757   0.513   5.849
  721SOL     OW 2529   0.733   1.132   6.641
  721SOL    HW1 2530   0.674   1.172   6.705
  721SOL    HW2 2531   0.775   1.205   6.597
  722SOL     OW 2532   0.873   0.761   7.410
  722SOL    HW1 2533   0.871   0.830   7.476
  722SOL    HW2 2534   0.894   0.806   7.328
  723SOL     OW 2535   0.690   0.986   6.232
  723SOL    HW1 2536   0.759   0.983   6.298
  723SOL    HW2 2537   0.626   1.048   6.266
  724SOL     OW 2538   0.718   1.152   7.414
  724SOL    HW1 2539   0.767   1.227   7.448
  724SOL    HW2 2540   0.642   1.191   7.372
  725SOL     OW 2541   0.347   1.396   6.656
  725SOL    HW1 2542   0.269   1.354   6.619
  725SOL    HW2 2543   0.378   1.454   6.587
  726SOL     OW 2544   1.456   1.506   6.956
  726SOL    HW1 2545   1.510   1.584   6.968
  726SOL    HW2 2546   1.384   1.517   7.018
  727SOL     OW 2547   0.472   0.380   7.029
  727SOL    HW1 2548   0.547   0.324   7.049
  727SOL    HW2 2549   0.403   0.349   7.087
  728SOL     OW 2550   1.611   0.455   6.317
  728SOL    HW1 2551   1.553   0.472   6.243
  728SOL    HW2 2552   1.601   0.531   6.373
  729SOL     OW 2553   0.237   1.707   6.091
  729SOL    HW1 2554   0.249   1.794   6.129
  729SOL    HW2 2555   0.281   1.712   6.006
  730SOL     OW 2556   1.137   1.343   7.280
  730SOL    HW1 2557   1.181   1.334   7.365
  730SOL    HW2 2558   1.085   1.264   7.271
  731SOL     OW 2559   0.292   1.442   6.091
  731SOL    HW1 2560   0.270   1.535   6.097
  731SOL    HW2 2561   0.235   1.399   6.155
  732SOL     OW 2562   0.288   1.089   6.470
  732SOL    HW1 2563   0.287   1.001   6.508
  732SOL    HW2 2564   0.228   1.140   6.525
  733SOL     OW 2565   0.589   1.800   7.007
  733SOL    HW1 2566   0.508   1.783   7.055
  733SOL    HW2 2567   0.619   1.885   7.040
  734SOL     OW 2568   0.582   0.988   5.731
  734SOL    HW1 2569   0.632   1.034   5.664
  734SOL    HW2 2570   0.619   1.017   5.814
  735SOL     OW 2571   1.611   0.084   7.083
  735SOL    HW1 2572   1.633   0.138   7.007
  735SOL    HW2 2573   1.596   0.146   7.154
  736SOL     OW 2574   0.121   0.653   6.160
  736SOL    HW1 2575   0.104   0.564   6.190
  736SOL    HW2 2576   0.118   0.706   6.239
  737SOL     OW 2577   1.845   1.745   5.906
  737SOL    HW1 2578   1.917   1.727   5.967
  737SOL    HW2 2579   1.855   1.838   5.885
  738SOL     OW 2580   0.012   1.587   5.746
  738SOL    HW1 2581   0.014   1.492   5.754
  738SOL    HW2 2582   8.484   1.615   5.809
  739SOL     OW 2583   1.694   0.925   6.237
  739SOL    HW1 2584   1.775   0.879   6.213
  739SOL    HW2 2585   1.672   0.977   6.160
  740SOL     OW 2586   1.655   1.104   6.018
  740SOL    HW1 2587   1.741   1.098   5.975
  740SOL    HW2 2588   1.667   1.169   6.087
  741SOL     OW 2589   0.170   0.754   7.174
  741SOL    HW1 2590   0.266   0.758   7.176
  741SOL    HW2 2591   0.141   0.842   7.198
  742SOL     OW 2592   0.625   1.399   6.322
  742SOL    HW1 2593   0.584   1.313   6.328
  742SOL    HW2 2594   0.609   1.428   6.232
  743SOL     OW 2595   1.275   1.229   7.002
  743SOL    HW1 2596   1.303   1.160   6.943
  743SOL    HW2 2597   1.336   1.224   7.076
  744SOL     OW 2598   0.847   0.043   6.106
  744SOL    HW1 2599   0.881   0.126   6.073
  744SOL    HW2 2600   0.752   0.050   6.095
  745SOL     OW 2601   0.165   0.952   6.853
  745SOL    HW1 2602   0.250   0.911   6.839
  745SOL    HW2 2603   0.102   0.883   6.831
  746SOL     OW 2604   1.534   1.012   5.786
  746SOL    HW1 2605   1.466   0.952   5.816
  746SOL    HW2 2606   1.577   1.043   5.865
  747SOL     OW 2607   1.178   1.825   7.222
  747SOL    HW1 2608   1.181   1.888   7.150
  747SOL    HW2 2609   1.198   1.741   7.181
  748SOL     OW 2610   0.353   0.256   7.440
  748SOL    HW1 2611   0.390   0.336   7.476
  748SOL    HW2 2612   0.258   0.270   7.441
  749SOL     OW 2613   1.470   1.419   6.522
  749SOL    HW1 2614   1.406   1.437   6.590
  749SOL    HW2 2615   1.454   1.328   6.497
  750SOL     OW 2616   1.643   1.784   6.154
  750SOL    HW1 2617   1.624   1.742   6.070
  750SOL    HW2 2618   1.638   1.714   6.218
  751SOL     OW 2619   0.595   0.712   5.865
  751SOL    HW1 2620   0.593   0.796   5.819
  751SOL    HW2 2621   0.524   0.718   5.930
  752SOL     OW 2622   1.298   0.383   6.529
  752SOL    HW1 2623   1.207   0.352   6.529
  752SOL    HW2 2624   1.343   0.324   6.590
  753SOL     OW 2625   1.578   1.674   5.903
  753SOL    HW1 2626   1.672   1.691   5.893
  753SOL    HW2 2627   1.546   1.660   5.814
  754SOL     OW 2628   0.793   0.623   7.021
  754SOL    HW1 2629   0.763   0.595   7.107
  754SOL    HW2 2630   0.768   0.551   6.963
  755SOL     OW 2631   1.386   0.485   7.265
  755SOL    HW1 2632   1.392   0.529   7.350
  755SOL    HW2 2633   1.452   0.416   7.270
  756SOL     OW 2634   0.944   0.886   7.174
  756SOL    HW1 2635   1.000   0.821   7.132
  756SOL    HW2 2636   0.896   0.927   7.102
  757SOL     OW 2637   1.010   0.404   6.803
  757SOL    HW1 2638   0.918   0.422   6.822
  757SOL    HW2 2639   1.009   0.368   6.714
  758SOL     OW 2640   1.057   0.700   6.009
  758SOL    HW1 2641   1.077   0.696   6.102
  758SOL    HW2 2642   0.972   0.657   6.001
  759SOL     OW 2643   0.106   0.809   6.380
  759SOL    HW1 2644   0.185   0.808   6.435
  759SOL    HW2 2645   0.034   0.801   6.442
  760SOL     OW 2646   0.103   1.863   7.173
  760SOL    HW1 2647   0.104   1.837   7.265
  760SOL    HW2 2648   0.023   1.824   7.138
  761SOL     OW 2649   0.886   0.370   5.771
  761SOL    HW1 2650   0.910   0.440   5.710
  761SOL    HW2 2651   0.958   0.306   5.765
  762SOL     OW 2652   1.690   0.563   7.420
  762SOL    HW1 2653   1.665   0.643   7.373
  762SOL    HW2 2654   1.726   0.506   7.352
  763SOL     OW 2655   1.389   1.146   6.126
  763SOL    HW1 2656   1.469   1.136   6.074
  763SOL    HW2 2657   1.336   1.208   6.076
  764SOL     OW 2658   0.592   0.234   6.489
  764SOL    HW1 2659   0.565   0.250   6.579
  764SOL    HW2 2660   0.580   0.319   6.446
  765SOL     OW 2661   0.996   1.453   6.050
  765SOL    HW1 2662   0.971   1.528   5.996
  765SOL    HW2 2663   0.968   1.476   6.138
  766SOL     OW 2664   0.376   1.835   6.445
  766SOL    HW1 2665   0.413   1.748   6.458
  766SOL    HW2 2666   0.446   1.896   6.469
  767SOL     OW 2667   1.803   1.046   6.471
  767SOL    HW1 2668   1.754   1.030   6.390
  767SOL    HW2 2669   1.736   1.055   6.538
  768SOL     OW 2670   1.222   1.545   7.102
  768SOL    HW1 2671   1.210   1.472   7.163
  768SOL    HW2 2672   1.148   1.539   7.042
  769SOL     OW 2673   0.318   0.941   5.831
  769SOL    HW1 2674   0.396   0.970   5.784
  769SOL    HW2 2675   0.296   0.856   5.793
  770SOL     OW 2676   1.484   0.760   6.300
  770SOL    HW1 2677   1.481   0.723   6.388
  770SOL    HW2 2678   1.562   0.816   6.300
  771SOL     OW 2679   0.478   1.276   7.322
  771SOL    HW1 2680   0.454   1.279   7.230
  771SOL    HW2 2681   0.395   1.269   7.368
  772SOL     OW 2682   1.134   1.778   5.811
  772SOL    HW1 2683   1.054   1.745   5.851
  772SOL    HW2 2684   1.156   1.713   5.744
  773SOL     OW 2685   0.208   0.326   7.127
  773SOL    HW1 2686   0.165   0.360   7.048
  773SOL    HW2 2687   0.182   0.234   7.130
  774SOL     OW 2688   1.636   1.387   5.685
  774SOL    HW1 2689   1.595   1.472   5.671
  774SOL    HW2 2690   1.568   1.324   5.659
  775SOL     OW 2691   0.451   1.748   5.894
  775SOL    HW1 2692   0.499   1.794   5.962
  775SOL    HW2 2693   0.518   1.701   5.844
  776SOL     OW 2694   1.408   0.108   6.044
  776SOL    HW1 2695   1.395   0.084   5.953
  776SOL    HW2 2696   1.504   0.109   6.055
  777SOL     OW 2697   0.250   1.787   6.835
  777SOL    HW1 2698   0.298   1.707   6.856
  777SOL    HW2 2699   0.214   1.771   6.748
  778SOL     OW 2700   0.946   1.701   6.479
  778SOL    HW1 2701   1.029   1.658   6.499
  778SOL    HW2 2702   0.910   1.650   6.406
  779SOL     OW 2703   0.396   0.685   6.061
  779SOL    HW1 2704   0.421   0.595   6.079
  779SOL    HW2 2705   0.301   0.687   6.076
  780SOL     OW 2706   1.525   0.242   7.301
  780SOL    HW1 2707   1.537   0.256   7.395
  780SOL    HW2 2708   1.441   0.197   7.294
  781SOL     OW 2709   0.659   0.115   5.693
  781SOL    HW1 2710   0.752   0.098   5.678
  781SOL    HW2 2711   0.618   0.103   5.608
  782SOL     OW 2712   0.777   0.297   7.342
  782SOL    HW1 2713   0.853   0.238   7.337
  782SOL    HW2 2714   0.764   0.311   7.436
  783SOL     OW 2715   0.875   1.527   6.782
  783SOL    HW1 2716   0.856   1.486   6.698
  783SOL    HW2 2717   0.941   1.470   6.822
  784SOL     OW 2718   1.331   0.593   7.020
  784SOL    HW1 2719   1.362   0.565   7.106
  784SOL    HW2 2720   1.371   0.680   7.007
  785SOL     OW 2721   0.820   1.379   6.541
  785SOL    HW1 2722   0.906   1.373   6.501
  785SOL    HW2 2723   0.760   1.394   6.468
  786SOL     OW 2724   0.935   0.514   6.482
  786SOL    HW1 2725   0.906   0.504   6.391
  786SOL    HW2 2726   0.966   0.426   6.507
  787SOL     OW 2727   0.574   0.071   6.093
  787SOL    HW1 2728   0.491   0.066   6.141
  787SOL    HW2 2729   0.556   0.133   6.022
  788SOL     OW 2730   1.432   1.210   5.620
  788SOL    HW1 2731   1.461   1.136   5.672
  788SOL    HW2 2732   1.346   1.233   5.656
  789SOL     OW 2733   0.256   0.052   5.803
  789SOL    HW1 2734   0.338   0.101   5.803
  789SOL    HW2 2735   0.282   8.498   5.809
  790SOL     OW 2736   0.955   0.283   6.034
  790SOL    HW1 2737   0.926   0.316   5.949
  790SOL    HW2 2738   1.050   0.291   6.032
  791SOL     OW 2739   1.079   0.696   7.035
  791SOL    HW1 2740   1.015   0.624   7.039
  791SOL    HW2 2741   1.164   0.652   7.030
  792SOL     OW 2742   1.210   1.583   6.385
  792SOL    HW1 2743   1.224   1.644   6.313
  792SOL    HW2 2744   1.280   1.602   6.447
  793SOL     OW 2745   0.487   1.160   6.300
  793SOL    HW1 2746   0.423   1.134   6.366
  793SOL    HW2 2747   0.445   1.141   6.217
  794SOL     OW 2748   1.254   1.791   6.202
  794SOL    HW1 2749   1.303   1.854   6.150
  794SOL    HW2 2750   1.183   1.842   6.241
  795SOL     OW 2751   1.026   0.541   5.611
  795SOL    HW1 2752   0.984   0.625   5.592
  795SOL    HW2 2753   1.089   0.561   5.680
  796SOL     OW 2754   0.109   0.598   6.962
  796SOL    HW1 2755   0.200   0.586   6.936
  796SOL    HW2 2756   0.113   0.649   7.042
  797SOL     OW 2757   0.611   0.200   6.799
  797SOL    HW1 2758   0.641   0.200   6.890
  797SOL    HW2 2759   0.518   0.180   6.805
  798SOL     OW 2760   0.864   0.467   6.226
  798SOL    HW1 2761   0.816   0.521   6.163
  798SOL    HW2 2762   0.894   0.391   6.175
  799SOL     OW 2763   0.983   0.093   6.350
  799SOL    HW1 2764   0.953   0.094   6.259
  799SOL    HW2 2765   0.961   0.005   6.380
  800SOL     OW 2766   1.437   1.155   6.441
  800SOL    HW1 2767   1.366   1.092   6.448
  800SOL    HW2 2768   1.455   1.162   6.347
  801SOL     OW 2769   1.462   0.619   6.540
  801SOL    HW1 2770   1.405   0.542   6.543
  801SOL    HW2 2771   1.519   0.611   6.616
  802SOL     OW 2772   1.829   0.801   5.973
  802SOL    HW1 2773   1.893   0.759   6.032
  802SOL    HW2 2774   1.816   0.736   5.904
  803SOL     OW 2775   0.499   1.420   5.727
  803SOL    HW1 2776   0.418   1.391   5.770
  803SOL    HW2 2777   0.497   1.378   5.641
  804SOL     OW 2778   1.699   1.269   6.223
  804SOL    HW1 2779   1.792   1.264   6.241
  804SOL    HW2 2780   1.674   1.358   6.247
  805SOL     OW 2781   1.394   0.580   5.657
  805SOL    HW1 2782   1.336   0.557   5.729
  805SOL    HW2 2783   1.480   0.552   5.686
  806SOL     OW 2784   0.514   0.249   5.888
  806SOL    HW1 2785   0.572   0.209   5.824
  806SOL    HW2 2786   0.489   0.333   5.849
  807SOL     OW 2787   1.738   1.244   7.122
  807SOL    HW1 2788   1.826   1.209   7.110
  807SOL    HW2 2789   1.752   1.331   7.159
  808SOL     OW 2790   1.043   1.351   6.916
  808SOL    HW1 2791   0.967   1.319   6.963
  808SOL    HW2 2792   1.118   1.310   6.959
  809SOL     OW 2793   1.608   1.632   7.253
  809SOL    HW1 2794   1.598   1.669   7.166
  809SOL    HW2 2795   1.687   1.578   7.248
  810SOL     OW 2796   1.147   1.229   6.688
  810SOL    HW1 2797   1.086   1.264   6.753
  810SOL    HW2 2798   1.116   1.263   6.604
  811SOL     OW 2799   1.612   1.092   6.662
  811SOL    HW1 2800   1.605   1.158   6.732
  811SOL    HW2 2801   1.542   1.114   6.601
  812SOL     OW 2802   0.930   0.053   7.007
  812SOL    HW1 2803   0.945   0.033   6.915
  812SOL    HW2 2804   1.002   0.111   7.031
  813SOL     OW 2805   0.983   1.118   7.308
  813SOL    HW1 2806   0.893   1.135   7.335
  813SOL    HW2 2807   0.977   1.038   7.255
  814SOL     OW 2808   0.715   1.064   5.963
  814SOL    HW1 2809   0.699   1.038   6.054
  814SOL    HW2 2810   0.790   1.011   5.935
  815SOL     OW 2811   0.418   0.831   6.844
  815SOL    HW1 2812   0.484   0.846   6.912
  815SOL    HW2 2813   0.395   0.738   6.853
  816SOL     OW 2814   1.265   0.366   6.886
  816SOL    HW1 2815   1.296   0.447   6.925
  816SOL    HW2 2816   1.177   0.386   6.854
  817SOL     OW 2817   0.083   1.562   6.942
  817SOL    HW1 2818   0.073   1.657   6.942
  817SOL    HW2 2819   0.177   1.547   6.939
  818SOL     OW 2820   0.358   1.106   6.059
  818SOL    HW1 2821   0.350   1.190   6.012
  818SOL    HW2 2822   0.359   1.040   5.989
  819SOL     OW 2823   0.545   0.511   6.442
  819SOL    HW1 2824   0.552   0.567   6.365
  819SOL    HW2 2825   0.608   0.547   6.504
  820SOL     OW 2826   1.246   1.353   5.982
  820SOL    HW1 2827   1.302   1.423   6.016
  820SOL    HW2 2828   1.158   1.376   6.013
  821SOL     OW 2829   1.304   1.466   6.732
  821SOL    HW1 2830   1.354   1.474   6.813
  821SOL    HW2 2831   1.252   1.387   6.743
  822SOL     OW 2832   1.569   0.619   6.072
  822SOL    HW1 2833   1.518   0.666   6.138
  822SOL    HW2 2834   1.617   0.687   6.026
  823SOL     OW 2835   0.351   1.529   6.890
  823SOL    HW1 2836   0.343   1.479   6.809
  823SOL    HW2 2837   0.445   1.546   6.898
  824SOL     OW 2838   0.445   0.740   7.206
  824SOL    HW1 2839   0.501   0.783   7.142
  824SOL    HW2 2840   0.495   0.663   7.234
  825SOL     OW 2841   1.622   0.786   7.282
  825SOL    HW1 2842   1.535   0.826   7.273
  825SOL    HW2 2843   1.673   0.825   7.211
  826SOL     OW 2844   1.003   0.124   7.333
  826SOL    HW1 2845   1.058   0.203   7.334
  826SOL    HW2 2846   1.016   0.087   7.246
  827SOL     OW 2847   0.517   0.072   7.326
  827SOL    HW1 2848   0.467   8.528   7.333
  827SOL    HW2 2849   0.455   0.140   7.352
  828SOL     OW 2850   0.591   0.881   6.628
  828SOL    HW1 2851   0.630   0.968   6.629
  828SOL    HW2 2852   0.532   0.880   6.704
  829SOL     OW 2853   1.316   0.855   6.592
  829SOL    HW1 2854   1.228   0.830   6.565
  829SOL    HW2 2855   1.369   0.777   6.578
  830SOL     OW 2856   1.201   0.531   5.847
  830SOL    HW1 2857   1.215   0.456   5.905
  830SOL    HW2 2858   1.156   0.596   5.902
  831SOL     OW 2859   0.350   0.138   6.830
  831SOL    HW1 2860   0.284   0.200   6.860
  831SOL    HW2 2861   0.308   0.052   6.839
  832SOL     OW 2862   0.007   1.320   6.846
  832SOL    HW1 2863   0.039   1.258   6.911
  832SOL    HW2 2864   0.029   1.406   6.881
  833SOL     OW 2865   0.710   0.629   6.622
  833SOL    HW1 2866   0.790   0.625   6.571
  833SOL    HW2 2867   0.682   0.721   6.615
  834SOL     OW 2868   1.749   0.965   7.453
  834SOL    HW1 2869   1.709   0.894   7.403
  834SOL    HW2 2870   1.685   0.986   7.521
  835SOL     OW 2871   0.338   0.073   6.235
  835SOL    HW1 2872   0.340   0.166   6.257
  835SOL    HW2 2873   0.320   0.029   6.319
  836SOL     OW 2874   1.627   0.392   5.927
  836SOL    HW1 2875   1.661   0.324   5.985
  836SOL    HW2 2876   1.598   0.462   5.985
  837SOL     OW 2877   1.034   0.759   6.544
  837SOL    HW1 2878   1.014   0.774   6.637
  837SOL    HW2 2879   1.006   0.669   6.528
  838SOL     OW 2880   0.981   1.567   7.315
  838SOL    HW1 2881   0.963   1.609   7.231
  838SOL    HW2 2882   1.022   1.483   7.291
  839SOL     OW 2883   1.841   1.495   7.188
  839SOL    HW1 2884   1.867   1.525   7.100
  839SOL    HW2 2885   1.920   1.506   7.241
  840SOL     OW 2886   0.378   0.939   7.390
  840SOL    HW1 2887   0.454   0.950   7.447
  840SOL    HW2 2888   0.403   0.867   7.331
  841SOL     OW 2889   1.519   0.279   5.704
  841SOL    HW1 2890   1.466   0.207   5.740
  841SOL    HW2 2891   1.560   0.319   5.780
  842SOL     OW 2892   1.281   0.825   5.608
  842SOL    HW1 2893   1.323   0.739   5.616
  842SOL    HW2 2894   1.316   0.861   5.526
  843SOL     OW 2895   1.072   1.350   6.449
  843SOL    HW1 2896   1.082   1.278   6.387
  843SOL    HW2 2897   1.125   1.421   6.412
  844SOL     OW 2898   0.328   0.799   6.537
  844SOL    HW1 2899   0.421   0.824   6.538
  844SOL    HW2 2900   0.327   0.709   6.568
  845SOL     OW 2901   0.327   0.513   6.601
  845SOL    HW1 2902   0.286   0.427   6.590
  845SOL    HW2 2903   0.400   0.513   6.539
  846SOL     OW 2904   1.137   0.368   7.293
  846SOL    HW1 2905   1.089   0.424   7.354
  846SOL    HW2 2906   1.221   0.413   7.281
  847SOL     OW 2907   1.139   0.206   7.075
  847SOL    HW1 2908   1.138   0.271   7.145
  847SOL    HW2 2909   1.191   0.246   7.006
  848SOL     OW 2910   0.002   1.299   5.758
  848SOL    HW1 2911   8.456   1.303   5.712
  848SOL    HW2 2912   0.002   1.214   5.802
  849SOL     OW 2913   0.144   1.778   6.581
  849SOL    HW1 2914   0.127   1.704   6.523
  849SOL    HW2 2915   0.217   1.825   6.539
  850SOL     OW 2916   0.485   1.575   6.487
  850SOL    HW1 2917   0.555   1.635   6.514
  850SOL    HW2 2918   0.527   1.513   6.429
  851SOL     OW 2919   0.954   0.781   6.803
  851SOL    HW1 2920   1.018   0.770   6.874
  851SOL    HW2 2921   0.874   0.742   6.838
  852SOL     OW 2922   0.055   0.523   6.702
  852SOL    HW1 2923   0.139   0.540   6.660
  852SOL    HW2 2924   0.071   0.542   6.795
  853SOL     OW 2925   0.216   0.525   7.314
  853SOL    HW1 2926   0.230   0.461   7.244
  853SOL    HW2 2927   0.190   0.605   7.268
  854SOL     OW 2928   1.388   0.924   7.239
  854SOL    HW1 2929   1.407   1.018   7.234
  854SOL    HW2 2930   1.382   0.896   7.147
  855SOL     OW 2931   0.817   0.577   5.959
  855SOL    HW1 2932   0.818   0.503   5.899
  855SOL    HW2 2933   0.742   0.629   5.932
  856SOL     OW 2934   1.638   0.602   6.750
  856SOL    HW1 2935   1.631   0.546   6.827
  856SOL    HW2 2936   1.727   0.587   6.718
  857SOL     OW 2937   0.260   1.564   7.316
  857SOL    HW1 2938   0.198   1.608   7.373
  857SOL    HW2 2939   0.259   1.473   7.344
  858SOL     OW 2940   0.740   0.448   6.821
  858SOL    HW1 2941   0.684   0.372   6.804
  858SOL    HW2 2942   0.718   0.509   6.750
  859SOL     OW 2943   0.920   1.676   7.063
  859SOL    HW1 2944   0.892   1.632   6.982
  859SOL    HW2 2945   0.916   1.769   7.043
  860SOL     OW 2946   0.469   0.486   5.749
  860SOL    HW1 2947   0.537   0.543   5.785
  860SOL    HW2 2948   0.396   0.545   5.729
  861SOL     OW 2949   0.144   1.155   7.028
  861SOL    HW1 2950   0.139   1.109   7.112
  861SOL    HW2 2951   0.154   1.085   6.964
  862SOL     OW 2952   1.309   1.036   6.796
  862SOL    HW1 2953   1.321   0.973   6.726
  862SOL    HW2 2954   1.251   1.103   6.759
  863SOL     OW 2955   1.325   0.860   5.881
  863SOL    HW1 2956   1.253   0.829   5.936
  863SOL    HW2 2957   1.294   0.846   5.791
  864SOL     OW 2958   1.786   1.726   6.754
  864SOL    HW1 2959   1.847   1.752   6.684
  864SOL    HW2 2960   1.755   1.639   6.727
  865SOL     OW 2961   1.238   1.731   6.675
  865SOL    HW1 2962   1.323   1.761   6.641
  865SOL    HW2 2963   1.253   1.640   6.701
  866SOL     OW 2964   0.105   1.254   6.597
  866SOL    HW1 2965   0.072   1.272   6.685
  866SOL    HW2 2966   0.028   1.230   6.546
  867SOL     OW 2967   0.688   1.678   7.338
  867SOL    HW1 2968   0.625   1.749   7.326
  867SOL    HW2 2969   0.762   1.702   7.283
  868SOL     OW 2970   1.687   0.103   6.061
  868SOL    HW1 2971   1.739   0.071   5.987
  868SOL    HW2 2972   1.750   0.115   6.132
  869SOL     OW 2973   1.397   1.569   6.087
  869SOL    HW1 2974   1.452   1.604   6.017
  869SOL    HW2 2975   1.343   1.643   6.114
  870SOL     OW 2976   0.090   1.786   7.439
  870SOL    HW1 2977   0.053   1.714   7.490
  870SOL    HW2 2978   0.156   1.824   7.496
  871SOL     OW 2979   1.279   0.934   6.251
  871SOL    HW1 2980   1.352   0.875   6.264
  871SOL    HW2 2981   1.314   1.006   6.198
  872SOL     OW 2982   0.787   1.281   7.002
  872SOL    HW1 2983   0.762   1.328   7.081
  872SOL    HW2 2984   0.712   1.291   6.943
  873SOL     OW 2985   0.667   1.633   5.747
  873SOL    HW1 2986   0.681   1.648   5.654
  873SOL    HW2 2987   0.615   1.553   5.751
  874SOL     OW 2988   1.616   1.730   6.985
  874SOL    HW1 2989   1.673   1.731   6.908
  874SOL    HW2 2990   1.602   1.823   7.004
  875SOL     OW 2991   1.847   0.147   6.576
  875SOL    HW1 2992   1.836   0.056   6.550
  875SOL    HW2 2993   1.769   0.191   6.541
  876SOL     OW 2994   0.293   0.325   6.328
  876SOL    HW1 2995   0.212   0.372   6.309
  876SOL    HW2 2996   0.284   0.297   6.419
  877SOL     OW 2997   1.209   1.592   5.623
  877SOL    HW1 2998   1.198   1.501   5.650
  877SOL    HW2 2999   1.141   1.605   5.557
  878SOL     OW 3000   0.823   1.014   6.965
  878SOL    HW1 3001   0.860   1.007   6.877
  878SOL    HW2 3002   0.813   1.108   6.980
  879SOL     OW 3003   0.920   0.913   5.882
  879SOL    HW1 3004   0.977   0.944   5.812
  879SOL    HW2 3005   0.971   0.845   5.926
  880SOL     OW 3006   1.485   1.641   5.641
  880SOL    HW1 3007   1.392   1.623   5.624
  880SOL    HW2 3008   1.525   1.645   5.554
  881SOL     OW 3009   0.370   1.309   7.077
  881SOL    HW1 3010   0.360   1.387   7.023
  881SOL    HW2 3011   0.293   1.256   7.057
  882SOL     OW 3012   1.602   1.289   6.864
  882SOL    HW1 3013   1.656   1.266   6.939
  882SOL    HW2 3014   1.542   1.356   6.897
  883SOL     OW 3015   1.075   1.118   6.310
  883SOL    HW1 3016   1.000   1.068   6.343
  883SOL    HW2 3017   1.138   1.051   6.282
  884SOL     OW 3018   1.043   0.256   6.559
  884SOL    HW1 3019   1.022   0.212   6.477
  884SOL    HW2 3020   1.054   0.185   6.622
  885SOL     OW 3021   0.602   1.485   6.068
  885SOL    HW1 3022   0.653   1.440   6.000
  885SOL    HW2 3023   0.512   1.484   6.035
  886SOL     OW 3024   1.723   0.418   6.960
  886SOL    HW1 3025   1.803   0.470   6.957
  886SOL    HW2 3026   1.745   0.338   6.912
  887SOL     OW 3027   0.261   1.336   5.848
  887SOL    HW1 3028   0.166   1.324   5.838
  887SOL    HW2 3029   0.271   1.380   5.932
  888SOL     OW 3030   0.142   1.012   7.266
  888SOL    HW1 3031   0.070   1.036   7.324
  888SOL    HW2 3032   0.217   1.001   7.324
  889SOL     OW 3033   0.696   0.207   7.066
  889SOL    HW1 3034   0.774   0.154   7.050
  889SOL    HW2 3035   0.699   0.226   7.160
  890SOL     OW 3036   0.064   0.339   5.571
  890SOL    HW1 3037   8.527   0.395   5.591
  890SOL    HW2 3038   0.125   0.398   5.526
  891SOL     OW 3039   1.418   0.855   6.976
  891SOL    HW1 3040   1.366   0.915   6.921
  891SOL    HW2 3041   1.506   0.859   6.939
  892SOL     OW 3042   0.043   0.229   5.821
  892SOL    HW1 3043   0.066   0.270   5.737
  892SOL    HW2 3044   0.097   0.150   5.824
  893SOL     OW 3045   1.179   1.326   5.707
  893SOL    HW1 3046   1.087   1.301   5.705
  893SOL    HW2 3047   1.202   1.327   5.800
  894SOL     OW 3048   0.623   0.837   7.023
  894SOL    HW1 3049   0.680   0.913   7.011
  894SOL    HW2 3050   0.683   0.762   7.023
  895SOL     OW 3051   1.485   1.799   6.575
  895SOL    HW1 3052   1.510   1.874   6.520
  895SOL    HW2 3053   1.569   1.759   6.600
  896SOL     OW 3054   0.707   0.567   7.273
  896SOL    HW1 3055   0.756   0.623   7.334
  896SOL    HW2 3056   0.729   0.477   7.300
  897SOL     OW 3057   1.470   1.186   7.206
  897SOL    HW1 3058   1.461   1.207   7.299
  897SOL    HW2 3059   1.560   1.210   7.185
  898SOL     OW 3060   0.362   1.757   7.154
  898SOL    HW1 3061   0.278   1.796   7.132
  898SOL    HW2 3062   0.340   1.677   7.201
  899SOL     OW 3063   1.657   0.876   6.839
  899SOL    HW1 3064   1.655   0.792   6.793
  899SOL    HW2 3065   1.646   0.941   6.770
  900SOL     OW 3066   1.233   0.325   6.034
  900SOL    HW1 3067   1.288   0.248   6.043
  900SOL    HW2 3068   1.252   0.377   6.113
  901SOL     OW 3069   0.577   0.730   6.270
  901SOL    HW1 3070   0.622   0.813   6.255
  901SOL    HW2 3071   0.517   0.721   6.196
  902SOL     OW 3072   1.756   0.374   7.228
  902SOL    HW1 3073   1.737   0.396   7.137
  902SOL    HW2 3074   1.683   0.319   7.256
  903SOL     OW 3075   1.755   0.929   7.092
  903SOL    HW1 3076   1.738   1.023   7.103
  903SOL    HW2 3077   1.732   0.912   7.001
  904SOL     OW 3078   0.875   1.361   5.647
  904SOL    HW1 3079   0.832   1.380   5.730
  904SOL    HW2 3080   0.880   1.446   5.603
  905SOL     OW 3081   0.671   1.772   6.515
  905SOL    HW1 3082   0.659   1.867   6.506
  905SOL    HW2 3083   0.766   1.760   6.513
  906SOL     OW 3084   0.875   0.976   6.442
  906SOL    HW1 3085   0.925   0.903   6.478
  906SOL    HW2 3086   0.830   1.014   6.517
  907SOL     OW 3087   1.071   0.985   5.673
  907SOL    HW1 3088   1.052   1.040   5.597
  907SOL    HW2 3089   1.146   0.932   5.645
  908SOL     OW 3090   1.831   1.556   6.425
  908SOL    HW1 3091   1.754   1.547   6.370
  908SOL    HW2 3092   1.810   1.505   6.504
  909SOL     OW 3093   0.232   1.308   7.433
  909SOL    HW1 3094   0.146   1.271   7.412
  909SOL    HW2 3095   0.233   1.313   7.528
  910SOL     OW 3096   0.138   1.316   6.281
  910SOL    HW1 3097   0.056   1.267   6.280
  910SOL    HW2 3098   0.204   1.251   6.305
  911SOL     OW 3099   0.694   1.418   7.220
  911SOL    HW1 3100   0.614   1.377   7.255
  911SOL    HW2 3101   0.694   1.506   7.258
  912SOL     OW 3102   1.797   0.181   6.849
  912SOL    HW1 3103   1.853   0.118   6.894
  912SOL    HW2 3104   1.818   0.171   6.756
  913SOL     OW 3105   0.470   0.435   6.130
  913SOL    HW1 3106   0.476   0.365   6.066
  913SOL    HW2 3107   0.427   0.395   6.206
  914SOL     OW 3108   1.697   1.480   6.668
  914SOL    HW1 3109   1.617   1.462   6.618
  914SOL    HW2 3110   1.698   1.413   6.736
  915SOL     OW 3111   0.359   0.567   6.871
  915SOL    HW1 3112   0.409   0.503   6.923
  915SOL    HW2 3113   0.365   0.535   6.781
  916SOL     OW 3114   0.840   1.584   6.256
  916SOL    HW1 3115   0.810   1.653   6.198
  916SOL    HW2 3116   0.764   1.526   6.265
  917SOL     OW 3117   1.420   0.218   6.713
  917SOL    HW1 3118   1.394   0.128   6.733
  917SOL    HW2 3119   1.380   0.270   6.783
  918SOL     OW 3120   1.007   8.531   6.743
  918SOL    HW1 3121   0.927   0.015   6.694
  918SOL    HW2 3122   1.002   8.436   6.755
  919SOL     OW 3123   0.777   1.335   5.912
  919SOL    HW1 3124   0.754   1.242   5.924
  919SOL    HW2 3125   0.857   1.346   5.963
  920SOL     OW 3126   0.622   1.565   6.874
  920SOL    HW1 3127   0.619   1.649   6.921
  920SOL    HW2 3128   0.711   1.561   6.840
  921SOL     OW 3129   1.367   0.057   5.772
  921SOL    HW1 3130   1.437   8.530   5.768
  921SOL    HW2 3131   1.287   0.007   5.754
  922SOL     OW 3132   1.289   0.469   6.260
  922SOL    HW1 3133   1.238   0.549   6.265
  922SOL    HW2 3134   1.295   0.439   6.350
  923SOL     OW 3135   1.611   0.243   6.493
  923SOL    HW1 3136   1.539   0.256   6.555
  923SOL    HW2 3137   1.602   0.316   6.431
  924SOL     OW 3138   0.064   1.055   5.887
  924SOL    HW1 3139   0.148   1.021   5.856
  924SOL    HW2 3140   0.064   1.038   5.982
  925SOL     OW 3141   0.893   1.673   5.917
  925SOL    HW1 3142   0.814   1.656   5.865
  925SOL    HW2 3143   0.867   1.741   5.978
  926SOL     OW 3144   0.275   0.672   7.551
  926SOL    HW1 3145   0.199   0.642   7.603
  926SOL    HW2 3146   0.258   0.638   7.463
  927SOL     OW 3147   0.303   0.270   8.466
  927SOL    HW1 3148   0.334   0.210   8.534
  927SOL    HW2 3149   0.212   0.289   8.491
  928SOL     OW 3150   0.035   0.406   8.126
  928SOL    HW1 3151   8.480   0.432   8.118
  928SOL    HW2 3152   0.038   0.317   8.090
  929SOL     OW 3153   1.582   1.513   8.155
  929SOL    HW1 3154   1.528   1.488   8.230
  929SOL    HW2 3155   1.519   1.526   8.084
  930SOL     OW 3156   1.124   0.681   8.134
  930SOL    HW1 3157   1.152   0.769   8.159
  930SOL    HW2 3158   1.060   0.657   8.201
  931SOL     OW 3159   1.797   0.587   7.666
  931SOL    HW1 3160   1.760   0.584   7.578
  931SOL    HW2 3161   1.759   0.511   7.710
  932SOL     OW 3162   0.679   1.144   8.458
  932SOL    HW1 3163   0.598   1.171   8.501
  932SOL    HW2 3164   0.724   1.226   8.438
  933SOL     OW 3165   0.691   0.987   8.092
  933SOL    HW1 3166   0.757   0.988   8.162
  933SOL    HW2 3167   0.622   1.046   8.123
  934SOL     OW 3168   0.344   1.397   8.484
  934SOL    HW1 3169   0.254   1.381   8.455
  934SOL    HW2 3170   0.374   1.470   8.430
  935SOL     OW 3171   1.633   0.463   8.165
  935SOL    HW1 3172   1.601   0.505   8.085
  935SOL    HW2 3173   1.593   0.514   8.236
  936SOL     OW 3174   0.236   1.702   7.953
  936SOL    HW1 3175   0.251   1.788   7.991
  936SOL    HW2 3176   0.282   1.705   7.869
  937SOL     OW 3177   0.283   1.434   7.958
  937SOL    HW1 3178   0.262   1.528   7.966
  937SOL    HW2 3179   0.229   1.392   8.025
  938SOL     OW 3180   0.258   1.094   8.303
  938SOL    HW1 3181   0.280   1.009   8.343
  938SOL    HW2 3182   0.209   1.140   8.371
  939SOL     OW 3183   0.581   0.988   7.594
  939SOL    HW1 3184   0.631   1.034   7.527
  939SOL    HW2 3185   0.619   1.018   7.677
  940SOL     OW 3186   0.109   0.669   8.060
  940SOL    HW1 3187   0.099   0.575   8.077
  940SOL    HW2 3188   0.089   0.710   8.144
  941SOL     OW 3189   1.843   1.744   7.767
  941SOL    HW1 3190   1.915   1.725   7.828
  941SOL    HW2 3191   1.853   1.837   7.747
  942SOL     OW 3192   0.015   1.586   7.607
  942SOL    HW1 3193   0.016   1.491   7.613
  942SOL    HW2 3194   8.485   1.613   7.670
  943SOL     OW 3195   1.695   0.916   8.081
  943SOL    HW1 3196   1.770   0.864   8.049
  943SOL    HW2 3197   1.670   0.970   8.006
  944SOL     OW 3198   1.653   1.101   7.871
  944SOL    HW1 3199   1.740   1.097   7.831
  944SOL    HW2 3200   1.661   1.168   7.939
  945SOL     OW 3201   0.592   1.391   8.188
  945SOL    HW1 3202   0.554   1.303   8.181
  945SOL    HW2 3203   0.599   1.422   8.098
  946SOL     OW 3204   0.834   0.033   8.003
  946SOL    HW1 3205   0.880   0.107   7.962
  946SOL    HW2 3206   0.743   0.045   7.976
  947SOL     OW 3207   1.531   1.009   7.643
  947SOL    HW1 3208   1.463   0.949   7.675
  947SOL    HW2 3209   1.575   1.040   7.721
  948SOL     OW 3210   1.415   1.412   8.353
  948SOL    HW1 3211   1.417   1.401   8.448
  948SOL    HW2 3212   1.418   1.322   8.319
  949SOL     OW 3213   1.646   1.785   8.015
  949SOL    HW1 3214   1.625   1.738   7.934
  949SOL    HW2 3215   1.649   1.717   8.083
  950SOL     OW 3216   0.592   0.712   7.729
  950SOL    HW1 3217   0.594   0.796   7.683
  950SOL    HW2 3218   0.522   0.721   7.794
  951SOL     OW 3219   1.314   0.378   8.389
  951SOL    HW1 3220   1.220   0.363   8.375
  951SOL    HW2 3221   1.329   0.349   8.479
  952SOL     OW 3222   1.577   1.670   7.766
  952SOL    HW1 3223   1.670   1.689   7.756
  952SOL    HW2 3224   1.545   1.657   7.677
  953SOL     OW 3225   1.058   0.699   7.866
  953SOL    HW1 3226   1.079   0.691   7.959
  953SOL    HW2 3227   0.973   0.655   7.858
  954SOL     OW 3228   0.065   0.833   8.281
  954SOL    HW1 3229   0.144   0.815   8.332
  954SOL    HW2 3230   0.087   0.911   8.230
  955SOL     OW 3231   0.881   0.361   7.616
  955SOL    HW1 3232   0.911   0.436   7.565
  955SOL    HW2 3233   0.955   0.301   7.617
  956SOL     OW 3234   1.380   1.132   7.970
  956SOL    HW1 3235   1.461   1.123   7.918
  956SOL    HW2 3236   1.330   1.199   7.923
  957SOL     OW 3237   0.558   0.224   8.361
  957SOL    HW1 3238   0.468   0.241   8.389
  957SOL    HW2 3239   0.589   0.307   8.326
  958SOL     OW 3240   0.995   1.443   7.916
  958SOL    HW1 3241   0.967   1.524   7.873
  958SOL    HW2 3242   0.972   1.455   8.008
  959SOL     OW 3243   0.371   1.835   8.312
  959SOL    HW1 3244   0.406   1.747   8.324
  959SOL    HW2 3245   0.441   1.893   8.341
  960SOL     OW 3246   1.822   1.050   8.288
  960SOL    HW1 3247   1.767   1.017   8.218
  960SOL    HW2 3248   1.763   1.061   8.362
  961SOL     OW 3249   0.316   0.937   7.689
  961SOL    HW1 3250   0.396   0.967   7.645
  961SOL    HW2 3251   0.297   0.853   7.648
  962SOL     OW 3252   1.475   0.769   8.161
  962SOL    HW1 3253   1.486   0.713   8.238
  962SOL    HW2 3254   1.558   0.816   8.154
  963SOL     OW 3255   1.134   1.775   7.674
  963SOL    HW1 3256   1.054   1.740   7.714
  963SOL    HW2 3257   1.156   1.712   7.606
  964SOL     OW 3258   1.636   1.385   7.547
  964SOL    HW1 3259   1.596   1.471   7.534
  964SOL    HW2 3260   1.568   1.322   7.521
  965SOL     OW 3261   0.453   1.743   7.757
  965SOL    HW1 3262   0.500   1.794   7.823
  965SOL    HW2 3263   0.522   1.700   7.706
  966SOL     OW 3264   1.409   0.111   7.899
  966SOL    HW1 3265   1.397   0.082   7.809
  966SOL    HW2 3266   1.503   0.111   7.913
  967SOL     OW 3267   0.239   1.799   0.183
  967SOL    HW1 3268   0.311   1.751   0.223
  967SOL    HW2 3269   0.174   1.732   0.162
  968SOL     OW 3270   0.936   1.686   8.319
  968SOL    HW1 3271   1.019   1.639   8.326
  968SOL    HW2 3272   0.889   1.643   8.248
  969SOL     OW 3273   0.389   0.687   7.928
  969SOL    HW1 3274   0.420   0.598   7.940
  969SOL    HW2 3275   0.295   0.682   7.948
  970SOL     OW 3276   0.651   0.111   7.560
  970SOL    HW1 3277   0.746   0.114   7.548
  970SOL    HW2 3278   0.615   0.106   7.471
  971SOL     OW 3279   0.793   1.378   8.378
  971SOL    HW1 3280   0.875   1.383   8.329
  971SOL    HW2 3281   0.725   1.394   8.312
  972SOL     OW 3282   0.934   0.560   8.305
  972SOL    HW1 3283   0.899   0.526   8.223
  972SOL    HW2 3284   0.977   0.485   8.346
  973SOL     OW 3285   0.567   0.071   7.951
  973SOL    HW1 3286   0.483   0.064   7.996
  973SOL    HW2 3287   0.552   0.134   7.881
  974SOL     OW 3288   1.431   1.210   7.480
  974SOL    HW1 3289   1.459   1.135   7.532
  974SOL    HW2 3290   1.345   1.234   7.517
  975SOL     OW 3291   0.254   0.047   7.664
  975SOL    HW1 3292   0.336   0.092   7.645
  975SOL    HW2 3293   0.280   8.493   7.674
  976SOL     OW 3294   0.952   0.258   7.891
  976SOL    HW1 3295   0.925   0.292   7.806
  976SOL    HW2 3296   1.047   0.272   7.894
  977SOL     OW 3297   1.213   1.591   8.284
  977SOL    HW1 3298   1.235   1.654   8.215
  977SOL    HW2 3299   1.292   1.538   8.294
  978SOL     OW 3300   0.475   1.147   8.149
  978SOL    HW1 3301   0.405   1.128   8.211
  978SOL    HW2 3302   0.435   1.133   8.063
  979SOL     OW 3303   1.260   1.785   8.075
  979SOL    HW1 3304   1.309   1.849   8.023
  979SOL    HW2 3305   1.183   1.833   8.107
  980SOL     OW 3306   1.025   0.542   7.473
  980SOL    HW1 3307   0.984   0.626   7.454
  980SOL    HW2 3308   1.089   0.561   7.542
  981SOL     OW 3309   0.857   0.460   8.066
  981SOL    HW1 3310   0.823   0.509   7.991
  981SOL    HW2 3311   0.888   0.377   8.029
  982SOL     OW 3312   1.011   0.070   8.219
  982SOL    HW1 3313   0.959   0.053   8.141
  982SOL    HW2 3314   1.006   8.528   8.270
  983SOL     OW 3315   1.441   1.155   8.263
  983SOL    HW1 3316   1.366   1.099   8.247
  983SOL    HW2 3317   1.485   1.163   8.179
  984SOL     OW 3318   1.488   0.588   8.369
  984SOL    HW1 3319   1.419   0.522   8.366
  984SOL    HW2 3320   1.500   0.607   8.462
  985SOL     OW 3321   1.831   0.799   7.834
  985SOL    HW1 3322   1.897   0.757   7.890
  985SOL    HW2 3323   1.815   0.737   7.764
  986SOL     OW 3324   0.498   1.419   7.591
  986SOL    HW1 3325   0.418   1.389   7.634
  986SOL    HW2 3326   0.495   1.377   7.505
  987SOL     OW 3327   1.686   1.270   8.075
  987SOL    HW1 3328   1.780   1.268   8.090
  987SOL    HW2 3329   1.660   1.358   8.100
  988SOL     OW 3330   1.395   0.581   7.518
  988SOL    HW1 3331   1.337   0.556   7.590
  988SOL    HW2 3332   1.482   0.551   7.546
  989SOL     OW 3333   0.517   0.255   7.754
  989SOL    HW1 3334   0.570   0.210   7.688
  989SOL    HW2 3335   0.491   0.337   7.712
  990SOL     OW 3336   1.650   1.125   8.480
  990SOL    HW1 3337   1.645   1.186   0.016
  990SOL    HW2 3338   1.566   1.134   8.436
  991SOL     OW 3339   0.715   1.063   7.825
  991SOL    HW1 3340   0.701   1.038   7.916
  991SOL    HW2 3341   0.790   1.010   7.797
  992SOL     OW 3342   0.344   1.107   7.910
  992SOL    HW1 3343   0.334   1.191   7.867
  992SOL    HW2 3344   0.349   1.043   7.838
  993SOL     OW 3345   0.561   0.507   8.297
  993SOL    HW1 3346   0.568   0.568   8.225
  993SOL    HW2 3347   0.625   0.537   8.361
  994SOL     OW 3348   1.245   1.352   7.842
  994SOL    HW1 3349   1.301   1.421   7.876
  994SOL    HW2 3350   1.158   1.374   7.873
  995SOL     OW 3351   1.568   0.615   7.941
  995SOL    HW1 3352   1.505   0.664   7.993
  995SOL    HW2 3353   1.615   0.681   7.890
  996SOL     OW 3354   0.592   0.883   8.456
  996SOL    HW1 3355   0.618   0.972   8.432
  996SOL    HW2 3356   0.581   0.885   0.013
  997SOL     OW 3357   1.202   0.528   7.707
  997SOL    HW1 3358   1.215   0.454   7.765
  997SOL    HW2 3359   1.158   0.594   7.762
  998SOL     OW 3360   0.729   0.641   8.471
  998SOL    HW1 3361   0.806   0.630   8.414
  998SOL    HW2 3362   0.691   0.724   8.443
  999SOL     OW 3363   0.333   0.074   8.100
  999SOL    HW1 3364   0.335   0.168   8.116
  999SOL    HW2 3365   0.312   0.036   8.186
 1000SOL     OW 3366   1.626   0.390   7.788
 1000SOL    HW1 3367   1.660   0.319   7.844
 1000SOL    HW2 3368   1.596   0.456   7.850
 1001SOL     OW 3369   1.517   0.279   7.565
 1001SOL    HW1 3370   1.465   0.207   7.600
 1001SOL    HW2 3371   1.559   0.319   7.641
 1002SOL     OW 3372   1.280   0.824   7.469
 1002SOL    HW1 3373   1.324   0.739   7.478
 1002SOL    HW2 3374   1.316   0.861   7.388
 1003SOL     OW 3375   1.020   1.382   8.228
 1003SOL    HW1 3376   1.044   1.291   8.213
 1003SOL    HW2 3377   1.104   1.427   8.241
 1004SOL     OW 3378   0.328   0.827   8.375
 1004SOL    HW1 3379   0.421   0.847   8.387
 1004SOL    HW2 3380   0.321   0.734   8.396
 1005SOL     OW 3381   0.336   0.557   8.442
 1005SOL    HW1 3382   0.309   0.469   8.469
 1005SOL    HW2 3383   0.413   0.542   8.387
 1006SOL     OW 3384   0.003   1.299   7.617
 1006SOL    HW1 3385   8.457   1.305   7.571
 1006SOL    HW2 3386   0.002   1.213   7.658
 1007SOL     OW 3387   0.111   1.840   8.397
 1007SOL    HW1 3388   0.096   1.753   8.359
 1007SOL    HW2 3389   0.205   1.855   8.385
 1008SOL     OW 3390   0.487   1.589   8.343
 1008SOL    HW1 3391   0.563   1.636   8.378
 1008SOL    HW2 3392   0.524   1.522   8.286
 1009SOL     OW 3393   0.946   0.733   0.120
 1009SOL    HW1 3394   0.955   0.780   0.203
 1009SOL    HW2 3395   0.851   0.729   0.105
 1010SOL     OW 3396   0.817   0.571   7.811
 1010SOL    HW1 3397   0.815   0.499   7.747
 1010SOL    HW2 3398   0.742   0.626   7.788
 1011SOL     OW 3399   0.677   0.427   0.092
 1011SOL    HW1 3400   0.590   0.448   0.128
 1011SOL    HW2 3401   0.700   0.503   0.039
 1012SOL     OW 3402   0.469   0.487   7.611
 1012SOL    HW1 3403   0.535   0.545   7.649
 1012SOL    HW2 3404   0.395   0.545   7.591
 1013SOL     OW 3405   1.324   0.856   7.743
 1013SOL    HW1 3406   1.251   0.827   7.798
 1013SOL    HW2 3407   1.293   0.844   7.653
 1014SOL     OW 3408   1.735   1.759   0.007
 1014SOL    HW1 3409   1.782   1.784   8.466
 1014SOL    HW2 3410   1.793   1.696   0.051
 1015SOL     OW 3411   0.098   1.251   8.462
 1015SOL    HW1 3412   0.086   1.280   0.014
 1015SOL    HW2 3413   0.009   1.252   8.425
 1016SOL     OW 3414   1.687   0.108   7.914
 1016SOL    HW1 3415   1.741   0.074   7.843
 1016SOL    HW2 3416   1.747   0.116   7.988
 1017SOL     OW 3417   1.395   1.567   7.952
 1017SOL    HW1 3418   1.449   1.603   7.881
 1017SOL    HW2 3419   1.343   1.642   7.981
 1018SOL     OW 3420   1.268   0.939   8.128
 1018SOL    HW1 3421   1.337   0.873   8.136
 1018SOL    HW2 3422   1.300   0.999   8.060
 1019SOL     OW 3423   0.668   1.630   7.609
 1019SOL    HW1 3424   0.682   1.646   7.516
 1019SOL    HW2 3425   0.615   1.550   7.612
 1020SOL     OW 3426   1.847   0.154   8.413
 1020SOL    HW1 3427   1.829   0.060   8.409
 1020SOL    HW2 3428   1.767   0.195   8.381
 1021SOL     OW 3429   0.294   0.329   8.185
 1021SOL    HW1 3430   0.209   0.373   8.178
 1021SOL    HW2 3431   0.306   0.315   8.279
 1022SOL     OW 3432   1.210   1.592   7.483
 1022SOL    HW1 3433   1.198   1.501   7.510
 1022SOL    HW2 3434   1.141   1.606   7.418
 1023SOL     OW 3435   0.920   0.912   7.744
 1023SOL    HW1 3436   0.976   0.943   7.673
 1023SOL    HW2 3437   0.972   0.844   7.788
 1024SOL     OW 3438   1.486   1.637   7.502
 1024SOL    HW1 3439   1.393   1.621   7.486
 1024SOL    HW2 3440   1.525   1.642   7.415
 1025SOL     OW 3441   1.071   1.118   8.198
 1025SOL    HW1 3442   0.996   1.068   8.231
 1025SOL    HW2 3443   1.132   1.051   8.167
 1026SOL     OW 3444   1.052   0.303   8.356
 1026SOL    HW1 3445   1.034   0.226   8.301
 1026SOL    HW2 3446   1.065   0.268   8.444
 1027SOL     OW 3447   0.613   1.488   7.931
 1027SOL    HW1 3448   0.661   1.438   7.866
 1027SOL    HW2 3449   0.524   1.495   7.895
 1028SOL     OW 3450   0.260   1.333   7.713
 1028SOL    HW1 3451   0.165   1.325   7.700
 1028SOL    HW2 3452   0.269   1.377   7.797
 1029SOL     OW 3453   0.065   0.340   7.434
 1029SOL    HW1 3454   8.526   0.394   7.452
 1029SOL    HW2 3455   0.125   0.398   7.388
 1030SOL     OW 3456   0.049   0.228   7.684
 1030SOL    HW1 3457   0.069   0.271   7.601
 1030SOL    HW2 3458   0.108   0.152   7.686
 1031SOL     OW 3459   1.178   1.326   7.567
 1031SOL    HW1 3460   1.085   1.304   7.565
 1031SOL    HW2 3461   1.201   1.328   7.660
 1032SOL     OW 3462   1.746   0.861   0.084
 1032SOL    HW1 3463   1.697   0.795   0.133
 1032SOL    HW2 3464   1.685   0.935   0.076
 1033SOL     OW 3465   1.229   0.319   7.890
 1033SOL    HW1 3466   1.287   0.244   7.897
 1033SOL    HW2 3467   1.247   0.371   7.969
 1034SOL     OW 3468   0.579   0.730   8.131
 1034SOL    HW1 3469   0.625   0.812   8.115
 1034SOL    HW2 3470   0.515   0.724   8.060
 1035SOL     OW 3471   0.877   1.361   7.508
 1035SOL    HW1 3472   0.834   1.382   7.591
 1035SOL    HW2 3473   0.882   1.445   7.462
 1036SOL     OW 3474   0.683   1.761   8.433
 1036SOL    HW1 3475   0.666   1.853   8.411
 1036SOL    HW2 3476   0.774   1.747   8.406
 1037SOL     OW 3477   0.861   0.983   8.317
 1037SOL    HW1 3478   0.880   0.905   8.369
 1037SOL    HW2 3479   0.810   1.040   8.375
 1038SOL     OW 3480   1.068   0.982   7.533
 1038SOL    HW1 3481   1.051   1.039   7.458
 1038SOL    HW2 3482   1.144   0.930   7.505
 1039SOL     OW 3483   1.858   1.530   8.289
 1039SOL    HW1 3484   1.771   1.515   8.253
 1039SOL    HW2 3485   1.879   1.449   8.335
 1040SOL     OW 3486   0.129   1.307   8.148
 1040SOL    HW1 3487   0.050   1.256   8.133
 1040SOL    HW2 3488   0.190   1.246   8.190
 1041SOL     OW 3489   1.828   0.189   0.153
 1041SOL    HW1 3490   1.825   0.105   0.200
 1041SOL    HW2 3491   1.833   0.164   0.060
 1042SOL     OW 3492   0.468   0.438   7.980
 1042SOL    HW1 3493   0.494   0.364   7.925
 1042SOL    HW2 3494   0.440   0.397   8.063
 1043SOL     OW 3495   0.809   1.615   8.088
 1043SOL    HW1 3496   0.812   1.700   8.045
 1043SOL    HW2 3497   0.739   1.568   8.042
 1044SOL     OW 3498   0.778   1.333   7.774
 1044SOL    HW1 3499   0.755   1.241   7.786
 1044SOL    HW2 3500   0.859   1.344   7.824
 1045SOL     OW 3501   1.368   0.054   7.629
 1045SOL    HW1 3502   1.439   8.528   7.626
 1045SOL    HW2 3503   1.289   0.003   7.614
 1046SOL     OW 3504   1.289   0.459   8.114
 1046SOL    HW1 3505   1.235   0.537   8.123
 1046SOL    HW2 3506   1.296   0.425   8.203
 1047SOL     OW 3507   1.603   0.251   8.337
 1047SOL    HW1 3508   1.531   0.285   8.389
 1047SOL    HW2 3509   1.613   0.314   8.265
 1048SOL     OW 3510   0.063   1.053   7.741
 1048SOL    HW1 3511   0.147   1.019   7.710
 1048SOL    HW2 3512   0.064   1.036   7.836
 1049SOL     OW 3513   0.894   1.667   7.778
 1049SOL    HW1 3514   0.816   1.650   7.724
 1049SOL    HW2 3515   0.867   1.738   7.837
 1050SOL     OW 3516   0.261   2.556   0.134
 1050SOL    HW1 3517   0.195   2.505   0.181
 1050SOL    HW2 3518   0.267   2.514   0.048
 1051SOL     OW 3519   0.211   2.140   0.996
 1051SOL    HW1 3520   0.234   2.102   1.080
 1051SOL    HW2 3521   0.116   2.135   0.992
 1052SOL     OW 3522   0.017   2.253   0.649
 1052SOL    HW1 3523   8.471   2.288   0.680
 1052SOL    HW2 3524   8.531   2.183   0.589
 1053SOL     OW 3525   0.580   3.166   1.208
 1053SOL    HW1 3526   0.496   3.166   1.163
 1053SOL    HW2 3527   0.595   3.258   1.232
 1054SOL     OW 3528   1.585   3.382   0.712
 1054SOL    HW1 3529   1.539   3.352   0.791
 1054SOL    HW2 3530   1.517   3.385   0.645
 1055SOL     OW 3531   1.134   2.569   0.687
 1055SOL    HW1 3532   1.183   2.651   0.678
 1055SOL    HW2 3533   1.086   2.578   0.770
 1056SOL     OW 3534   1.732   2.467   0.227
 1056SOL    HW1 3535   1.786   2.422   0.162
 1056SOL    HW2 3536   1.682   2.397   0.269
 1057SOL     OW 3537   0.735   2.994   1.057
 1057SOL    HW1 3538   0.676   3.033   1.121
 1057SOL    HW2 3539   0.775   3.068   1.012
 1058SOL     OW 3540   0.883   2.607   1.826
 1058SOL    HW1 3541   0.875   2.676   1.892
 1058SOL    HW2 3542   0.901   2.655   1.744
 1059SOL     OW 3543   0.686   2.843   0.661
 1059SOL    HW1 3544   0.754   2.844   0.728
 1059SOL    HW2 3545   0.621   2.907   0.692
 1060SOL     OW 3546   0.719   3.015   1.828
 1060SOL    HW1 3547   0.768   3.090   1.862
 1060SOL    HW2 3548   0.642   3.053   1.786
 1061SOL     OW 3549   0.345   3.259   1.071
 1061SOL    HW1 3550   0.270   3.214   1.032
 1061SOL    HW2 3551   0.379   3.315   1.002
 1062SOL     OW 3552   1.456   3.366   1.371
 1062SOL    HW1 3553   1.510   3.444   1.382
 1062SOL    HW2 3554   1.384   3.378   1.433
 1063SOL     OW 3555   0.451   2.233   1.471
 1063SOL    HW1 3556   0.527   2.176   1.482
 1063SOL    HW2 3557   0.376   2.177   1.493
 1064SOL     OW 3558   1.598   2.297   0.756
 1064SOL    HW1 3559   1.543   2.317   0.680
 1064SOL    HW2 3560   1.576   2.365   0.820
 1065SOL     OW 3561   0.226   3.573   0.510
 1065SOL    HW1 3562   0.237   3.661   0.547
 1065SOL    HW2 3563   0.286   3.571   0.435
 1066SOL     OW 3564   1.137   3.204   1.695
 1066SOL    HW1 3565   1.179   3.194   1.781
 1066SOL    HW2 3566   1.084   3.124   1.685
 1067SOL     OW 3567   0.298   3.316   0.528
 1067SOL    HW1 3568   0.268   3.407   0.529
 1067SOL    HW2 3569   0.233   3.268   0.580
 1068SOL     OW 3570   0.300   2.945   0.902
 1068SOL    HW1 3571   0.287   2.858   0.939
 1068SOL    HW2 3572   0.232   2.999   0.943
 1069SOL     OW 3573   0.587   3.664   1.421
 1069SOL    HW1 3574   0.507   3.646   1.470
 1069SOL    HW2 3575   0.617   3.749   1.454
 1070SOL     OW 3576   0.597   2.836   0.181
 1070SOL    HW1 3577   0.618   2.901   0.114
 1070SOL    HW2 3578   0.634   2.871   0.262
 1071SOL     OW 3579   1.593   1.994   1.460
 1071SOL    HW1 3580   1.629   2.071   1.416
 1071SOL    HW2 3581   1.563   2.027   1.545
 1072SOL     OW 3582   0.107   2.498   0.560
 1072SOL    HW1 3583   0.088   2.409   0.588
 1072SOL    HW2 3584   0.110   2.549   0.640
 1073SOL     OW 3585   1.856   3.604   0.350
 1073SOL    HW1 3586   1.926   3.578   0.411
 1073SOL    HW2 3587   1.871   3.697   0.335
 1074SOL     OW 3588   0.036   3.482   0.163
 1074SOL    HW1 3589   0.046   3.387   0.159
 1074SOL    HW2 3590   8.493   3.496   0.213
 1075SOL     OW 3591   1.697   2.788   0.646
 1075SOL    HW1 3592   1.763   2.736   0.600
 1075SOL    HW2 3593   1.664   2.849   0.580
 1076SOL     OW 3594   1.651   2.969   0.433
 1076SOL    HW1 3595   1.736   2.959   0.390
 1076SOL    HW2 3596   1.666   3.034   0.501
 1077SOL     OW 3597   0.168   2.619   1.594
 1077SOL    HW1 3598   0.264   2.621   1.596
 1077SOL    HW2 3599   0.141   2.708   1.616
 1078SOL     OW 3600   0.620   3.260   0.741
 1078SOL    HW1 3601   0.578   3.174   0.744
 1078SOL    HW2 3602   0.607   3.289   0.651
 1079SOL     OW 3603   1.274   3.090   1.418
 1079SOL    HW1 3604   1.302   3.021   1.357
 1079SOL    HW2 3605   1.336   3.085   1.491
 1080SOL     OW 3606   0.822   1.862   0.529
 1080SOL    HW1 3607   0.861   1.945   0.502
 1080SOL    HW2 3608   0.728   1.878   0.525
 1081SOL     OW 3609   0.168   2.813   1.268
 1081SOL    HW1 3610   0.254   2.772   1.254
 1081SOL    HW2 3611   0.105   2.747   1.241
 1082SOL     OW 3612   1.476   2.899   0.229
 1082SOL    HW1 3613   1.417   2.833   0.266
 1082SOL    HW2 3614   1.543   2.913   0.296
 1083SOL     OW 3615   1.181   3.684   1.635
 1083SOL    HW1 3616   1.182   3.746   1.562
 1083SOL    HW2 3617   1.197   3.599   1.594
 1084SOL     OW 3618   0.368   2.106   1.866
 1084SOL    HW1 3619   0.409   2.187   1.896
 1084SOL    HW2 3620   0.275   2.125   1.865
 1085SOL     OW 3621   1.469   3.279   0.937
 1085SOL    HW1 3622   1.405   3.297   1.006
 1085SOL    HW2 3623   1.453   3.188   0.912
 1086SOL     OW 3624   1.647   3.637   0.593
 1086SOL    HW1 3625   1.626   3.602   0.506
 1086SOL    HW2 3626   1.638   3.561   0.651
 1087SOL     OW 3627   0.591   2.583   0.304
 1087SOL    HW1 3628   0.596   2.669   0.261
 1087SOL    HW2 3629   0.521   2.593   0.368
 1088SOL     OW 3630   1.282   2.253   0.944
 1088SOL    HW1 3631   1.193   2.217   0.948
 1088SOL    HW2 3632   1.334   2.195   0.998
 1089SOL     OW 3633   1.588   3.537   0.341
 1089SOL    HW1 3634   1.682   3.554   0.331
 1089SOL    HW2 3635   1.559   3.513   0.253
 1090SOL     OW 3636   0.788   2.477   1.436
 1090SOL    HW1 3637   0.762   2.449   1.524
 1090SOL    HW2 3638   0.762   2.405   1.379
 1091SOL     OW 3639   1.392   2.338   1.675
 1091SOL    HW1 3640   1.397   2.382   1.760
 1091SOL    HW2 3641   1.443   2.258   1.685
 1092SOL     OW 3642   0.944   2.743   1.591
 1092SOL    HW1 3643   1.000   2.678   1.547
 1092SOL    HW2 3644   0.896   2.785   1.519
 1093SOL     OW 3645   1.004   2.262   1.215
 1093SOL    HW1 3646   0.912   2.276   1.238
 1093SOL    HW2 3647   1.001   2.220   1.129
 1094SOL     OW 3648   1.056   2.568   0.422
 1094SOL    HW1 3649   1.076   2.564   0.515
 1094SOL    HW2 3650   0.971   2.524   0.414
 1095SOL     OW 3651   0.112   2.637   0.794
 1095SOL    HW1 3652   0.189   2.644   0.851
 1095SOL    HW2 3653   0.038   2.638   0.854
 1096SOL     OW 3654   0.091   3.735   1.593
 1096SOL    HW1 3655   0.101   3.700   1.682
 1096SOL    HW2 3656   0.022   3.681   1.554
 1097SOL     OW 3657   0.938   2.160   0.204
 1097SOL    HW1 3658   1.000   2.212   0.153
 1097SOL    HW2 3659   0.852   2.194   0.179
 1098SOL     OW 3660   1.691   2.427   1.838
 1098SOL    HW1 3661   1.666   2.504   1.786
 1098SOL    HW2 3662   1.719   2.362   1.773
 1099SOL     OW 3663   1.390   3.011   0.548
 1099SOL    HW1 3664   1.468   3.003   0.493
 1099SOL    HW2 3665   1.333   3.072   0.500
 1100SOL     OW 3666   0.569   2.039   0.909
 1100SOL    HW1 3667   0.567   2.062   1.001
 1100SOL    HW2 3668   0.568   2.123   0.863
 1101SOL     OW 3669   0.992   3.317   0.472
 1101SOL    HW1 3670   0.969   3.390   0.414
 1101SOL    HW2 3671   0.959   3.344   0.558
 1102SOL     OW 3672   0.376   3.697   0.862
 1102SOL    HW1 3673   0.414   3.610   0.873
 1102SOL    HW2 3674   0.448   3.757   0.883
 1103SOL     OW 3675   1.807   2.901   0.882
 1103SOL    HW1 3676   1.761   2.882   0.800
 1103SOL    HW2 3677   1.737   2.910   0.947
 1104SOL     OW 3678   1.221   3.405   1.516
 1104SOL    HW1 3679   1.209   3.333   1.578
 1104SOL    HW2 3680   1.151   3.392   1.451
 1105SOL     OW 3681   0.324   2.806   0.241
 1105SOL    HW1 3682   0.414   2.811   0.211
 1105SOL    HW2 3683   0.293   2.721   0.208
 1106SOL     OW 3684   1.484   2.627   0.717
 1106SOL    HW1 3685   1.489   2.582   0.801
 1106SOL    HW2 3686   1.565   2.678   0.713
 1107SOL     OW 3687   0.478   3.139   1.737
 1107SOL    HW1 3688   0.454   3.142   1.644
 1107SOL    HW2 3689   0.395   3.132   1.783
 1108SOL     OW 3690   1.124   3.641   0.203
 1108SOL    HW1 3691   1.055   3.601   0.255
 1108SOL    HW2 3692   1.158   3.570   0.149
 1109SOL     OW 3693   0.193   2.115   1.492
 1109SOL    HW1 3694   0.113   2.166   1.480
 1109SOL    HW2 3695   0.162   2.033   1.531
 1110SOL     OW 3696   1.632   3.227   0.121
 1110SOL    HW1 3697   1.607   3.319   0.113
 1110SOL    HW2 3698   1.550   3.179   0.111
 1111SOL     OW 3699   0.456   3.575   0.331
 1111SOL    HW1 3700   0.497   3.639   0.390
 1111SOL    HW2 3701   0.527   3.548   0.273
 1112SOL     OW 3702   1.407   1.968   0.458
 1112SOL    HW1 3703   1.401   1.949   0.364
 1112SOL    HW2 3704   1.501   1.981   0.473
 1113SOL     OW 3705   0.246   3.648   1.254
 1113SOL    HW1 3706   0.297   3.569   1.271
 1113SOL    HW2 3707   0.213   3.637   1.164
 1114SOL     OW 3708   0.946   3.564   0.893
 1114SOL    HW1 3709   1.029   3.520   0.910
 1114SOL    HW2 3710   0.907   3.515   0.820
 1115SOL     OW 3711   0.386   2.559   0.486
 1115SOL    HW1 3712   0.405   2.466   0.502
 1115SOL    HW2 3713   0.291   2.565   0.492
 1116SOL     OW 3714   1.511   2.085   1.718
 1116SOL    HW1 3715   1.523   2.104   1.811
 1116SOL    HW2 3716   1.446   2.015   1.716
 1117SOL     OW 3717   0.656   1.979   0.153
 1117SOL    HW1 3718   0.743   1.960   0.118
 1117SOL    HW2 3719   0.597   1.923   0.102
 1118SOL     OW 3720   0.759   2.139   1.756
 1118SOL    HW1 3721   0.843   2.093   1.752
 1118SOL    HW2 3722   0.713   2.099   1.829
 1119SOL     OW 3723   0.875   3.390   1.197
 1119SOL    HW1 3724   0.856   3.349   1.113
 1119SOL    HW2 3725   0.941   3.333   1.236
 1120SOL     OW 3726   1.332   2.453   1.433
 1120SOL    HW1 3727   1.364   2.423   1.518
 1120SOL    HW2 3728   1.371   2.540   1.422
 1121SOL     OW 3729   0.818   3.242   0.955
 1121SOL    HW1 3730   0.904   3.236   0.914
 1121SOL    HW2 3731   0.758   3.257   0.882
 1122SOL     OW 3732   0.930   2.375   0.889
 1122SOL    HW1 3733   0.904   2.364   0.798
 1122SOL    HW2 3734   0.958   2.287   0.917
 1123SOL     OW 3735   0.552   1.912   0.499
 1123SOL    HW1 3736   0.473   1.918   0.552
 1123SOL    HW2 3737   0.549   1.989   0.442
 1124SOL     OW 3738   1.404   3.098   0.061
 1124SOL    HW1 3739   1.418   3.021   0.116
 1124SOL    HW2 3740   1.319   3.132   0.088
 1125SOL     OW 3741   0.957   2.099   0.470
 1125SOL    HW1 3742   0.942   2.117   0.378
 1125SOL    HW2 3743   1.050   2.117   0.484
 1126SOL     OW 3744   1.077   2.553   1.448
 1126SOL    HW1 3745   1.015   2.480   1.452
 1126SOL    HW2 3746   1.163   2.511   1.444
 1127SOL     OW 3747   1.207   3.447   0.801
 1127SOL    HW1 3748   1.222   3.508   0.729
 1127SOL    HW2 3749   1.281   3.463   0.861
 1128SOL     OW 3750   0.485   3.022   0.720
 1128SOL    HW1 3751   0.421   2.998   0.787
 1128SOL    HW2 3752   0.441   3.004   0.637
 1129SOL     OW 3753   1.258   3.655   0.617
 1129SOL    HW1 3754   1.311   3.717   0.567
 1129SOL    HW2 3755   1.188   3.708   0.655
 1130SOL     OW 3756   1.083   2.338   0.053
 1130SOL    HW1 3757   1.034   2.420   0.054
 1130SOL    HW2 3758   1.148   2.348   0.122
 1131SOL     OW 3759   0.111   2.477   1.373
 1131SOL    HW1 3760   0.202   2.455   1.352
 1131SOL    HW2 3761   0.117   2.526   1.455
 1132SOL     OW 3762   0.558   2.086   1.181
 1132SOL    HW1 3763   0.597   2.017   1.236
 1132SOL    HW2 3764   0.465   2.083   1.201
 1133SOL     OW 3765   0.869   2.315   0.630
 1133SOL    HW1 3766   0.833   2.370   0.559
 1133SOL    HW2 3767   0.895   2.234   0.586
 1134SOL     OW 3768   1.026   1.921   0.745
 1134SOL    HW1 3769   0.965   1.919   0.672
 1134SOL    HW2 3770   1.000   1.847   0.800
 1135SOL     OW 3771   1.438   3.017   0.855
 1135SOL    HW1 3772   1.367   2.953   0.860
 1135SOL    HW2 3773   1.455   3.025   0.761
 1136SOL     OW 3774   1.466   2.476   0.952
 1136SOL    HW1 3775   1.402   2.405   0.962
 1136SOL    HW2 3776   1.521   2.469   1.031
 1137SOL     OW 3777   1.816   2.664   0.413
 1137SOL    HW1 3778   1.884   2.611   0.453
 1137SOL    HW2 3779   1.795   2.618   0.331
 1138SOL     OW 3780   0.519   3.291   0.152
 1138SOL    HW1 3781   0.470   3.241   0.217
 1138SOL    HW2 3782   0.462   3.293   0.075
 1139SOL     OW 3783   1.695   3.130   0.640
 1139SOL    HW1 3784   1.789   3.123   0.659
 1139SOL    HW2 3785   1.673   3.220   0.664
 1140SOL     OW 3786   1.405   2.442   0.111
 1140SOL    HW1 3787   1.345   2.439   0.186
 1140SOL    HW2 3788   1.441   2.354   0.105
 1141SOL     OW 3789   0.526   2.128   0.338
 1141SOL    HW1 3790   0.577   2.082   0.272
 1141SOL    HW2 3791   0.500   2.210   0.296
 1142SOL     OW 3792   1.738   3.106   1.538
 1142SOL    HW1 3793   1.826   3.071   1.524
 1142SOL    HW2 3794   1.752   3.193   1.574
 1143SOL     OW 3795   1.044   3.216   1.333
 1143SOL    HW1 3796   0.967   3.182   1.379
 1143SOL    HW2 3797   1.118   3.172   1.375
 1144SOL     OW 3798   1.609   3.495   1.669
 1144SOL    HW1 3799   1.597   3.531   1.581
 1144SOL    HW2 3800   1.687   3.441   1.663
 1145SOL     OW 3801   1.148   3.094   1.103
 1145SOL    HW1 3802   1.085   3.128   1.167
 1145SOL    HW2 3803   1.117   3.127   1.019
 1146SOL     OW 3804   1.615   2.953   1.074
 1146SOL    HW1 3805   1.606   3.019   1.143
 1146SOL    HW2 3806   1.545   2.974   1.012
 1147SOL     OW 3807   0.918   1.947   1.385
 1147SOL    HW1 3808   0.940   1.931   1.293
 1147SOL    HW2 3809   0.997   1.987   1.421
 1148SOL     OW 3810   0.983   2.976   1.723
 1148SOL    HW1 3811   0.892   2.993   1.750
 1148SOL    HW2 3812   0.978   2.896   1.671
 1149SOL     OW 3813   0.719   2.932   0.402
 1149SOL    HW1 3814   0.703   2.902   0.491
 1149SOL    HW2 3815   0.801   2.888   0.377
 1150SOL     OW 3816   0.419   2.687   1.259
 1150SOL    HW1 3817   0.485   2.704   1.326
 1150SOL    HW2 3818   0.396   2.595   1.269
 1151SOL     OW 3819   1.263   2.231   1.290
 1151SOL    HW1 3820   1.292   2.311   1.334
 1151SOL    HW2 3821   1.174   2.250   1.262
 1152SOL     OW 3822   0.082   3.427   1.356
 1152SOL    HW1 3823   0.078   3.520   1.336
 1152SOL    HW2 3824   0.176   3.407   1.357
 1153SOL     OW 3825   0.365   2.958   0.475
 1153SOL    HW1 3826   0.357   3.039   0.425
 1153SOL    HW2 3827   0.366   2.889   0.409
 1154SOL     OW 3828   0.546   2.366   0.855
 1154SOL    HW1 3829   0.554   2.429   0.783
 1154SOL    HW2 3830   0.608   2.396   0.921
 1155SOL     OW 3831   1.242   3.215   0.417
 1155SOL    HW1 3832   1.297   3.287   0.449
 1155SOL    HW2 3833   1.154   3.239   0.446
 1156SOL     OW 3834   1.303   3.329   1.146
 1156SOL    HW1 3835   1.353   3.335   1.228
 1156SOL    HW2 3836   1.251   3.249   1.155
 1157SOL     OW 3837   1.570   2.467   0.502
 1157SOL    HW1 3838   1.520   2.519   0.564
 1157SOL    HW2 3839   1.620   2.531   0.452
 1158SOL     OW 3840   0.352   3.391   1.305
 1158SOL    HW1 3841   0.342   3.341   1.224
 1158SOL    HW2 3842   0.446   3.408   1.312
 1159SOL     OW 3843   0.444   2.596   1.621
 1159SOL    HW1 3844   0.498   2.641   1.557
 1159SOL    HW2 3845   0.495   2.519   1.646
 1160SOL     OW 3846   1.624   2.648   1.696
 1160SOL    HW1 3847   1.537   2.687   1.687
 1160SOL    HW2 3848   1.675   2.687   1.624
 1161SOL     OW 3849   0.995   2.003   1.756
 1161SOL    HW1 3850   1.054   2.076   1.737
 1161SOL    HW2 3851   1.046   1.925   1.734
 1162SOL     OW 3852   0.505   1.894   1.757
 1162SOL    HW1 3853   0.452   1.847   1.692
 1162SOL    HW2 3854   0.453   1.971   1.780
 1163SOL     OW 3855   0.593   2.737   1.044
 1163SOL    HW1 3856   0.629   2.826   1.043
 1163SOL    HW2 3857   0.533   2.736   1.119
 1164SOL     OW 3858   1.318   2.715   1.009
 1164SOL    HW1 3859   1.230   2.690   0.980
 1164SOL    HW2 3860   1.372   2.638   0.990
 1165SOL     OW 3861   1.212   2.380   0.294
 1165SOL    HW1 3862   1.219   2.303   0.350
 1165SOL    HW2 3863   1.158   2.441   0.343
 1166SOL     OW 3864   0.294   2.051   1.244
 1166SOL    HW1 3865   0.259   2.086   1.326
 1166SOL    HW2 3866   0.279   1.957   1.249
 1167SOL     OW 3867   0.007   3.184   1.257
 1167SOL    HW1 3868   0.040   3.121   1.322
 1167SOL    HW2 3869   0.029   3.269   1.294
 1168SOL     OW 3870   0.710   2.483   1.040
 1168SOL    HW1 3871   0.789   2.478   0.987
 1168SOL    HW2 3872   0.682   2.574   1.033
 1169SOL     OW 3873   1.749   2.827   1.868
 1169SOL    HW1 3874   1.710   2.756   1.818
 1169SOL    HW2 3875   1.685   2.847   1.937
 1170SOL     OW 3876   0.309   1.944   0.625
 1170SOL    HW1 3877   0.289   2.033   0.655
 1170SOL    HW2 3878   0.326   1.895   0.706
 1171SOL     OW 3879   1.605   2.242   0.352
 1171SOL    HW1 3880   1.639   2.171   0.408
 1171SOL    HW2 3881   1.582   2.312   0.413
 1172SOL     OW 3882   1.036   2.618   0.957
 1172SOL    HW1 3883   1.016   2.632   1.050
 1172SOL    HW2 3884   1.006   2.528   0.940
 1173SOL     OW 3885   0.982   3.429   1.729
 1173SOL    HW1 3886   0.962   3.471   1.646
 1173SOL    HW2 3887   1.022   3.345   1.705
 1174SOL     OW 3888   1.841   3.358   1.603
 1174SOL    HW1 3889   1.867   3.386   1.515
 1174SOL    HW2 3890   1.920   3.368   1.656
 1175SOL     OW 3891   0.378   2.796   1.806
 1175SOL    HW1 3892   0.454   2.808   1.862
 1175SOL    HW2 3893   0.402   2.724   1.748
 1176SOL     OW 3894   1.457   2.175   0.126
 1176SOL    HW1 3895   1.419   2.090   0.148
 1176SOL    HW2 3896   1.519   2.192   0.196
 1177SOL     OW 3897   1.289   2.680   0.035
 1177SOL    HW1 3898   1.326   2.594   0.054
 1177SOL    HW2 3899   1.333   2.708   8.492
 1178SOL     OW 3900   1.071   3.212   0.864
 1178SOL    HW1 3901   1.080   3.140   0.801
 1178SOL    HW2 3902   1.123   3.283   0.826
 1179SOL     OW 3903   0.328   2.658   0.956
 1179SOL    HW1 3904   0.420   2.684   0.956
 1179SOL    HW2 3905   0.328   2.569   0.990
 1180SOL     OW 3906   0.330   2.381   1.019
 1180SOL    HW1 3907   0.288   2.296   1.009
 1180SOL    HW2 3908   0.403   2.378   0.957
 1181SOL     OW 3909   1.137   2.231   1.686
 1181SOL    HW1 3910   1.091   2.283   1.752
 1181SOL    HW2 3911   1.223   2.273   1.678
 1182SOL     OW 3912   1.157   2.053   1.474
 1182SOL    HW1 3913   1.146   2.116   1.546
 1182SOL    HW2 3914   1.202   2.103   1.406
 1183SOL     OW 3915   0.052   3.199   0.177
 1183SOL    HW1 3916   8.498   3.213   0.156
 1183SOL    HW2 3917   0.052   3.128   0.241
 1184SOL     OW 3918   0.146   3.645   1.000
 1184SOL    HW1 3919   0.124   3.572   0.942
 1184SOL    HW2 3920   0.219   3.689   0.956
 1185SOL     OW 3921   0.484   3.439   0.902
 1185SOL    HW1 3922   0.555   3.497   0.929
 1185SOL    HW2 3923   0.526   3.375   0.844
 1186SOL     OW 3924   0.954   2.642   1.216
 1186SOL    HW1 3925   1.016   2.629   1.288
 1186SOL    HW2 3926   0.873   2.600   1.247
 1187SOL     OW 3927   0.055   2.373   1.128
 1187SOL    HW1 3928   0.133   2.394   1.077
 1187SOL    HW2 3929   0.072   2.409   1.215
 1188SOL     OW 3930   0.207   2.383   1.727
 1188SOL    HW1 3931   0.264   2.343   1.662
 1188SOL    HW2 3932   0.173   2.462   1.684
 1189SOL     OW 3933   1.389   2.785   1.653
 1189SOL    HW1 3934   1.407   2.879   1.648
 1189SOL    HW2 3935   1.382   2.757   1.562
 1190SOL     OW 3936   0.815   2.439   0.377
 1190SOL    HW1 3937   0.813   2.377   0.303
 1190SOL    HW2 3938   0.738   2.495   0.364
 1191SOL     OW 3939   1.636   2.462   1.168
 1191SOL    HW1 3940   1.626   2.403   1.243
 1191SOL    HW2 3941   1.726   2.449   1.139
 1192SOL     OW 3942   0.259   3.428   1.730
 1192SOL    HW1 3943   0.196   3.470   1.789
 1192SOL    HW2 3944   0.259   3.336   1.756
 1193SOL     OW 3945   0.729   2.298   1.239
 1193SOL    HW1 3946   0.667   2.228   1.222
 1193SOL    HW2 3947   0.713   2.362   1.169
 1194SOL     OW 3948   0.913   3.540   1.481
 1194SOL    HW1 3949   0.890   3.495   1.401
 1194SOL    HW2 3950   0.910   3.633   1.458
 1195SOL     OW 3951   0.464   2.359   0.209
 1195SOL    HW1 3952   0.513   2.435   0.243
 1195SOL    HW2 3953   0.381   2.396   0.180
 1196SOL     OW 3954   0.145   3.018   1.441
 1196SOL    HW1 3955   0.139   2.974   1.526
 1196SOL    HW2 3956   0.155   2.948   1.378
 1197SOL     OW 3957   1.308   2.899   1.211
 1197SOL    HW1 3958   1.320   2.834   1.141
 1197SOL    HW2 3959   1.252   2.966   1.172
 1198SOL     OW 3960   1.293   2.713   0.316
 1198SOL    HW1 3961   1.225   2.661   0.358
 1198SOL    HW2 3962   1.279   2.698   0.222
 1199SOL     OW 3963   1.789   3.587   1.171
 1199SOL    HW1 3964   1.848   3.613   1.100
 1199SOL    HW2 3965   1.755   3.502   1.143
 1200SOL     OW 3966   1.239   3.596   1.095
 1200SOL    HW1 3967   1.323   3.624   1.059
 1200SOL    HW2 3968   1.253   3.504   1.118
 1201SOL     OW 3969   0.104   3.120   1.002
 1201SOL    HW1 3970   0.066   3.136   1.088
 1201SOL    HW2 3971   0.034   3.079   0.952
 1202SOL     OW 3972   0.689   3.540   1.751
 1202SOL    HW1 3973   0.626   3.611   1.739
 1202SOL    HW2 3974   0.761   3.562   1.692
 1203SOL     OW 3975   0.910   1.922   0.055
 1203SOL    HW1 3976   0.966   1.844   0.062
 1203SOL    HW2 3977   0.944   1.982   0.120
 1204SOL     OW 3978   1.703   2.029   0.506
 1204SOL    HW1 3979   1.781   2.015   0.453
 1204SOL    HW2 3980   1.691   1.946   0.553
 1205SOL     OW 3981   1.395   3.432   0.510
 1205SOL    HW1 3982   1.455   3.466   0.444
 1205SOL    HW2 3983   1.343   3.507   0.537
 1206SOL     OW 3984   0.090   3.649   1.855
 1206SOL    HW1 3985   0.053   3.577   1.906
 1206SOL    HW2 3986   0.157   3.686   1.911
 1207SOL     OW 3987   1.278   2.798   0.672
 1207SOL    HW1 3988   1.352   2.739   0.684
 1207SOL    HW2 3989   1.313   2.869   0.617
 1208SOL     OW 3990   0.787   3.141   1.415
 1208SOL    HW1 3991   0.761   3.189   1.494
 1208SOL    HW2 3992   0.713   3.151   1.356
 1209SOL     OW 3993   0.675   3.509   0.166
 1209SOL    HW1 3994   0.685   3.538   0.075
 1209SOL    HW2 3995   0.634   3.423   0.159
 1210SOL     OW 3996   1.616   3.591   1.400
 1210SOL    HW1 3997   1.673   3.592   1.323
 1210SOL    HW2 3998   1.601   3.684   1.419
 1211SOL     OW 3999   1.844   2.024   0.964
 1211SOL    HW1 4000   1.872   1.935   0.943
 1211SOL    HW2 4001   1.757   2.031   0.926
 1212SOL     OW 4002   0.265   2.185   0.733
 1212SOL    HW1 4003   0.178   2.217   0.710
 1212SOL    HW2 4004   0.261   2.167   0.827
 1213SOL     OW 4005   1.238   3.460   0.026
 1213SOL    HW1 4006   1.213   3.373   0.058
 1213SOL    HW2 4007   1.214   3.459   8.471
 1214SOL     OW 4008   0.823   2.873   1.382
 1214SOL    HW1 4009   0.860   2.865   1.294
 1214SOL    HW2 4010   0.813   2.967   1.396
 1215SOL     OW 4011   0.939   2.807   0.317
 1215SOL    HW1 4012   0.991   2.836   0.242
 1215SOL    HW2 4013   0.999   2.751   0.367
 1216SOL     OW 4014   1.511   3.474   0.087
 1216SOL    HW1 4015   1.422   3.478   0.052
 1216SOL    HW2 4016   1.562   3.530   0.028
 1217SOL     OW 4017   0.370   3.172   1.492
 1217SOL    HW1 4018   0.361   3.249   1.436
 1217SOL    HW2 4019   0.294   3.118   1.471
 1218SOL     OW 4020   1.601   3.150   1.277
 1218SOL    HW1 4021   1.656   3.126   1.352
 1218SOL    HW2 4022   1.541   3.216   1.311
 1219SOL     OW 4023   1.072   2.980   0.725
 1219SOL    HW1 4024   0.999   2.930   0.760
 1219SOL    HW2 4025   1.136   2.914   0.699
 1220SOL     OW 4026   1.032   2.110   0.964
 1220SOL    HW1 4027   1.032   2.066   0.879
 1220SOL    HW2 4028   1.025   2.039   1.028
 1221SOL     OW 4029   0.614   3.357   0.489
 1221SOL    HW1 4030   0.659   3.308   0.420
 1221SOL    HW2 4031   0.531   3.382   0.449
 1222SOL     OW 4032   1.741   2.247   1.386
 1222SOL    HW1 4033   1.812   2.311   1.383
 1222SOL    HW2 4034   1.768   2.178   1.325
 1223SOL     OW 4035   0.320   3.178   0.302
 1223SOL    HW1 4036   0.233   3.184   0.262
 1223SOL    HW2 4037   0.315   3.233   0.380
 1224SOL     OW 4038   0.144   2.878   1.681
 1224SOL    HW1 4039   0.071   2.900   1.739
 1224SOL    HW2 4040   0.218   2.864   1.741
 1225SOL     OW 4041   0.679   2.054   1.498
 1225SOL    HW1 4042   0.763   2.029   1.458
 1225SOL    HW2 4043   0.702   2.086   1.585
 1226SOL     OW 4044   0.052   2.148   0.107
 1226SOL    HW1 4045   0.007   2.116   0.029
 1226SOL    HW2 4046   0.058   2.242   0.094
 1227SOL     OW 4047   1.417   2.717   1.390
 1227SOL    HW1 4048   1.365   2.776   1.336
 1227SOL    HW2 4049   1.505   2.721   1.353
 1228SOL     OW 4050   0.042   1.956   0.294
 1228SOL    HW1 4051   0.055   2.030   0.235
 1228SOL    HW2 4052   0.106   1.890   0.266
 1229SOL     OW 4053   1.175   3.215   0.142
 1229SOL    HW1 4054   1.081   3.224   0.130
 1229SOL    HW2 4055   1.187   3.209   0.237
 1230SOL     OW 4056   0.623   2.695   1.439
 1230SOL    HW1 4057   0.681   2.770   1.427
 1230SOL    HW2 4058   0.682   2.619   1.438
 1231SOL     OW 4059   1.484   3.663   0.990
 1231SOL    HW1 4060   1.510   3.736   0.934
 1231SOL    HW2 4061   1.566   3.617   1.009
 1232SOL     OW 4062   0.713   2.415   1.691
 1232SOL    HW1 4063   0.764   2.469   1.752
 1232SOL    HW2 4064   0.728   2.325   1.722
 1233SOL     OW 4065   1.470   3.048   1.621
 1233SOL    HW1 4066   1.462   3.069   1.714
 1233SOL    HW2 4067   1.560   3.071   1.599
 1234SOL     OW 4068   0.360   3.622   1.569
 1234SOL    HW1 4069   0.276   3.658   1.539
 1234SOL    HW2 4070   0.336   3.542   1.617
 1235SOL     OW 4071   1.656   2.738   1.254
 1235SOL    HW1 4072   1.655   2.654   1.208
 1235SOL    HW2 4073   1.646   2.803   1.184
 1236SOL     OW 4074   1.224   2.173   0.479
 1236SOL    HW1 4075   1.288   2.103   0.472
 1236SOL    HW2 4076   1.255   2.228   0.551
 1237SOL     OW 4077   0.578   2.586   0.688
 1237SOL    HW1 4078   0.622   2.670   0.679
 1237SOL    HW2 4079   0.512   2.585   0.618
 1238SOL     OW 4080   1.748   2.220   1.662
 1238SOL    HW1 4081   1.743   2.236   1.568
 1238SOL    HW2 4082   1.672   2.166   1.681
 1239SOL     OW 4083   1.759   2.789   1.505
 1239SOL    HW1 4084   1.741   2.883   1.518
 1239SOL    HW2 4085   1.733   2.772   1.415
 1240SOL     OW 4086   0.912   3.256   0.097
 1240SOL    HW1 4087   0.848   3.241   0.166
 1240SOL    HW2 4088   0.862   3.254   0.016
 1241SOL     OW 4089   0.671   3.636   0.933
 1241SOL    HW1 4090   0.660   3.730   0.919
 1241SOL    HW2 4091   0.766   3.621   0.928
 1242SOL     OW 4092   0.877   2.837   0.862
 1242SOL    HW1 4093   0.927   2.764   0.898
 1242SOL    HW2 4094   0.834   2.877   0.938
 1243SOL     OW 4095   1.088   2.864   0.097
 1243SOL    HW1 4096   1.114   2.944   0.051
 1243SOL    HW2 4097   1.153   2.799   0.069
 1244SOL     OW 4098   1.836   3.416   0.839
 1244SOL    HW1 4099   1.757   3.407   0.785
 1244SOL    HW2 4100   1.822   3.357   0.913
 1245SOL     OW 4101   0.230   3.170   1.845
 1245SOL    HW1 4102   0.146   3.131   1.821
 1245SOL    HW2 4103   0.229   3.176   1.940
 1246SOL     OW 4104   0.098   3.167   0.633
 1246SOL    HW1 4105   0.052   3.114   0.699
 1246SOL    HW2 4106   0.114   3.107   0.561
 1247SOL     OW 4107   0.694   3.279   1.634
 1247SOL    HW1 4108   0.615   3.238   1.668
 1247SOL    HW2 4109   0.694   3.367   1.671
 1248SOL     OW 4110   1.810   2.035   1.234
 1248SOL    HW1 4111   1.812   1.941   1.247
 1248SOL    HW2 4112   1.823   2.047   1.140
 1249SOL     OW 4113   0.433   2.301   0.543
 1249SOL    HW1 4114   0.484   2.234   0.498
 1249SOL    HW2 4115   0.411   2.263   0.628
 1250SOL     OW 4116   1.693   3.344   1.087
 1250SOL    HW1 4117   1.616   3.325   1.034
 1250SOL    HW2 4118   1.694   3.276   1.154
 1251SOL     OW 4119   0.363   2.423   1.296
 1251SOL    HW1 4120   0.405   2.358   1.352
 1251SOL    HW2 4121   0.370   2.387   1.207
 1252SOL     OW 4122   0.837   3.454   0.670
 1252SOL    HW1 4123   0.816   3.529   0.614
 1252SOL    HW2 4124   0.760   3.398   0.665
 1253SOL     OW 4125   1.423   2.095   1.116
 1253SOL    HW1 4126   1.433   2.006   1.149
 1253SOL    HW2 4127   1.376   2.141   1.185
 1254SOL     OW 4128   1.009   1.879   1.124
 1254SOL    HW1 4129   0.954   1.816   1.078
 1254SOL    HW2 4130   1.095   1.838   1.126
 1255SOL     OW 4131   0.777   3.193   0.334
 1255SOL    HW1 4132   0.752   3.103   0.355
 1255SOL    HW2 4133   0.857   3.208   0.384
 1256SOL     OW 4134   0.622   3.428   1.289
 1256SOL    HW1 4135   0.618   3.512   1.335
 1256SOL    HW2 4136   0.711   3.424   1.254
 1257SOL     OW 4137   1.356   1.924   0.188
 1257SOL    HW1 4138   1.392   1.871   0.116
 1257SOL    HW2 4139   1.268   1.889   0.202
 1258SOL     OW 4140   1.298   2.337   0.681
 1258SOL    HW1 4141   1.246   2.418   0.679
 1258SOL    HW2 4142   1.294   2.308   0.772
 1259SOL     OW 4143   1.582   2.050   0.891
 1259SOL    HW1 4144   1.529   2.080   0.965
 1259SOL    HW2 4145   1.583   2.125   0.831
 1260SOL     OW 4146   0.088   2.993   0.345
 1260SOL    HW1 4147   0.151   2.921   0.335
 1260SOL    HW2 4148   0.005   2.949   0.363
 1261SOL     OW 4149   0.900   3.538   0.334
 1261SOL    HW1 4150   0.824   3.523   0.277
 1261SOL    HW2 4151   0.870   3.604   0.396
 1262SOL     OW 4152   0.271   2.523   1.967
 1262SOL    HW1 4153   0.199   2.490   2.020
 1262SOL    HW2 4154   0.251   2.492   1.878
 1263SOL     OW 4155   0.212   2.140   2.856
 1263SOL    HW1 4156   0.234   2.102   2.941
 1263SOL    HW2 4157   0.117   2.134   2.851
 1264SOL     OW 4158   0.015   2.249   2.523
 1264SOL    HW1 4159   8.466   2.284   2.538
 1264SOL    HW2 4160   0.002   2.177   2.461
 1265SOL     OW 4161   0.581   3.166   3.070
 1265SOL    HW1 4162   0.496   3.167   3.025
 1265SOL    HW2 4163   0.596   3.258   3.094
 1266SOL     OW 4164   1.586   3.383   2.565
 1266SOL    HW1 4165   1.537   3.355   2.642
 1266SOL    HW2 4166   1.521   3.387   2.495
 1267SOL     OW 4167   1.138   2.566   2.551
 1267SOL    HW1 4168   1.185   2.649   2.540
 1267SOL    HW2 4169   1.090   2.576   2.633
 1268SOL     OW 4170   1.797   2.448   2.083
 1268SOL    HW1 4171   1.761   2.447   1.995
 1268SOL    HW2 4172   1.754   2.375   2.128
 1269SOL     OW 4173   0.735   2.993   2.919
 1269SOL    HW1 4174   0.675   3.033   2.982
 1269SOL    HW2 4175   0.776   3.067   2.874
 1270SOL     OW 4176   0.882   2.607   3.689
 1270SOL    HW1 4177   0.872   2.675   3.757
 1270SOL    HW2 4178   0.901   2.656   3.609
 1271SOL     OW 4179   0.690   2.846   2.508
 1271SOL    HW1 4180   0.758   2.844   2.575
 1271SOL    HW2 4181   0.626   2.909   2.541
 1272SOL     OW 4182   0.719   3.014   3.689
 1272SOL    HW1 4183   0.767   3.090   3.724
 1272SOL    HW2 4184   0.642   3.052   3.647
 1273SOL     OW 4185   0.347   3.257   2.933
 1273SOL    HW1 4186   0.270   3.215   2.896
 1273SOL    HW2 4187   0.378   3.315   2.864
 1274SOL     OW 4188   1.457   3.364   3.236
 1274SOL    HW1 4189   1.502   3.448   3.242
 1274SOL    HW2 4190   1.381   3.374   3.293
 1275SOL     OW 4191   0.450   2.234   3.333
 1275SOL    HW1 4192   0.526   2.177   3.344
 1275SOL    HW2 4193   0.375   2.178   3.354
 1276SOL     OW 4194   1.590   2.295   2.615
 1276SOL    HW1 4195   1.524   2.307   2.546
 1276SOL    HW2 4196   1.573   2.366   2.676
 1277SOL     OW 4197   0.235   3.570   2.365
 1277SOL    HW1 4198   0.250   3.656   2.405
 1277SOL    HW2 4199   0.279   3.575   2.281
 1278SOL     OW 4200   1.136   3.204   3.559
 1278SOL    HW1 4201   1.171   3.198   3.648
 1278SOL    HW2 4202   1.084   3.124   3.549
 1279SOL     OW 4203   0.293   3.305   2.368
 1279SOL    HW1 4204   0.270   3.398   2.374
 1279SOL    HW2 4205   0.235   3.263   2.432
 1280SOL     OW 4206   0.289   2.949   2.747
 1280SOL    HW1 4207   0.287   2.861   2.784
 1280SOL    HW2 4208   0.229   3.000   2.801
 1281SOL     OW 4209   0.593   3.660   3.289
 1281SOL    HW1 4210   0.510   3.643   3.335
 1281SOL    HW2 4211   0.620   3.747   3.319
 1282SOL     OW 4212   0.583   2.848   2.007
 1282SOL    HW1 4213   0.633   2.895   1.940
 1282SOL    HW2 4214   0.620   2.879   2.090
 1283SOL     OW 4215   1.588   1.993   3.324
 1283SOL    HW1 4216   1.625   2.070   3.281
 1283SOL    HW2 4217   1.558   2.025   3.409
 1284SOL     OW 4218   0.116   2.498   2.436
 1284SOL    HW1 4219   0.095   2.408   2.464
 1284SOL    HW2 4220   0.115   2.548   2.518
 1285SOL     OW 4221   1.845   3.607   2.182
 1285SOL    HW1 4222   1.918   3.589   2.242
 1285SOL    HW2 4223   1.855   3.700   2.160
 1286SOL     OW 4224   0.014   3.450   2.023
 1286SOL    HW1 4225   0.016   3.355   2.030
 1286SOL    HW2 4226   8.485   3.477   2.085
 1287SOL     OW 4227   1.697   2.784   2.510
 1287SOL    HW1 4228   1.775   2.737   2.481
 1287SOL    HW2 4229   1.673   2.838   2.435
 1288SOL     OW 4230   1.655   2.966   2.295
 1288SOL    HW1 4231   1.740   2.960   2.252
 1288SOL    HW2 4232   1.668   3.030   2.365
 1289SOL     OW 4233   0.168   2.620   3.454
 1289SOL    HW1 4234   0.264   2.623   3.457
 1289SOL    HW2 4235   0.140   2.708   3.477
 1290SOL     OW 4236   0.624   3.261   2.600
 1290SOL    HW1 4237   0.583   3.174   2.605
 1290SOL    HW2 4238   0.608   3.290   2.510
 1291SOL     OW 4239   1.271   3.092   3.281
 1291SOL    HW1 4240   1.297   3.020   3.225
 1291SOL    HW2 4241   1.328   3.085   3.358
 1292SOL     OW 4242   0.829   1.873   2.381
 1292SOL    HW1 4243   0.869   1.955   2.353
 1292SOL    HW2 4244   0.735   1.890   2.381
 1293SOL     OW 4245   0.170   2.813   3.130
 1293SOL    HW1 4246   0.255   2.771   3.116
 1293SOL    HW2 4247   0.106   2.747   3.102
 1294SOL     OW 4248   1.533   2.873   2.062
 1294SOL    HW1 4249   1.464   2.814   2.093
 1294SOL    HW2 4250   1.576   2.904   2.142
 1295SOL     OW 4251   1.186   3.688   3.498
 1295SOL    HW1 4252   1.184   3.750   3.425
 1295SOL    HW2 4253   1.202   3.603   3.457
 1296SOL     OW 4254   0.368   2.105   3.728
 1296SOL    HW1 4255   0.408   2.187   3.759
 1296SOL    HW2 4256   0.274   2.125   3.726
 1297SOL     OW 4257   1.459   3.282   2.788
 1297SOL    HW1 4258   1.397   3.298   2.859
 1297SOL    HW2 4259   1.445   3.190   2.765
 1298SOL     OW 4260   1.642   3.648   2.428
 1298SOL    HW1 4261   1.624   3.605   2.344
 1298SOL    HW2 4262   1.637   3.577   2.493
 1299SOL     OW 4263   0.599   2.572   2.144
 1299SOL    HW1 4264   0.600   2.655   2.097
 1299SOL    HW2 4265   0.528   2.582   2.208
 1300SOL     OW 4266   1.282   2.252   2.802
 1300SOL    HW1 4267   1.193   2.217   2.807
 1300SOL    HW2 4268   1.334   2.194   2.857
 1301SOL     OW 4269   1.578   3.537   2.179
 1301SOL    HW1 4270   1.672   3.553   2.168
 1301SOL    HW2 4271   1.546   3.523   2.089
 1302SOL     OW 4272   0.792   2.475   3.299
 1302SOL    HW1 4273   0.765   2.447   3.387
 1302SOL    HW2 4274   0.765   2.404   3.242
 1303SOL     OW 4275   1.394   2.340   3.539
 1303SOL    HW1 4276   1.397   2.379   3.627
 1303SOL    HW2 4277   1.440   2.257   3.549
 1304SOL     OW 4278   0.944   2.743   3.453
 1304SOL    HW1 4279   0.999   2.678   3.410
 1304SOL    HW2 4280   0.896   2.785   3.382
 1305SOL     OW 4281   1.005   2.263   3.076
 1305SOL    HW1 4282   0.913   2.276   3.099
 1305SOL    HW2 4283   1.001   2.219   2.991
 1306SOL     OW 4284   1.061   2.560   2.283
 1306SOL    HW1 4285   1.082   2.557   2.376
 1306SOL    HW2 4286   0.976   2.516   2.275
 1307SOL     OW 4287   0.110   2.663   2.652
 1307SOL    HW1 4288   0.188   2.665   2.707
 1307SOL    HW2 4289   0.037   2.658   2.714
 1308SOL     OW 4290   0.102   3.728   3.451
 1308SOL    HW1 4291   0.104   3.700   3.542
 1308SOL    HW2 4292   0.024   3.687   3.414
 1309SOL     OW 4293   0.892   2.215   2.062
 1309SOL    HW1 4294   0.941   2.271   2.001
 1309SOL    HW2 4295   0.872   2.136   2.012
 1310SOL     OW 4296   1.725   2.454   3.681
 1310SOL    HW1 4297   1.686   2.520   3.624
 1310SOL    HW2 4298   1.732   2.376   3.627
 1311SOL     OW 4299   1.389   3.008   2.401
 1311SOL    HW1 4300   1.468   2.997   2.348
 1311SOL    HW2 4301   1.335   3.069   2.351
 1312SOL     OW 4302   0.571   2.038   2.772
 1312SOL    HW1 4303   0.568   2.062   2.864
 1312SOL    HW2 4304   0.568   2.121   2.725
 1313SOL     OW 4305   0.997   3.316   2.326
 1313SOL    HW1 4306   0.971   3.390   2.272
 1313SOL    HW2 4307   0.967   3.339   2.414
 1314SOL     OW 4308   0.376   3.697   2.724
 1314SOL    HW1 4309   0.413   3.610   2.736
 1314SOL    HW2 4310   0.447   3.757   2.746
 1315SOL     OW 4311   1.802   2.904   2.744
 1315SOL    HW1 4312   1.757   2.886   2.661
 1315SOL    HW2 4313   1.732   2.911   2.809
 1316SOL     OW 4314   1.222   3.404   3.376
 1316SOL    HW1 4315   1.206   3.332   3.438
 1316SOL    HW2 4316   1.142   3.408   3.323
 1317SOL     OW 4317   0.319   2.804   2.109
 1317SOL    HW1 4318   0.397   2.831   2.061
 1317SOL    HW2 4319   0.296   2.719   2.070
 1318SOL     OW 4320   1.485   2.624   2.578
 1318SOL    HW1 4321   1.489   2.581   2.664
 1318SOL    HW2 4322   1.565   2.676   2.574
 1319SOL     OW 4323   0.479   3.138   3.597
 1319SOL    HW1 4324   0.455   3.142   3.505
 1319SOL    HW2 4325   0.396   3.131   3.644
 1320SOL     OW 4326   1.135   3.637   2.089
 1320SOL    HW1 4327   1.054   3.606   2.128
 1320SOL    HW2 4328   1.156   3.574   2.021
 1321SOL     OW 4329   0.193   2.115   3.353
 1321SOL    HW1 4330   0.112   2.165   3.340
 1321SOL    HW2 4331   0.163   2.032   3.392
 1322SOL     OW 4332   1.635   3.249   1.963
 1322SOL    HW1 4333   1.594   3.335   1.947
 1322SOL    HW2 4334   1.568   3.186   1.936
 1323SOL     OW 4335   0.453   3.608   2.171
 1323SOL    HW1 4336   0.502   3.654   2.240
 1323SOL    HW2 4337   0.521   3.561   2.122
 1324SOL     OW 4338   1.397   1.968   2.317
 1324SOL    HW1 4339   1.394   1.942   2.224
 1324SOL    HW2 4340   1.489   1.962   2.340
 1325SOL     OW 4341   0.250   3.650   3.111
 1325SOL    HW1 4342   0.297   3.569   3.131
 1325SOL    HW2 4343   0.213   3.635   3.024
 1326SOL     OW 4344   0.947   3.563   2.753
 1326SOL    HW1 4345   1.032   3.520   2.768
 1326SOL    HW2 4346   0.908   3.513   2.681
 1327SOL     OW 4347   0.393   2.551   2.337
 1327SOL    HW1 4348   0.410   2.458   2.350
 1327SOL    HW2 4349   0.298   2.560   2.349
 1328SOL     OW 4350   1.505   2.083   3.583
 1328SOL    HW1 4351   1.517   2.103   3.676
 1328SOL    HW2 4352   1.443   2.011   3.581
 1329SOL     OW 4353   0.662   1.972   1.967
 1329SOL    HW1 4354   0.710   1.894   1.995
 1329SOL    HW2 4355   0.605   1.940   1.897
 1330SOL     OW 4356   0.760   2.139   3.618
 1330SOL    HW1 4357   0.844   2.092   3.614
 1330SOL    HW2 4358   0.714   2.098   3.691
 1331SOL     OW 4359   0.876   3.391   3.058
 1331SOL    HW1 4360   0.855   3.351   2.973
 1331SOL    HW2 4361   0.940   3.332   3.097
 1332SOL     OW 4362   1.330   2.452   3.298
 1332SOL    HW1 4363   1.362   2.420   3.382
 1332SOL    HW2 4364   1.368   2.539   3.289
 1333SOL     OW 4365   0.820   3.242   2.817
 1333SOL    HW1 4366   0.906   3.236   2.777
 1333SOL    HW2 4367   0.760   3.256   2.744
 1334SOL     OW 4368   0.929   2.375   2.752
 1334SOL    HW1 4369   0.903   2.363   2.661
 1334SOL    HW2 4370   0.957   2.288   2.781
 1335SOL     OW 4371   0.561   1.926   2.353
 1335SOL    HW1 4372   0.481   1.928   2.405
 1335SOL    HW2 4373   0.552   1.998   2.291
 1336SOL     OW 4374   1.432   3.072   1.896
 1336SOL    HW1 4375   1.461   2.997   1.949
 1336SOL    HW2 4376   1.346   3.094   1.931
 1337SOL     OW 4377   0.275   1.891   2.026
 1337SOL    HW1 4378   0.328   1.958   1.984
 1337SOL    HW2 4379   0.338   1.837   2.074
 1338SOL     OW 4380   0.949   2.114   2.314
 1338SOL    HW1 4381   0.925   2.149   2.228
 1338SOL    HW2 4382   1.044   2.129   2.320
 1339SOL     OW 4383   1.075   2.553   3.309
 1339SOL    HW1 4384   1.009   2.484   3.314
 1339SOL    HW2 4385   1.158   2.506   3.306
 1340SOL     OW 4386   1.206   3.447   2.662
 1340SOL    HW1 4387   1.220   3.509   2.590
 1340SOL    HW2 4388   1.285   3.456   2.716
 1341SOL     OW 4389   0.488   3.021   2.576
 1341SOL    HW1 4390   0.424   2.995   2.643
 1341SOL    HW2 4391   0.444   3.003   2.493
 1342SOL     OW 4392   1.253   3.654   2.478
 1342SOL    HW1 4393   1.303   3.716   2.425
 1342SOL    HW2 4394   1.182   3.706   2.516
 1343SOL     OW 4395   1.030   2.382   1.890
 1343SOL    HW1 4396   0.987   2.465   1.871
 1343SOL    HW2 4397   1.094   2.403   1.958
 1344SOL     OW 4398   0.111   2.481   3.231
 1344SOL    HW1 4399   0.201   2.458   3.211
 1344SOL    HW2 4400   0.116   2.528   3.314
 1345SOL     OW 4401   0.559   2.086   3.044
 1345SOL    HW1 4402   0.597   2.017   3.098
 1345SOL    HW2 4403   0.465   2.084   3.063
 1346SOL     OW 4404   0.866   2.315   2.494
 1346SOL    HW1 4405   0.832   2.373   2.426
 1346SOL    HW2 4406   0.893   2.236   2.448
 1347SOL     OW 4407   1.020   1.920   2.603
 1347SOL    HW1 4408   0.959   1.913   2.529
 1347SOL    HW2 4409   0.996   1.847   2.660
 1348SOL     OW 4410   1.440   3.015   2.715
 1348SOL    HW1 4411   1.366   2.954   2.714
 1348SOL    HW2 4412   1.466   3.023   2.623
 1349SOL     OW 4413   1.469   2.475   2.817
 1349SOL    HW1 4414   1.405   2.405   2.824
 1349SOL    HW2 4415   1.526   2.463   2.894
 1350SOL     OW 4416   1.829   2.661   2.252
 1350SOL    HW1 4417   1.891   2.617   2.311
 1350SOL    HW2 4418   1.814   2.599   2.181
 1351SOL     OW 4419   0.499   3.282   2.003
 1351SOL    HW1 4420   0.418   3.253   2.046
 1351SOL    HW2 4421   0.496   3.240   1.917
 1352SOL     OW 4422   1.701   3.126   2.504
 1352SOL    HW1 4423   1.794   3.120   2.522
 1352SOL    HW2 4424   1.679   3.218   2.524
 1353SOL     OW 4425   1.393   2.436   1.929
 1353SOL    HW1 4426   1.335   2.410   2.001
 1353SOL    HW2 4427   1.480   2.409   1.958
 1354SOL     OW 4428   0.533   2.122   2.168
 1354SOL    HW1 4429   0.581   2.076   2.099
 1354SOL    HW2 4430   0.503   2.202   2.127
 1355SOL     OW 4431   1.039   3.212   3.190
 1355SOL    HW1 4432   0.962   3.180   3.238
 1355SOL    HW2 4433   1.114   3.172   3.236
 1356SOL     OW 4434   1.596   3.496   3.527
 1356SOL    HW1 4435   1.595   3.528   3.437
 1356SOL    HW2 4436   1.687   3.471   3.544
 1357SOL     OW 4437   1.150   3.091   2.966
 1357SOL    HW1 4438   1.086   3.124   3.029
 1357SOL    HW2 4439   1.118   3.123   2.881
 1358SOL     OW 4440   1.611   2.954   2.935
 1358SOL    HW1 4441   1.600   3.023   3.001
 1358SOL    HW2 4442   1.542   2.970   2.871
 1359SOL     OW 4443   0.917   1.948   3.246
 1359SOL    HW1 4444   0.939   1.931   3.155
 1359SOL    HW2 4445   0.997   1.987   3.283
 1360SOL     OW 4446   0.983   2.977   3.584
 1360SOL    HW1 4447   0.893   2.994   3.612
 1360SOL    HW2 4448   0.977   2.896   3.533
 1361SOL     OW 4449   0.716   2.925   2.239
 1361SOL    HW1 4450   0.700   2.899   2.329
 1361SOL    HW2 4451   0.791   2.873   2.212
 1362SOL     OW 4452   0.421   2.687   3.120
 1362SOL    HW1 4453   0.486   2.702   3.188
 1362SOL    HW2 4454   0.397   2.595   3.130
 1363SOL     OW 4455   1.264   2.231   3.151
 1363SOL    HW1 4456   1.292   2.310   3.196
 1363SOL    HW2 4457   1.174   2.249   3.123
 1364SOL     OW 4458   0.082   3.422   3.217
 1364SOL    HW1 4459   0.070   3.517   3.218
 1364SOL    HW2 4460   0.177   3.410   3.214
 1365SOL     OW 4461   0.357   2.969   2.336
 1365SOL    HW1 4462   0.348   3.052   2.289
 1365SOL    HW2 4463   0.358   2.903   2.266
 1366SOL     OW 4464   0.544   2.372   2.715
 1366SOL    HW1 4465   0.553   2.436   2.645
 1366SOL    HW2 4466   0.608   2.399   2.781
 1367SOL     OW 4467   1.246   3.214   2.258
 1367SOL    HW1 4468   1.302   3.284   2.291
 1367SOL    HW2 4469   1.158   3.238   2.289
 1368SOL     OW 4470   1.304   3.326   3.007
 1368SOL    HW1 4471   1.349   3.331   3.091
 1368SOL    HW2 4472   1.249   3.248   3.013
 1369SOL     OW 4473   1.573   2.477   2.351
 1369SOL    HW1 4474   1.522   2.520   2.419
 1369SOL    HW2 4475   1.619   2.549   2.307
 1370SOL     OW 4476   0.352   3.393   3.165
 1370SOL    HW1 4477   0.343   3.342   3.085
 1370SOL    HW2 4478   0.446   3.409   3.173
 1371SOL     OW 4479   0.444   2.597   3.483
 1371SOL    HW1 4480   0.499   2.641   3.419
 1371SOL    HW2 4481   0.493   2.519   3.508
 1372SOL     OW 4482   1.622   2.640   3.510
 1372SOL    HW1 4483   1.548   2.691   3.542
 1372SOL    HW2 4484   1.606   2.630   3.416
 1373SOL     OW 4485   0.996   2.003   3.617
 1373SOL    HW1 4486   1.055   2.076   3.598
 1373SOL    HW2 4487   1.046   1.925   3.596
 1374SOL     OW 4488   0.506   1.894   3.618
 1374SOL    HW1 4489   0.453   1.848   3.553
 1374SOL    HW2 4490   0.453   1.971   3.642
 1375SOL     OW 4491   0.593   2.737   2.905
 1375SOL    HW1 4492   0.630   2.826   2.906
 1375SOL    HW2 4493   0.534   2.734   2.980
 1376SOL     OW 4494   1.321   2.713   2.880
 1376SOL    HW1 4495   1.234   2.691   2.846
 1376SOL    HW2 4496   1.375   2.636   2.859
 1377SOL     OW 4497   1.198   2.385   2.119
 1377SOL    HW1 4498   1.208   2.308   2.175
 1377SOL    HW2 4499   1.158   2.451   2.176
 1378SOL     OW 4500   0.294   2.052   3.104
 1378SOL    HW1 4501   0.259   2.086   3.187
 1378SOL    HW2 4502   0.280   1.958   3.109
 1379SOL     OW 4503   0.007   3.180   3.122
 1379SOL    HW1 4504   0.040   3.119   3.187
 1379SOL    HW2 4505   0.029   3.267   3.157
 1380SOL     OW 4506   0.711   2.483   2.903
 1380SOL    HW1 4507   0.789   2.477   2.848
 1380SOL    HW2 4508   0.683   2.575   2.894
 1381SOL     OW 4509   0.320   1.940   2.483
 1381SOL    HW1 4510   0.295   2.029   2.509
 1381SOL    HW2 4511   0.334   1.894   2.566
 1382SOL     OW 4512   1.631   2.250   2.209
 1382SOL    HW1 4513   1.662   2.184   2.270
 1382SOL    HW2 4514   1.602   2.322   2.264
 1383SOL     OW 4515   1.034   2.619   2.818
 1383SOL    HW1 4516   1.014   2.634   2.910
 1383SOL    HW2 4517   1.004   2.529   2.801
 1384SOL     OW 4518   0.981   3.432   3.587
 1384SOL    HW1 4519   0.964   3.471   3.501
 1384SOL    HW2 4520   1.017   3.345   3.566
 1385SOL     OW 4521   0.378   2.796   3.669
 1385SOL    HW1 4522   0.455   2.808   3.725
 1385SOL    HW2 4523   0.402   2.724   3.611
 1386SOL     OW 4524   1.520   2.133   1.982
 1386SOL    HW1 4525   1.466   2.062   2.018
 1386SOL    HW2 4526   1.560   2.173   2.059
 1387SOL     OW 4527   1.283   2.684   1.884
 1387SOL    HW1 4528   1.324   2.598   1.891
 1387SOL    HW2 4529   1.318   2.721   1.803
 1388SOL     OW 4530   1.073   3.211   2.727
 1388SOL    HW1 4531   1.081   3.139   2.664
 1388SOL    HW2 4532   1.123   3.283   2.688
 1389SOL     OW 4533   0.328   2.663   2.814
 1389SOL    HW1 4534   0.421   2.684   2.815
 1389SOL    HW2 4535   0.323   2.573   2.847
 1390SOL     OW 4536   0.328   2.382   2.878
 1390SOL    HW1 4537   0.286   2.297   2.868
 1390SOL    HW2 4538   0.401   2.381   2.817
 1391SOL     OW 4539   1.138   2.232   3.546
 1391SOL    HW1 4540   1.091   2.283   3.612
 1391SOL    HW2 4541   1.224   2.275   3.540
 1392SOL     OW 4542   1.156   2.053   3.335
 1392SOL    HW1 4543   1.146   2.116   3.407
 1392SOL    HW2 4544   1.203   2.102   3.267
 1393SOL     OW 4545   0.003   3.162   2.036
 1393SOL    HW1 4546   8.458   3.165   1.988
 1393SOL    HW2 4547   0.003   3.076   2.078
 1394SOL     OW 4548   0.144   3.639   2.858
 1394SOL    HW1 4549   0.126   3.565   2.800
 1394SOL    HW2 4550   0.216   3.686   2.816
 1395SOL     OW 4551   0.485   3.438   2.764
 1395SOL    HW1 4552   0.556   3.497   2.791
 1395SOL    HW2 4553   0.528   3.375   2.705
 1396SOL     OW 4554   0.953   2.642   3.077
 1396SOL    HW1 4555   1.014   2.629   3.150
 1396SOL    HW2 4556   0.872   2.600   3.105
 1397SOL     OW 4557   0.054   2.373   2.988
 1397SOL    HW1 4558   0.133   2.393   2.938
 1397SOL    HW2 4559   0.071   2.411   3.075
 1398SOL     OW 4560   0.209   2.385   3.586
 1398SOL    HW1 4561   0.266   2.345   3.520
 1398SOL    HW2 4562   0.175   2.463   3.543
 1399SOL     OW 4563   1.395   2.794   3.527
 1399SOL    HW1 4564   1.410   2.889   3.522
 1399SOL    HW2 4565   1.385   2.767   3.436
 1400SOL     OW 4566   0.822   2.432   2.238
 1400SOL    HW1 4567   0.828   2.360   2.176
 1400SOL    HW2 4568   0.747   2.484   2.208
 1401SOL     OW 4569   1.648   2.449   3.031
 1401SOL    HW1 4570   1.634   2.384   3.100
 1401SOL    HW2 4571   1.740   2.439   3.007
 1402SOL     OW 4572   0.262   3.427   3.592
 1402SOL    HW1 4573   0.197   3.471   3.648
 1402SOL    HW2 4574   0.259   3.336   3.620
 1403SOL     OW 4575   0.730   2.299   3.102
 1403SOL    HW1 4576   0.668   2.228   3.086
 1403SOL    HW2 4577   0.713   2.362   3.032
 1404SOL     OW 4578   0.930   3.534   3.331
 1404SOL    HW1 4579   0.898   3.492   3.251
 1404SOL    HW2 4580   0.920   3.628   3.314
 1405SOL     OW 4581   0.473   2.349   2.027
 1405SOL    HW1 4582   0.538   2.410   2.061
 1405SOL    HW2 4583   0.397   2.404   2.007
 1406SOL     OW 4584   0.147   3.017   3.304
 1406SOL    HW1 4585   0.140   2.973   3.389
 1406SOL    HW2 4586   0.157   2.946   3.241
 1407SOL     OW 4587   1.310   2.899   3.080
 1407SOL    HW1 4588   1.324   2.833   3.012
 1407SOL    HW2 4589   1.254   2.964   3.040
 1408SOL     OW 4590   1.323   2.720   2.157
 1408SOL    HW1 4591   1.251   2.685   2.209
 1408SOL    HW2 4592   1.296   2.706   2.067
 1409SOL     OW 4593   1.733   3.606   2.991
 1409SOL    HW1 4594   1.810   3.627   2.938
 1409SOL    HW2 4595   1.720   3.512   2.977
 1410SOL     OW 4596   1.243   3.596   2.959
 1410SOL    HW1 4597   1.327   3.624   2.924
 1410SOL    HW2 4598   1.255   3.503   2.979
 1411SOL     OW 4599   0.107   3.115   2.873
 1411SOL    HW1 4600   0.072   3.133   2.960
 1411SOL    HW2 4601   0.030   3.091   2.821
 1412SOL     OW 4602   0.686   3.540   3.614
 1412SOL    HW1 4603   0.622   3.610   3.603
 1412SOL    HW2 4604   0.759   3.566   3.558
 1413SOL     OW 4605   1.739   2.039   2.360
 1413SOL    HW1 4606   1.801   2.020   2.290
 1413SOL    HW2 4607   1.715   1.953   2.396
 1414SOL     OW 4608   1.397   3.431   2.362
 1414SOL    HW1 4609   1.452   3.466   2.291
 1414SOL    HW2 4610   1.342   3.505   2.388
 1415SOL     OW 4611   0.091   3.646   3.715
 1415SOL    HW1 4612   0.053   3.575   3.767
 1415SOL    HW2 4613   0.155   3.686   3.773
 1416SOL     OW 4614   1.281   2.798   2.533
 1416SOL    HW1 4615   1.354   2.738   2.544
 1416SOL    HW2 4616   1.315   2.868   2.477
 1417SOL     OW 4617   0.785   3.141   3.278
 1417SOL    HW1 4618   0.759   3.189   3.357
 1417SOL    HW2 4619   0.710   3.151   3.219
 1418SOL     OW 4620   0.667   3.494   2.023
 1418SOL    HW1 4621   0.682   3.509   1.929
 1418SOL    HW2 4622   0.615   3.414   2.026
 1419SOL     OW 4623   1.602   3.599   3.251
 1419SOL    HW1 4624   1.645   3.603   3.166
 1419SOL    HW2 4625   1.592   3.690   3.278
 1420SOL     OW 4626   1.848   2.027   2.826
 1420SOL    HW1 4627   1.877   1.938   2.806
 1420SOL    HW2 4628   1.760   2.032   2.787
 1421SOL     OW 4629   0.269   2.181   2.592
 1421SOL    HW1 4630   0.182   2.214   2.570
 1421SOL    HW2 4631   0.265   2.163   2.686
 1422SOL     OW 4632   1.209   3.454   1.899
 1422SOL    HW1 4633   1.198   3.363   1.925
 1422SOL    HW2 4634   1.141   3.468   1.833
 1423SOL     OW 4635   0.823   2.873   3.245
 1423SOL    HW1 4636   0.857   2.866   3.156
 1423SOL    HW2 4637   0.812   2.967   3.259
 1424SOL     OW 4638   0.922   2.774   2.160
 1424SOL    HW1 4639   0.978   2.806   2.088
 1424SOL    HW2 4640   0.975   2.706   2.202
 1425SOL     OW 4641   1.484   3.504   1.917
 1425SOL    HW1 4642   1.392   3.486   1.900
 1425SOL    HW2 4643   1.525   3.508   1.830
 1426SOL     OW 4644   0.371   3.172   3.352
 1426SOL    HW1 4645   0.360   3.250   3.298
 1426SOL    HW2 4646   0.295   3.118   3.333
 1427SOL     OW 4647   1.614   3.164   3.135
 1427SOL    HW1 4648   1.632   3.107   3.210
 1427SOL    HW2 4649   1.554   3.230   3.168
 1428SOL     OW 4650   1.075   2.980   2.588
 1428SOL    HW1 4651   1.000   2.930   2.620
 1428SOL    HW2 4652   1.138   2.913   2.559
 1429SOL     OW 4653   1.031   2.110   2.825
 1429SOL    HW1 4654   1.029   2.066   2.739
 1429SOL    HW2 4655   1.025   2.039   2.888
 1430SOL     OW 4656   0.602   3.348   2.345
 1430SOL    HW1 4657   0.653   3.303   2.278
 1430SOL    HW2 4658   0.512   3.348   2.313
 1431SOL     OW 4659   1.730   2.241   3.249
 1431SOL    HW1 4660   1.804   2.301   3.259
 1431SOL    HW2 4661   1.761   2.174   3.189
 1432SOL     OW 4662   0.262   3.197   2.126
 1432SOL    HW1 4663   0.167   3.186   2.116
 1432SOL    HW2 4664   0.272   3.242   2.209
 1433SOL     OW 4665   0.144   2.879   3.544
 1433SOL    HW1 4666   0.070   2.900   3.601
 1433SOL    HW2 4667   0.218   2.865   3.604
 1434SOL     OW 4668   0.679   2.054   3.360
 1434SOL    HW1 4669   0.763   2.030   3.320
 1434SOL    HW2 4670   0.702   2.087   3.447
 1435SOL     OW 4671   0.103   2.180   1.879
 1435SOL    HW1 4672   0.008   2.179   1.868
 1435SOL    HW2 4673   0.133   2.259   1.834
 1436SOL     OW 4674   1.423   2.717   3.264
 1436SOL    HW1 4675   1.364   2.772   3.212
 1436SOL    HW2 4676   1.506   2.718   3.216
 1437SOL     OW 4677   0.050   2.014   2.123
 1437SOL    HW1 4678   0.061   2.084   2.059
 1437SOL    HW2 4679   0.117   1.949   2.101
 1438SOL     OW 4680   1.178   3.187   1.982
 1438SOL    HW1 4681   1.085   3.165   1.980
 1438SOL    HW2 4682   1.201   3.188   2.075
 1439SOL     OW 4683   0.625   2.693   3.301
 1439SOL    HW1 4684   0.682   2.768   3.289
 1439SOL    HW2 4685   0.684   2.617   3.300
 1440SOL     OW 4686   1.489   3.671   2.865
 1440SOL    HW1 4687   1.512   3.737   2.799
 1440SOL    HW2 4688   1.573   3.648   2.906
 1441SOL     OW 4689   0.715   2.414   3.553
 1441SOL    HW1 4690   0.764   2.468   3.615
 1441SOL    HW2 4691   0.728   2.324   3.584
 1442SOL     OW 4692   1.460   3.070   3.498
 1442SOL    HW1 4693   1.432   3.065   3.590
 1442SOL    HW2 4694   1.518   3.146   3.495
 1443SOL     OW 4695   0.362   3.620   3.431
 1443SOL    HW1 4696   0.278   3.659   3.407
 1443SOL    HW2 4697   0.339   3.540   3.478
 1444SOL     OW 4698   1.646   2.724   3.113
 1444SOL    HW1 4699   1.654   2.640   3.069
 1444SOL    HW2 4700   1.644   2.788   3.043
 1445SOL     OW 4701   1.219   2.184   2.318
 1445SOL    HW1 4702   1.279   2.109   2.316
 1445SOL    HW2 4703   1.249   2.236   2.393
 1446SOL     OW 4704   0.576   2.589   2.545
 1446SOL    HW1 4705   0.622   2.672   2.531
 1446SOL    HW2 4706   0.513   2.584   2.472
 1447SOL     OW 4707   1.739   2.225   3.530
 1447SOL    HW1 4708   1.737   2.235   3.435
 1447SOL    HW2 4709   1.665   2.167   3.549
 1448SOL     OW 4710   0.877   3.224   1.923
 1448SOL    HW1 4711   0.832   3.246   2.005
 1448SOL    HW2 4712   0.882   3.308   1.876
 1449SOL     OW 4713   0.672   3.635   2.793
 1449SOL    HW1 4714   0.660   3.729   2.782
 1449SOL    HW2 4715   0.767   3.622   2.789
 1450SOL     OW 4716   0.874   2.838   2.718
 1450SOL    HW1 4717   0.924   2.764   2.754
 1450SOL    HW2 4718   0.830   2.876   2.794
 1451SOL     OW 4719   1.072   2.845   1.949
 1451SOL    HW1 4720   1.052   2.900   1.873
 1451SOL    HW2 4721   1.147   2.792   1.921
 1452SOL     OW 4722   1.832   3.416   2.699
 1452SOL    HW1 4723   1.757   3.410   2.640
 1452SOL    HW2 4724   1.805   3.369   2.778
 1453SOL     OW 4725   0.232   3.170   3.708
 1453SOL    HW1 4726   0.147   3.132   3.686
 1453SOL    HW2 4727   0.232   3.176   3.803
 1454SOL     OW 4728   0.139   3.178   2.557
 1454SOL    HW1 4729   0.056   3.129   2.556
 1454SOL    HW2 4730   0.205   3.112   2.578
 1455SOL     OW 4731   0.695   3.280   3.497
 1455SOL    HW1 4732   0.615   3.238   3.530
 1455SOL    HW2 4733   0.692   3.368   3.534
 1456SOL     OW 4734   1.806   2.034   3.095
 1456SOL    HW1 4735   1.812   1.940   3.108
 1456SOL    HW2 4736   1.823   2.047   3.002
 1457SOL     OW 4737   0.429   2.288   2.387
 1457SOL    HW1 4738   0.490   2.226   2.347
 1457SOL    HW2 4739   0.413   2.254   2.474
 1458SOL     OW 4740   1.686   3.339   2.931
 1458SOL    HW1 4741   1.608   3.326   2.877
 1458SOL    HW2 4742   1.674   3.278   3.004
 1459SOL     OW 4743   0.362   2.423   3.157
 1459SOL    HW1 4744   0.404   2.358   3.213
 1459SOL    HW2 4745   0.369   2.387   3.068
 1460SOL     OW 4746   0.839   3.447   2.531
 1460SOL    HW1 4747   0.811   3.517   2.472
 1460SOL    HW2 4748   0.763   3.389   2.538
 1461SOL     OW 4749   1.423   2.095   2.976
 1461SOL    HW1 4750   1.434   2.006   3.008
 1461SOL    HW2 4751   1.376   2.140   3.045
 1462SOL     OW 4752   1.009   1.879   2.986
 1462SOL    HW1 4753   0.954   1.815   2.941
 1462SOL    HW2 4754   1.096   1.839   2.988
 1463SOL     OW 4755   0.776   3.197   2.190
 1463SOL    HW1 4756   0.753   3.104   2.200
 1463SOL    HW2 4757   0.857   3.207   2.239
 1464SOL     OW 4758   0.623   3.427   3.151
 1464SOL    HW1 4759   0.620   3.510   3.200
 1464SOL    HW2 4760   0.711   3.424   3.115
 1465SOL     OW 4761   1.374   1.903   2.050
 1465SOL    HW1 4762   1.414   1.831   2.001
 1465SOL    HW2 4763   1.283   1.877   2.062
 1466SOL     OW 4764   1.298   2.333   2.537
 1466SOL    HW1 4765   1.247   2.413   2.536
 1466SOL    HW2 4766   1.292   2.301   2.627
 1467SOL     OW 4767   1.584   2.050   2.753
 1467SOL    HW1 4768   1.531   2.079   2.827
 1467SOL    HW2 4769   1.584   2.124   2.693
 1468SOL     OW 4770   0.065   2.918   2.164
 1468SOL    HW1 4771   0.149   2.884   2.133
 1468SOL    HW2 4772   0.064   2.898   2.258
 1469SOL     OW 4773   0.892   3.535   2.193
 1469SOL    HW1 4774   0.814   3.518   2.140
 1469SOL    HW2 4775   0.866   3.604   2.254
 1470SOL     OW 4776   0.271   2.522   3.828
 1470SOL    HW1 4777   0.198   2.489   3.882
 1470SOL    HW2 4778   0.250   2.492   3.740
 1471SOL     OW 4779   0.212   2.140   4.718
 1471SOL    HW1 4780   0.234   2.103   4.803
 1471SOL    HW2 4781   0.116   2.135   4.714
 1472SOL     OW 4782   0.017   2.250   4.384
 1472SOL    HW1 4783   8.467   2.283   4.400
 1472SOL    HW2 4784   0.004   2.175   4.325
 1473SOL     OW 4785   0.581   3.167   4.931
 1473SOL    HW1 4786   0.496   3.168   4.887
 1473SOL    HW2 4787   0.596   3.258   4.956
 1474SOL     OW 4788   1.586   3.384   4.433
 1474SOL    HW1 4789   1.540   3.356   4.512
 1474SOL    HW2 4790   1.519   3.387   4.365
 1475SOL     OW 4791   1.137   2.565   4.412
 1475SOL    HW1 4792   1.184   2.647   4.402
 1475SOL    HW2 4793   1.089   2.574   4.495
 1476SOL     OW 4794   1.803   2.444   3.938
 1476SOL    HW1 4795   1.771   2.447   3.847
 1476SOL    HW2 4796   1.754   2.373   3.978
 1477SOL     OW 4797   0.732   2.992   4.779
 1477SOL    HW1 4798   0.674   3.032   4.843
 1477SOL    HW2 4799   0.774   3.066   4.735
 1478SOL     OW 4800   0.883   2.607   5.551
 1478SOL    HW1 4801   0.876   2.675   5.618
 1478SOL    HW2 4802   0.901   2.656   5.470
 1479SOL     OW 4803   0.690   2.846   4.370
 1479SOL    HW1 4804   0.759   2.844   4.436
 1479SOL    HW2 4805   0.626   2.909   4.404
 1480SOL     OW 4806   0.717   3.013   5.550
 1480SOL    HW1 4807   0.766   3.089   5.584
 1480SOL    HW2 4808   0.640   3.052   5.508
 1481SOL     OW 4809   0.347   3.258   4.795
 1481SOL    HW1 4810   0.269   3.216   4.758
 1481SOL    HW2 4811   0.378   3.316   4.726
 1482SOL     OW 4812   1.454   3.368   5.096
 1482SOL    HW1 4813   1.509   3.446   5.106
 1482SOL    HW2 4814   1.383   3.380   5.158
 1483SOL     OW 4815   0.448   2.235   5.199
 1483SOL    HW1 4816   0.524   2.178   5.207
 1483SOL    HW2 4817   0.373   2.178   5.216
 1484SOL     OW 4818   1.586   2.295   4.478
 1484SOL    HW1 4819   1.516   2.306   4.414
 1484SOL    HW2 4820   1.574   2.366   4.540
 1485SOL     OW 4821   0.236   3.569   4.229
 1485SOL    HW1 4822   0.249   3.656   4.267
 1485SOL    HW2 4823   0.279   3.574   4.143
 1486SOL     OW 4824   1.136   3.205   5.421
 1486SOL    HW1 4825   1.180   3.194   5.505
 1486SOL    HW2 4826   1.084   3.125   5.411
 1487SOL     OW 4827   0.293   3.304   4.229
 1487SOL    HW1 4828   0.270   3.397   4.236
 1487SOL    HW2 4829   0.236   3.261   4.293
 1488SOL     OW 4830   0.287   2.950   4.606
 1488SOL    HW1 4831   0.287   2.862   4.643
 1488SOL    HW2 4832   0.227   3.000   4.662
 1489SOL     OW 4833   0.587   3.665   5.142
 1489SOL    HW1 4834   0.507   3.646   5.192
 1489SOL    HW2 4835   0.617   3.749   5.177
 1490SOL     OW 4836   0.583   2.848   3.869
 1490SOL    HW1 4837   0.634   2.894   3.802
 1490SOL    HW2 4838   0.620   2.878   3.952
 1491SOL     OW 4839   1.593   1.994   5.184
 1491SOL    HW1 4840   1.629   2.071   5.140
 1491SOL    HW2 4841   1.563   2.027   5.269
 1492SOL     OW 4842   0.117   2.497   4.299
 1492SOL    HW1 4843   0.095   2.408   4.327
 1492SOL    HW2 4844   0.116   2.548   4.379
 1493SOL     OW 4845   1.837   3.607   4.043
 1493SOL    HW1 4846   1.909   3.589   4.104
 1493SOL    HW2 4847   1.846   3.700   4.022
 1494SOL     OW 4848   0.013   3.449   3.884
 1494SOL    HW1 4849   0.015   3.354   3.892
 1494SOL    HW2 4850   8.484   3.477   3.948
 1495SOL     OW 4851   1.688   2.783   4.384
 1495SOL    HW1 4852   1.776   2.746   4.383
 1495SOL    HW2 4853   1.679   2.828   4.300
 1496SOL     OW 4854   1.648   2.964   4.162
 1496SOL    HW1 4855   1.732   2.963   4.116
 1496SOL    HW2 4856   1.661   3.026   4.234
 1497SOL     OW 4857   0.170   2.622   5.314
 1497SOL    HW1 4858   0.265   2.625   5.317
 1497SOL    HW2 4859   0.142   2.710   5.338
 1498SOL     OW 4860   0.625   3.261   4.460
 1498SOL    HW1 4861   0.584   3.175   4.466
 1498SOL    HW2 4862   0.609   3.290   4.370
 1499SOL     OW 4863   1.274   3.091   5.141
 1499SOL    HW1 4864   1.302   3.021   5.082
 1499SOL    HW2 4865   1.335   3.086   5.215
 1500SOL     OW 4866   0.829   1.873   4.243
 1500SOL    HW1 4867   0.869   1.956   4.215
 1500SOL    HW2 4868   0.735   1.890   4.243
 1501SOL     OW 4869   0.170   2.813   4.991
 1501SOL    HW1 4870   0.256   2.772   4.978
 1501SOL    HW2 4871   0.107   2.747   4.963
 1502SOL     OW 4872   1.504   2.882   3.939
 1502SOL    HW1 4873   1.442   2.817   3.973
 1502SOL    HW2 4874   1.557   2.906   4.015
 1503SOL     OW 4875   1.181   3.685   5.358
 1503SOL    HW1 4876   1.182   3.746   5.285
 1503SOL    HW2 4877   1.197   3.599   5.319
 1504SOL     OW 4878   0.358   2.104   5.588
 1504SOL    HW1 4879   0.397   2.185   5.618
 1504SOL    HW2 4880   0.266   2.124   5.576
 1505SOL     OW 4881   1.468   3.283   4.658
 1505SOL    HW1 4882   1.405   3.300   4.729
 1505SOL    HW2 4883   1.454   3.191   4.635
 1506SOL     OW 4884   1.642   3.643   4.292
 1506SOL    HW1 4885   1.623   3.601   4.209
 1506SOL    HW2 4886   1.639   3.573   4.356
 1507SOL     OW 4887   0.599   2.571   4.005
 1507SOL    HW1 4888   0.601   2.655   3.959
 1507SOL    HW2 4889   0.528   2.581   4.069
 1508SOL     OW 4890   1.281   2.249   4.663
 1508SOL    HW1 4891   1.192   2.214   4.669
 1508SOL    HW2 4892   1.334   2.192   4.719
 1509SOL     OW 4893   1.572   3.535   4.039
 1509SOL    HW1 4894   1.666   3.551   4.029
 1509SOL    HW2 4895   1.540   3.518   3.950
 1510SOL     OW 4896   0.787   2.478   5.160
 1510SOL    HW1 4897   0.762   2.449   5.247
 1510SOL    HW2 4898   0.762   2.405   5.103
 1511SOL     OW 4899   1.392   2.338   5.400
 1511SOL    HW1 4900   1.397   2.381   5.485
 1511SOL    HW2 4901   1.443   2.258   5.410
 1512SOL     OW 4902   0.945   2.742   5.316
 1512SOL    HW1 4903   1.001   2.678   5.272
 1512SOL    HW2 4904   0.896   2.784   5.244
 1513SOL     OW 4905   1.004   2.262   4.939
 1513SOL    HW1 4906   0.912   2.276   4.962
 1513SOL    HW2 4907   1.000   2.219   4.853
 1514SOL     OW 4908   1.061   2.563   4.145
 1514SOL    HW1 4909   1.082   2.559   4.238
 1514SOL    HW2 4910   0.977   2.519   4.137
 1515SOL     OW 4911   0.110   2.663   4.514
 1515SOL    HW1 4912   0.189   2.665   4.569
 1515SOL    HW2 4913   0.037   2.658   4.576
 1516SOL     OW 4914   0.102   3.729   5.314
 1516SOL    HW1 4915   0.104   3.700   5.405
 1516SOL    HW2 4916   0.024   3.687   5.277
 1517SOL     OW 4917   0.890   2.215   3.924
 1517SOL    HW1 4918   0.939   2.269   3.862
 1517SOL    HW2 4919   0.868   2.136   3.875
 1518SOL     OW 4920   1.690   2.426   5.562
 1518SOL    HW1 4921   1.666   2.503   5.510
 1518SOL    HW2 4922   1.719   2.362   5.497
 1519SOL     OW 4923   1.384   3.007   4.261
 1519SOL    HW1 4924   1.465   2.997   4.213
 1519SOL    HW2 4925   1.332   3.069   4.209
 1520SOL     OW 4926   0.571   2.038   4.634
 1520SOL    HW1 4927   0.568   2.062   4.727
 1520SOL    HW2 4928   0.567   2.121   4.588
 1521SOL     OW 4929   0.994   3.315   4.188
 1521SOL    HW1 4930   0.970   3.390   4.135
 1521SOL    HW2 4931   0.966   3.338   4.277
 1522SOL     OW 4932   0.376   3.697   4.584
 1522SOL    HW1 4933   0.413   3.610   4.597
 1522SOL    HW2 4934   0.447   3.757   4.608
 1523SOL     OW 4935   1.793   2.920   4.618
 1523SOL    HW1 4936   1.742   2.906   4.538
 1523SOL    HW2 4937   1.729   2.923   4.688
 1524SOL     OW 4938   1.220   3.407   5.241
 1524SOL    HW1 4939   1.209   3.335   5.303
 1524SOL    HW2 4940   1.151   3.394   5.177
 1525SOL     OW 4941   0.318   2.804   3.971
 1525SOL    HW1 4942   0.396   2.831   3.923
 1525SOL    HW2 4943   0.295   2.719   3.933
 1526SOL     OW 4944   1.480   2.618   4.437
 1526SOL    HW1 4945   1.482   2.577   4.523
 1526SOL    HW2 4946   1.557   2.674   4.434
 1527SOL     OW 4947   0.478   3.139   5.460
 1527SOL    HW1 4948   0.454   3.142   5.367
 1527SOL    HW2 4949   0.394   3.132   5.506
 1528SOL     OW 4950   1.134   3.642   3.950
 1528SOL    HW1 4951   1.054   3.610   3.991
 1528SOL    HW2 4952   1.153   3.577   3.882
 1529SOL     OW 4953   0.193   2.112   5.216
 1529SOL    HW1 4954   0.112   2.162   5.208
 1529SOL    HW2 4955   0.166   2.028   5.253
 1530SOL     OW 4956   1.595   3.237   3.807
 1530SOL    HW1 4957   1.555   3.324   3.801
 1530SOL    HW2 4958   1.522   3.177   3.792
 1531SOL     OW 4959   0.452   3.610   4.032
 1531SOL    HW1 4960   0.500   3.656   4.101
 1531SOL    HW2 4961   0.519   3.562   3.983
 1532SOL     OW 4962   1.397   1.969   4.177
 1532SOL    HW1 4963   1.395   1.942   4.085
 1532SOL    HW2 4964   1.489   1.964   4.202
 1533SOL     OW 4965   0.250   3.650   4.973
 1533SOL    HW1 4966   0.298   3.570   4.994
 1533SOL    HW2 4967   0.213   3.634   4.886
 1534SOL     OW 4968   0.946   3.563   4.616
 1534SOL    HW1 4969   1.029   3.520   4.636
 1534SOL    HW2 4970   0.910   3.512   4.544
 1535SOL     OW 4971   0.392   2.552   4.198
 1535SOL    HW1 4972   0.409   2.459   4.211
 1535SOL    HW2 4973   0.298   2.562   4.211
 1536SOL     OW 4974   1.512   2.085   5.442
 1536SOL    HW1 4975   1.525   2.104   5.535
 1536SOL    HW2 4976   1.447   2.015   5.441
 1537SOL     OW 4977   0.663   1.971   3.829
 1537SOL    HW1 4978   0.709   1.893   3.859
 1537SOL    HW2 4979   0.605   1.940   3.759
 1538SOL     OW 4980   0.759   2.139   5.479
 1538SOL    HW1 4981   0.843   2.094   5.475
 1538SOL    HW2 4982   0.713   2.100   5.554
 1539SOL     OW 4983   0.876   3.390   4.921
 1539SOL    HW1 4984   0.856   3.348   4.837
 1539SOL    HW2 4985   0.942   3.334   4.961
 1540SOL     OW 4986   1.332   2.453   5.158
 1540SOL    HW1 4987   1.365   2.422   5.242
 1540SOL    HW2 4988   1.371   2.540   5.147
 1541SOL     OW 4989   0.819   3.241   4.680
 1541SOL    HW1 4990   0.906   3.235   4.640
 1541SOL    HW2 4991   0.759   3.256   4.607
 1542SOL     OW 4992   0.929   2.374   4.615
 1542SOL    HW1 4993   0.903   2.363   4.524
 1542SOL    HW2 4994   0.958   2.287   4.643
 1543SOL     OW 4995   0.562   1.926   4.215
 1543SOL    HW1 4996   0.482   1.928   4.268
 1543SOL    HW2 4997   0.552   1.998   4.153
 1544SOL     OW 4998   1.395   3.054   3.760
 1544SOL    HW1 4999   1.431   2.988   3.819
 1544SOL    HW2 5000   1.312   3.080   3.800
 1545SOL     OW 5001   0.273   1.893   3.889
 1545SOL    HW1 5002   0.326   1.960   3.846
 1545SOL    HW2 5003   0.336   1.839   3.937
 1546SOL     OW 5004   0.949   2.114   4.175
 1546SOL    HW1 5005   0.925   2.149   4.090
 1546SOL    HW2 5006   1.043   2.129   4.181
 1547SOL     OW 5007   1.077   2.553   5.172
 1547SOL    HW1 5008   1.016   2.480   5.177
 1547SOL    HW2 5009   1.164   2.512   5.168
 1548SOL     OW 5010   1.209   3.444   4.523
 1548SOL    HW1 5011   1.223   3.506   4.453
 1548SOL    HW2 5012   1.283   3.455   4.582
 1549SOL     OW 5013   0.488   3.022   4.438
 1549SOL    HW1 5014   0.424   2.996   4.504
 1549SOL    HW2 5015   0.445   3.003   4.355
 1550SOL     OW 5016   1.254   3.653   4.341
 1550SOL    HW1 5017   1.303   3.716   4.288
 1550SOL    HW2 5018   1.183   3.704   4.380
 1551SOL     OW 5019   1.029   2.381   3.751
 1551SOL    HW1 5020   0.986   2.465   3.733
 1551SOL    HW2 5021   1.090   2.401   3.822
 1552SOL     OW 5022   0.111   2.483   5.092
 1552SOL    HW1 5023   0.201   2.459   5.072
 1552SOL    HW2 5024   0.116   2.531   5.175
 1553SOL     OW 5025   0.559   2.086   4.906
 1553SOL    HW1 5026   0.596   2.017   4.962
 1553SOL    HW2 5027   0.465   2.083   4.925
 1554SOL     OW 5028   0.866   2.315   4.357
 1554SOL    HW1 5029   0.833   2.373   4.288
 1554SOL    HW2 5030   0.892   2.236   4.310
 1555SOL     OW 5031   1.021   1.918   4.465
 1555SOL    HW1 5032   0.960   1.911   4.391
 1555SOL    HW2 5033   0.997   1.846   4.522
 1556SOL     OW 5034   1.439   3.018   4.581
 1556SOL    HW1 5035   1.368   2.954   4.582
 1556SOL    HW2 5036   1.466   3.024   4.490
 1557SOL     OW 5037   1.464   2.476   4.677
 1557SOL    HW1 5038   1.401   2.404   4.686
 1557SOL    HW2 5039   1.520   2.469   4.754
 1558SOL     OW 5040   1.813   2.657   4.107
 1558SOL    HW1 5041   1.879   2.625   4.167
 1558SOL    HW2 5042   1.806   2.589   4.040
 1559SOL     OW 5043   0.499   3.282   3.865
 1559SOL    HW1 5044   0.419   3.253   3.908
 1559SOL    HW2 5045   0.496   3.241   3.778
 1560SOL     OW 5046   1.686   3.125   4.371
 1560SOL    HW1 5047   1.781   3.119   4.385
 1560SOL    HW2 5048   1.666   3.217   4.389
 1561SOL     OW 5049   1.392   2.430   3.797
 1561SOL    HW1 5050   1.325   2.411   3.863
 1561SOL    HW2 5051   1.473   2.397   3.835
 1562SOL     OW 5052   0.533   2.121   4.030
 1562SOL    HW1 5053   0.581   2.076   3.961
 1562SOL    HW2 5054   0.503   2.202   3.988
 1563SOL     OW 5055   1.738   3.106   5.262
 1563SOL    HW1 5056   1.826   3.071   5.248
 1563SOL    HW2 5057   1.752   3.194   5.298
 1564SOL     OW 5058   1.044   3.216   5.057
 1564SOL    HW1 5059   0.967   3.182   5.103
 1564SOL    HW2 5060   1.118   3.172   5.098
 1565SOL     OW 5061   1.608   3.496   5.393
 1565SOL    HW1 5062   1.598   3.531   5.305
 1565SOL    HW2 5063   1.687   3.441   5.387
 1566SOL     OW 5064   1.147   3.093   4.827
 1566SOL    HW1 5065   1.085   3.128   4.891
 1566SOL    HW2 5066   1.116   3.126   4.743
 1567SOL     OW 5067   1.604   2.952   4.810
 1567SOL    HW1 5068   1.598   3.019   4.878
 1567SOL    HW2 5069   1.534   2.974   4.748
 1568SOL     OW 5070   0.918   1.948   5.109
 1568SOL    HW1 5071   0.940   1.931   5.017
 1568SOL    HW2 5072   0.997   1.987   5.146
 1569SOL     OW 5073   0.982   2.977   5.446
 1569SOL    HW1 5074   0.892   2.994   5.473
 1569SOL    HW2 5075   0.977   2.897   5.395
 1570SOL     OW 5076   0.716   2.925   4.101
 1570SOL    HW1 5077   0.700   2.899   4.192
 1570SOL    HW2 5078   0.790   2.872   4.073
 1571SOL     OW 5079   0.420   2.687   4.982
 1571SOL    HW1 5080   0.485   2.703   5.050
 1571SOL    HW2 5081   0.397   2.595   4.992
 1572SOL     OW 5082   1.264   2.232   5.014
 1572SOL    HW1 5083   1.293   2.312   5.058
 1572SOL    HW2 5084   1.174   2.251   4.986
 1573SOL     OW 5085   0.082   3.422   5.078
 1573SOL    HW1 5086   0.071   3.517   5.081
 1573SOL    HW2 5087   0.177   3.410   5.075
 1574SOL     OW 5088   0.357   2.969   4.198
 1574SOL    HW1 5089   0.347   3.052   4.152
 1574SOL    HW2 5090   0.357   2.903   4.128
 1575SOL     OW 5091   0.544   2.372   4.575
 1575SOL    HW1 5092   0.553   2.436   4.505
 1575SOL    HW2 5093   0.607   2.399   4.642
 1576SOL     OW 5094   1.243   3.217   4.118
 1576SOL    HW1 5095   1.301   3.284   4.154
 1576SOL    HW2 5096   1.156   3.239   4.152
 1577SOL     OW 5097   1.304   3.329   4.870
 1577SOL    HW1 5098   1.354   3.336   4.952
 1577SOL    HW2 5099   1.253   3.248   4.880
 1578SOL     OW 5100   1.580   2.484   4.207
 1578SOL    HW1 5101   1.526   2.522   4.276
 1578SOL    HW2 5102   1.634   2.556   4.176
 1579SOL     OW 5103   0.352   3.393   5.028
 1579SOL    HW1 5104   0.343   3.342   4.947
 1579SOL    HW2 5105   0.446   3.409   5.036
 1580SOL     OW 5106   0.446   2.596   5.345
 1580SOL    HW1 5107   0.500   2.642   5.280
 1580SOL    HW2 5108   0.499   2.521   5.371
 1581SOL     OW 5109   1.623   2.647   5.420
 1581SOL    HW1 5110   1.537   2.687   5.411
 1581SOL    HW2 5111   1.674   2.686   5.349
 1582SOL     OW 5112   0.995   2.004   5.480
 1582SOL    HW1 5113   1.053   2.077   5.461
 1582SOL    HW2 5114   1.045   1.926   5.458
 1583SOL     OW 5115   0.504   1.894   5.481
 1583SOL    HW1 5116   0.453   1.847   5.415
 1583SOL    HW2 5117   0.450   1.970   5.504
 1584SOL     OW 5118   0.593   2.738   4.767
 1584SOL    HW1 5119   0.631   2.825   4.768
 1584SOL    HW2 5120   0.535   2.735   4.843
 1585SOL     OW 5121   1.317   2.716   4.732
 1585SOL    HW1 5122   1.230   2.690   4.703
 1585SOL    HW2 5123   1.372   2.639   4.715
 1586SOL     OW 5124   1.192   2.385   3.980
 1586SOL    HW1 5125   1.204   2.308   4.036
 1586SOL    HW2 5126   1.154   2.451   4.038
 1587SOL     OW 5127   0.294   2.054   4.967
 1587SOL    HW1 5128   0.258   2.086   5.049
 1587SOL    HW2 5129   0.282   1.959   4.970
 1588SOL     OW 5130   0.007   3.181   4.983
 1588SOL    HW1 5131   0.040   3.119   5.049
 1588SOL    HW2 5132   0.029   3.267   5.018
 1589SOL     OW 5133   0.709   2.482   4.764
 1589SOL    HW1 5134   0.789   2.476   4.712
 1589SOL    HW2 5135   0.682   2.574   4.756
 1590SOL     OW 5136   1.749   2.827   5.592
 1590SOL    HW1 5137   1.709   2.756   5.542
 1590SOL    HW2 5138   1.686   2.847   5.660
 1591SOL     OW 5139   0.320   1.941   4.345
 1591SOL    HW1 5140   0.295   2.030   4.371
 1591SOL    HW2 5141   0.334   1.894   4.427
 1592SOL     OW 5142   1.633   2.254   4.068
 1592SOL    HW1 5143   1.662   2.188   4.131
 1592SOL    HW2 5144   1.606   2.329   4.122
 1593SOL     OW 5145   1.034   2.618   4.681
 1593SOL    HW1 5146   1.014   2.634   4.774
 1593SOL    HW2 5147   1.004   2.529   4.665
 1594SOL     OW 5148   0.982   3.430   5.454
 1594SOL    HW1 5149   0.963   3.472   5.370
 1594SOL    HW2 5150   1.021   3.345   5.430
 1595SOL     OW 5151   1.841   3.358   5.327
 1595SOL    HW1 5152   1.868   3.386   5.239
 1595SOL    HW2 5153   1.920   3.369   5.380
 1596SOL     OW 5154   0.378   2.795   5.530
 1596SOL    HW1 5155   0.454   2.809   5.587
 1596SOL    HW2 5156   0.403   2.723   5.472
 1597SOL     OW 5157   1.517   2.137   3.846
 1597SOL    HW1 5158   1.465   2.065   3.879
 1597SOL    HW2 5159   1.559   2.175   3.923
 1598SOL     OW 5160   1.279   2.679   3.749
 1598SOL    HW1 5161   1.323   2.594   3.757
 1598SOL    HW2 5162   1.320   2.720   3.673
 1599SOL     OW 5163   1.071   3.211   4.587
 1599SOL    HW1 5164   1.080   3.139   4.525
 1599SOL    HW2 5165   1.123   3.281   4.550
 1600SOL     OW 5166   0.329   2.664   4.675
 1600SOL    HW1 5167   0.422   2.686   4.680
 1600SOL    HW2 5168   0.324   2.574   4.709
 1601SOL     OW 5169   0.328   2.383   4.739
 1601SOL    HW1 5170   0.287   2.297   4.730
 1601SOL    HW2 5171   0.401   2.381   4.678
 1602SOL     OW 5172   1.137   2.232   5.410
 1602SOL    HW1 5173   1.092   2.283   5.476
 1602SOL    HW2 5174   1.223   2.273   5.402
 1603SOL     OW 5175   1.157   2.054   5.198
 1603SOL    HW1 5176   1.146   2.116   5.269
 1603SOL    HW2 5177   1.203   2.104   5.130
 1604SOL     OW 5178   0.003   3.161   3.897
 1604SOL    HW1 5179   8.458   3.165   3.850
 1604SOL    HW2 5180   0.002   3.076   3.940
 1605SOL     OW 5181   0.144   3.640   4.720
 1605SOL    HW1 5182   0.126   3.566   4.662
 1605SOL    HW2 5183   0.217   3.686   4.678
 1606SOL     OW 5184   0.485   3.438   4.625
 1606SOL    HW1 5185   0.555   3.497   4.652
 1606SOL    HW2 5186   0.527   3.375   4.566
 1607SOL     OW 5187   0.953   2.642   4.941
 1607SOL    HW1 5188   1.017   2.630   5.012
 1607SOL    HW2 5189   0.873   2.600   4.973
 1608SOL     OW 5190   0.054   2.374   4.849
 1608SOL    HW1 5191   0.133   2.392   4.800
 1608SOL    HW2 5192   0.070   2.411   4.936
 1609SOL     OW 5193   0.218   2.386   5.439
 1609SOL    HW1 5194   0.283   2.354   5.377
 1609SOL    HW2 5195   0.182   2.465   5.400
 1610SOL     OW 5196   1.389   2.785   5.377
 1610SOL    HW1 5197   1.407   2.879   5.372
 1610SOL    HW2 5198   1.382   2.757   5.286
 1611SOL     OW 5199   0.823   2.432   4.100
 1611SOL    HW1 5200   0.829   2.360   4.038
 1611SOL    HW2 5201   0.748   2.484   4.069
 1612SOL     OW 5202   1.637   2.460   4.890
 1612SOL    HW1 5203   1.628   2.402   4.966
 1612SOL    HW2 5204   1.727   2.447   4.861
 1613SOL     OW 5205   0.259   3.427   5.453
 1613SOL    HW1 5206   0.197   3.470   5.511
 1613SOL    HW2 5207   0.258   3.335   5.481
 1614SOL     OW 5208   0.729   2.298   4.963
 1614SOL    HW1 5209   0.667   2.227   4.947
 1614SOL    HW2 5210   0.712   2.361   4.893
 1615SOL     OW 5211   0.914   3.540   5.205
 1615SOL    HW1 5212   0.890   3.495   5.124
 1615SOL    HW2 5213   0.911   3.633   5.182
 1616SOL     OW 5214   0.473   2.349   3.888
 1616SOL    HW1 5215   0.538   2.410   3.923
 1616SOL    HW2 5216   0.397   2.403   3.868
 1617SOL     OW 5217   0.145   3.017   5.166
 1617SOL    HW1 5218   0.139   2.973   5.250
 1617SOL    HW2 5219   0.156   2.946   5.102
 1618SOL     OW 5220   1.306   2.897   4.936
 1618SOL    HW1 5221   1.319   2.834   4.865
 1618SOL    HW2 5222   1.250   2.965   4.897
 1619SOL     OW 5223   1.308   2.712   4.027
 1619SOL    HW1 5224   1.235   2.676   4.078
 1619SOL    HW2 5225   1.283   2.698   3.936
 1620SOL     OW 5226   1.791   3.591   4.896
 1620SOL    HW1 5227   1.850   3.613   4.824
 1620SOL    HW2 5228   1.754   3.506   4.871
 1621SOL     OW 5229   1.238   3.595   4.817
 1621SOL    HW1 5230   1.322   3.623   4.782
 1621SOL    HW2 5231   1.252   3.503   4.841
 1622SOL     OW 5232   0.106   3.116   4.735
 1622SOL    HW1 5233   0.073   3.134   4.823
 1622SOL    HW2 5234   0.028   3.091   4.684
 1623SOL     OW 5235   0.689   3.539   5.476
 1623SOL    HW1 5236   0.628   3.611   5.462
 1623SOL    HW2 5237   0.764   3.562   5.420
 1624SOL     OW 5238   1.733   2.039   4.221
 1624SOL    HW1 5239   1.798   2.020   4.153
 1624SOL    HW2 5240   1.711   1.954   4.258
 1625SOL     OW 5241   1.396   3.430   4.227
 1625SOL    HW1 5242   1.450   3.464   4.156
 1625SOL    HW2 5243   1.342   3.504   4.254
 1626SOL     OW 5244   0.090   3.647   5.578
 1626SOL    HW1 5245   0.053   3.575   5.630
 1626SOL    HW2 5246   0.155   3.687   5.636
 1627SOL     OW 5247   1.278   2.796   4.393
 1627SOL    HW1 5248   1.352   2.736   4.404
 1627SOL    HW2 5249   1.313   2.867   4.338
 1628SOL     OW 5250   0.787   3.141   5.138
 1628SOL    HW1 5251   0.761   3.189   5.217
 1628SOL    HW2 5252   0.712   3.150   5.079
 1629SOL     OW 5253   0.667   3.494   3.886
 1629SOL    HW1 5254   0.681   3.510   3.792
 1629SOL    HW2 5255   0.615   3.414   3.889
 1630SOL     OW 5256   1.616   3.592   5.124
 1630SOL    HW1 5257   1.674   3.593   5.048
 1630SOL    HW2 5258   1.601   3.685   5.143
 1631SOL     OW 5259   1.845   2.024   4.688
 1631SOL    HW1 5260   1.873   1.935   4.667
 1631SOL    HW2 5261   1.757   2.031   4.650
 1632SOL     OW 5262   0.270   2.181   4.456
 1632SOL    HW1 5263   0.183   2.215   4.433
 1632SOL    HW2 5264   0.265   2.163   4.550
 1633SOL     OW 5265   1.201   3.455   3.761
 1633SOL    HW1 5266   1.188   3.365   3.791
 1633SOL    HW2 5267   1.133   3.468   3.695
 1634SOL     OW 5268   0.824   2.872   5.107
 1634SOL    HW1 5269   0.863   2.864   5.020
 1634SOL    HW2 5270   0.814   2.967   5.120
 1635SOL     OW 5271   0.919   2.772   4.016
 1635SOL    HW1 5272   0.977   2.807   3.948
 1635SOL    HW2 5273   0.972   2.707   4.062
 1636SOL     OW 5274   1.472   3.501   3.777
 1636SOL    HW1 5275   1.379   3.487   3.763
 1636SOL    HW2 5276   1.509   3.506   3.689
 1637SOL     OW 5277   0.370   3.172   5.214
 1637SOL    HW1 5278   0.359   3.250   5.161
 1637SOL    HW2 5279   0.293   3.118   5.195
 1638SOL     OW 5280   1.598   3.150   5.007
 1638SOL    HW1 5281   1.654   3.127   5.081
 1638SOL    HW2 5282   1.539   3.218   5.040
 1639SOL     OW 5283   1.073   2.979   4.447
 1639SOL    HW1 5284   1.000   2.929   4.481
 1639SOL    HW2 5285   1.138   2.914   4.420
 1640SOL     OW 5286   1.031   2.109   4.686
 1640SOL    HW1 5287   1.029   2.065   4.601
 1640SOL    HW2 5288   1.024   2.038   4.750
 1641SOL     OW 5289   0.601   3.347   4.205
 1641SOL    HW1 5290   0.651   3.302   4.137
 1641SOL    HW2 5291   0.510   3.344   4.174
 1642SOL     OW 5292   1.740   2.247   5.109
 1642SOL    HW1 5293   1.811   2.311   5.107
 1642SOL    HW2 5294   1.767   2.178   5.048
 1643SOL     OW 5295   0.261   3.198   3.986
 1643SOL    HW1 5296   0.167   3.187   3.976
 1643SOL    HW2 5297   0.271   3.242   4.070
 1644SOL     OW 5298   0.144   2.879   5.406
 1644SOL    HW1 5299   0.071   2.902   5.463
 1644SOL    HW2 5300   0.218   2.866   5.465
 1645SOL     OW 5301   0.679   2.054   5.221
 1645SOL    HW1 5302   0.763   2.030   5.182
 1645SOL    HW2 5303   0.702   2.087   5.308
 1646SOL     OW 5304   0.104   2.183   3.735
 1646SOL    HW1 5305   0.009   2.194   3.737
 1646SOL    HW2 5306   0.136   2.260   3.687
 1647SOL     OW 5307   1.416   2.716   5.115
 1647SOL    HW1 5308   1.365   2.776   5.060
 1647SOL    HW2 5309   1.504   2.720   5.078
 1648SOL     OW 5310   0.044   2.009   3.988
 1648SOL    HW1 5311   0.060   2.085   3.931
 1648SOL    HW2 5312   0.111   1.946   3.963
 1649SOL     OW 5313   1.164   3.192   3.847
 1649SOL    HW1 5314   1.071   3.173   3.846
 1649SOL    HW2 5315   1.188   3.192   3.940
 1650SOL     OW 5316   0.623   2.696   5.162
 1650SOL    HW1 5317   0.681   2.771   5.151
 1650SOL    HW2 5318   0.682   2.620   5.161
 1651SOL     OW 5319   1.484   3.662   4.715
 1651SOL    HW1 5320   1.513   3.735   4.660
 1651SOL    HW2 5321   1.564   3.614   4.735
 1652SOL     OW 5322   0.713   2.416   5.416
 1652SOL    HW1 5323   0.763   2.470   5.476
 1652SOL    HW2 5324   0.727   2.327   5.446
 1653SOL     OW 5325   1.470   3.048   5.345
 1653SOL    HW1 5326   1.461   3.069   5.438
 1653SOL    HW2 5327   1.560   3.071   5.324
 1654SOL     OW 5328   0.362   3.621   5.293
 1654SOL    HW1 5329   0.277   3.660   5.270
 1654SOL    HW2 5330   0.339   3.540   5.339
 1655SOL     OW 5331   1.656   2.736   4.980
 1655SOL    HW1 5332   1.656   2.653   4.933
 1655SOL    HW2 5333   1.643   2.802   4.913
 1656SOL     OW 5334   1.219   2.185   4.179
 1656SOL    HW1 5335   1.278   2.110   4.176
 1656SOL    HW2 5336   1.248   2.236   4.254
 1657SOL     OW 5337   0.577   2.588   4.404
 1657SOL    HW1 5338   0.623   2.671   4.392
 1657SOL    HW2 5339   0.514   2.585   4.332
 1658SOL     OW 5340   1.748   2.220   5.385
 1658SOL    HW1 5341   1.742   2.236   5.291
 1658SOL    HW2 5342   1.672   2.166   5.405
 1659SOL     OW 5343   1.760   2.789   5.231
 1659SOL    HW1 5344   1.742   2.882   5.243
 1659SOL    HW2 5345   1.734   2.771   5.140
 1660SOL     OW 5346   0.876   3.224   3.788
 1660SOL    HW1 5347   0.831   3.238   3.872
 1660SOL    HW2 5348   0.874   3.309   3.745
 1661SOL     OW 5349   0.671   3.634   4.653
 1661SOL    HW1 5350   0.660   3.729   4.643
 1661SOL    HW2 5351   0.766   3.622   4.651
 1662SOL     OW 5352   0.875   2.836   4.580
 1662SOL    HW1 5353   0.925   2.763   4.616
 1662SOL    HW2 5354   0.830   2.875   4.655
 1663SOL     OW 5355   1.075   2.850   3.812
 1663SOL    HW1 5356   1.055   2.903   3.735
 1663SOL    HW2 5357   1.147   2.793   3.784
 1664SOL     OW 5358   1.848   3.408   4.554
 1664SOL    HW1 5359   1.761   3.400   4.513
 1664SOL    HW2 5360   1.854   3.332   4.611
 1665SOL     OW 5361   0.231   3.171   5.570
 1665SOL    HW1 5362   0.145   3.133   5.553
 1665SOL    HW2 5363   0.236   3.177   5.665
 1666SOL     OW 5364   0.139   3.177   4.419
 1666SOL    HW1 5365   0.057   3.128   4.416
 1666SOL    HW2 5366   0.205   3.113   4.447
 1667SOL     OW 5367   0.693   3.280   5.355
 1667SOL    HW1 5368   0.614   3.238   5.391
 1667SOL    HW2 5369   0.694   3.367   5.394
 1668SOL     OW 5370   1.810   2.035   4.958
 1668SOL    HW1 5371   1.812   1.941   4.970
 1668SOL    HW2 5372   1.824   2.048   4.864
 1669SOL     OW 5373   0.427   2.290   4.249
 1669SOL    HW1 5374   0.489   2.228   4.211
 1669SOL    HW2 5375   0.410   2.256   4.337
 1670SOL     OW 5376   1.683   3.353   4.821
 1670SOL    HW1 5377   1.612   3.331   4.761
 1670SOL    HW2 5378   1.685   3.281   4.884
 1671SOL     OW 5379   0.363   2.423   5.019
 1671SOL    HW1 5380   0.404   2.358   5.076
 1671SOL    HW2 5381   0.370   2.386   4.931
 1672SOL     OW 5382   0.839   3.444   4.395
 1672SOL    HW1 5383   0.806   3.512   4.336
 1672SOL    HW2 5384   0.764   3.385   4.407
 1673SOL     OW 5385   1.423   2.095   4.840
 1673SOL    HW1 5386   1.435   2.007   4.875
 1673SOL    HW2 5387   1.376   2.143   4.908
 1674SOL     OW 5388   1.009   1.879   4.848
 1674SOL    HW1 5389   0.953   1.815   4.804
 1674SOL    HW2 5390   1.096   1.839   4.850
 1675SOL     OW 5391   0.777   3.195   4.050
 1675SOL    HW1 5392   0.754   3.103   4.063
 1675SOL    HW2 5393   0.856   3.208   4.102
 1676SOL     OW 5394   0.622   3.429   5.012
 1676SOL    HW1 5395   0.618   3.513   5.057
 1676SOL    HW2 5396   0.712   3.424   4.978
 1677SOL     OW 5397   1.376   1.904   3.909
 1677SOL    HW1 5398   1.416   1.830   3.863
 1677SOL    HW2 5399   1.285   1.878   3.922
 1678SOL     OW 5400   1.299   2.331   4.399
 1678SOL    HW1 5401   1.249   2.413   4.398
 1678SOL    HW2 5402   1.292   2.300   4.489
 1679SOL     OW 5403   1.582   2.050   4.616
 1679SOL    HW1 5404   1.530   2.079   4.690
 1679SOL    HW2 5405   1.582   2.124   4.556
 1680SOL     OW 5406   0.064   2.918   4.027
 1680SOL    HW1 5407   0.148   2.884   3.995
 1680SOL    HW2 5408   0.064   2.898   4.120
 1681SOL     OW 5409   0.893   3.536   4.055
 1681SOL    HW1 5410   0.814   3.519   4.004
 1681SOL    HW2 5411   0.867   3.604   4.117
 1682SOL     OW 5412   0.269   2.521   5.689
 1682SOL    HW1 5413   0.197   2.487   5.743
 1682SOL    HW2 5414   0.249   2.491   5.600
 1683SOL     OW 5415   0.211   2.140   6.582
 1683SOL    HW1 5416   0.234   2.103   6.667
 1683SOL    HW2 5417   0.116   2.135   6.578
 1684SOL     OW 5418   0.019   2.250   6.242
 1684SOL    HW1 5419   8.469   2.283   6.261
 1684SOL    HW2 5420   0.003   2.173   6.187
 1685SOL     OW 5421   0.575   3.168   6.786
 1685SOL    HW1 5422   0.491   3.173   6.742
 1685SOL    HW2 5423   0.594   3.258   6.812
 1686SOL     OW 5424   1.584   3.384   6.295
 1686SOL    HW1 5425   1.537   3.354   6.373
 1686SOL    HW2 5426   1.517   3.387   6.227
 1687SOL     OW 5427   1.136   2.564   6.274
 1687SOL    HW1 5428   1.183   2.647   6.262
 1687SOL    HW2 5429   1.090   2.575   6.357
 1688SOL     OW 5430   1.799   2.446   5.806
 1688SOL    HW1 5431   1.762   2.445   5.718
 1688SOL    HW2 5432   1.755   2.374   5.852
 1689SOL     OW 5433   0.730   2.992   6.637
 1689SOL    HW1 5434   0.671   3.031   6.702
 1689SOL    HW2 5435   0.774   3.067   6.596
 1690SOL     OW 5436   0.896   2.624   7.417
 1690SOL    HW1 5437   0.918   2.693   7.480
 1690SOL    HW2 5438   0.912   2.664   7.331
 1691SOL     OW 5439   0.690   2.846   6.232
 1691SOL    HW1 5440   0.759   2.843   6.298
 1691SOL    HW2 5441   0.626   2.909   6.267
 1692SOL     OW 5442   0.694   3.015   7.413
 1692SOL    HW1 5443   0.741   3.093   7.441
 1692SOL    HW2 5444   0.618   3.048   7.365
 1693SOL     OW 5445   0.342   3.262   6.654
 1693SOL    HW1 5446   0.265   3.219   6.617
 1693SOL    HW2 5447   0.374   3.319   6.585
 1694SOL     OW 5448   1.457   3.371   6.955
 1694SOL    HW1 5449   1.511   3.448   6.969
 1694SOL    HW2 5450   1.386   3.379   7.019
 1695SOL     OW 5451   0.447   2.234   7.061
 1695SOL    HW1 5452   0.524   2.177   7.070
 1695SOL    HW2 5453   0.373   2.177   7.079
 1696SOL     OW 5454   1.588   2.295   6.341
 1696SOL    HW1 5455   1.521   2.308   6.273
 1696SOL    HW2 5456   1.571   2.365   6.404
 1697SOL     OW 5457   0.238   3.568   6.091
 1697SOL    HW1 5458   0.250   3.655   6.129
 1697SOL    HW2 5459   0.284   3.573   6.007
 1698SOL     OW 5460   1.135   3.210   7.282
 1698SOL    HW1 5461   1.170   3.187   7.368
 1698SOL    HW2 5462   1.076   3.138   7.259
 1699SOL     OW 5463   0.290   3.302   6.090
 1699SOL    HW1 5464   0.269   3.395   6.097
 1699SOL    HW2 5465   0.235   3.259   6.155
 1700SOL     OW 5466   0.283   2.951   6.465
 1700SOL    HW1 5467   0.286   2.863   6.503
 1700SOL    HW2 5468   0.224   3.000   6.524
 1701SOL     OW 5469   0.583   3.668   6.999
 1701SOL    HW1 5470   0.506   3.646   7.052
 1701SOL    HW2 5471   0.616   3.749   7.037
 1702SOL     OW 5472   0.583   2.849   5.731
 1702SOL    HW1 5473   0.633   2.895   5.664
 1702SOL    HW2 5474   0.620   2.879   5.814
 1703SOL     OW 5475   1.594   1.994   7.046
 1703SOL    HW1 5476   1.629   2.073   7.003
 1703SOL    HW2 5477   1.565   2.024   7.132
 1704SOL     OW 5478   0.118   2.496   6.160
 1704SOL    HW1 5479   0.096   2.407   6.190
 1704SOL    HW2 5480   0.118   2.549   6.240
 1705SOL     OW 5481   1.845   3.607   5.906
 1705SOL    HW1 5482   1.916   3.589   5.967
 1705SOL    HW2 5483   1.855   3.700   5.885
 1706SOL     OW 5484   0.011   3.449   5.746
 1706SOL    HW1 5485   0.014   3.353   5.753
 1706SOL    HW2 5486   8.484   3.477   5.810
 1707SOL     OW 5487   1.695   2.786   6.235
 1707SOL    HW1 5488   1.776   2.741   6.211
 1707SOL    HW2 5489   1.673   2.838   6.158
 1708SOL     OW 5490   1.656   2.965   6.017
 1708SOL    HW1 5491   1.741   2.959   5.974
 1708SOL    HW2 5492   1.668   3.032   6.085
 1709SOL     OW 5493   0.174   2.621   7.178
 1709SOL    HW1 5494   0.270   2.623   7.180
 1709SOL    HW2 5495   0.148   2.709   7.202
 1710SOL     OW 5496   0.625   3.261   6.321
 1710SOL    HW1 5497   0.585   3.175   6.327
 1710SOL    HW2 5498   0.609   3.289   6.231
 1711SOL     OW 5499   1.281   3.097   6.995
 1711SOL    HW1 5500   1.309   3.024   6.939
 1711SOL    HW2 5501   1.335   3.090   7.073
 1712SOL     OW 5502   0.829   1.871   6.105
 1712SOL    HW1 5503   0.869   1.954   6.078
 1712SOL    HW2 5504   0.735   1.889   6.105
 1713SOL     OW 5505   0.172   2.812   6.851
 1713SOL    HW1 5506   0.259   2.774   6.841
 1713SOL    HW2 5507   0.111   2.744   6.822
 1714SOL     OW 5508   1.534   2.873   5.785
 1714SOL    HW1 5509   1.465   2.814   5.816
 1714SOL    HW2 5510   1.576   2.904   5.865
 1715SOL     OW 5511   1.184   3.687   7.220
 1715SOL    HW1 5512   1.183   3.745   7.144
 1715SOL    HW2 5513   1.200   3.600   7.183
 1716SOL     OW 5514   0.359   2.104   7.450
 1716SOL    HW1 5515   0.400   2.185   7.480
 1716SOL    HW2 5516   0.266   2.127   7.440
 1717SOL     OW 5517   1.468   3.280   6.523
 1717SOL    HW1 5518   1.404   3.297   6.592
 1717SOL    HW2 5519   1.452   3.189   6.498
 1718SOL     OW 5520   1.642   3.647   6.153
 1718SOL    HW1 5521   1.623   3.604   6.070
 1718SOL    HW2 5522   1.637   3.577   6.219
 1719SOL     OW 5523   0.599   2.571   5.867
 1719SOL    HW1 5524   0.603   2.655   5.821
 1719SOL    HW2 5525   0.529   2.582   5.930
 1720SOL     OW 5526   1.282   2.249   6.525
 1720SOL    HW1 5527   1.193   2.214   6.531
 1720SOL    HW2 5528   1.334   2.192   6.582
 1721SOL     OW 5529   1.578   3.537   5.903
 1721SOL    HW1 5530   1.671   3.554   5.893
 1721SOL    HW2 5531   1.546   3.523   5.814
 1722SOL     OW 5532   0.788   2.478   7.025
 1722SOL    HW1 5533   0.763   2.452   7.114
 1722SOL    HW2 5534   0.762   2.404   6.970
 1723SOL     OW 5535   1.392   2.331   7.255
 1723SOL    HW1 5536   1.394   2.374   7.341
 1723SOL    HW2 5537   1.444   2.252   7.267
 1724SOL     OW 5538   0.947   2.735   7.174
 1724SOL    HW1 5539   1.005   2.678   7.124
 1724SOL    HW2 5540   0.902   2.787   7.108
 1725SOL     OW 5541   1.002   2.261   6.803
 1725SOL    HW1 5542   0.911   2.278   6.828
 1725SOL    HW2 5543   0.997   2.221   6.717
 1726SOL     OW 5544   1.060   2.560   6.007
 1726SOL    HW1 5545   1.081   2.558   6.100
 1726SOL    HW2 5546   0.975   2.516   6.000
 1727SOL     OW 5547   0.111   2.662   6.375
 1727SOL    HW1 5548   0.190   2.665   6.430
 1727SOL    HW2 5549   0.039   2.657   6.438
 1728SOL     OW 5550   0.090   3.735   7.179
 1728SOL    HW1 5551   0.101   3.701   7.268
 1728SOL    HW2 5552   0.023   3.678   7.140
 1729SOL     OW 5553   0.892   2.215   5.786
 1729SOL    HW1 5554   0.941   2.271   5.725
 1729SOL    HW2 5555   0.877   2.134   5.736
 1730SOL     OW 5556   1.700   2.425   7.423
 1730SOL    HW1 5557   1.669   2.501   7.374
 1730SOL    HW2 5558   1.725   2.361   7.356
 1731SOL     OW 5559   1.391   3.009   6.129
 1731SOL    HW1 5560   1.470   2.999   6.077
 1731SOL    HW2 5561   1.337   3.070   6.079
 1732SOL     OW 5562   0.569   2.037   6.496
 1732SOL    HW1 5563   0.568   2.061   6.589
 1732SOL    HW2 5564   0.566   2.121   6.450
 1733SOL     OW 5565   0.996   3.314   6.050
 1733SOL    HW1 5566   0.971   3.390   5.997
 1733SOL    HW2 5567   0.969   3.336   6.139
 1734SOL     OW 5568   0.376   3.698   6.446
 1734SOL    HW1 5569   0.414   3.610   6.458
 1734SOL    HW2 5570   0.447   3.758   6.469
 1735SOL     OW 5571   1.804   2.908   6.468
 1735SOL    HW1 5572   1.753   2.890   6.389
 1735SOL    HW2 5573   1.737   2.917   6.537
 1736SOL     OW 5574   1.224   3.408   7.104
 1736SOL    HW1 5575   1.213   3.339   7.169
 1736SOL    HW2 5576   1.152   3.394   7.042
 1737SOL     OW 5577   0.319   2.806   5.832
 1737SOL    HW1 5578   0.398   2.832   5.786
 1737SOL    HW2 5579   0.296   2.721   5.794
 1738SOL     OW 5580   1.483   2.622   6.298
 1738SOL    HW1 5581   1.485   2.580   6.384
 1738SOL    HW2 5582   1.562   2.676   6.296
 1739SOL     OW 5583   0.470   3.140   7.313
 1739SOL    HW1 5584   0.442   3.143   7.221
 1739SOL    HW2 5585   0.389   3.142   7.363
 1740SOL     OW 5586   1.134   3.640   5.811
 1740SOL    HW1 5587   1.054   3.607   5.851
 1740SOL    HW2 5588   1.156   3.575   5.744
 1741SOL     OW 5589   0.194   2.109   7.079
 1741SOL    HW1 5590   0.114   2.163   7.073
 1741SOL    HW2 5591   0.165   2.026   7.115
 1742SOL     OW 5592   1.636   3.249   5.685
 1742SOL    HW1 5593   1.595   3.334   5.671
 1742SOL    HW2 5594   1.569   3.186   5.659
 1743SOL     OW 5595   0.451   3.609   5.895
 1743SOL    HW1 5596   0.500   3.656   5.963
 1743SOL    HW2 5597   0.518   3.563   5.845
 1744SOL     OW 5598   1.397   1.968   6.041
 1744SOL    HW1 5599   1.394   1.943   5.948
 1744SOL    HW2 5600   1.489   1.965   6.064
 1745SOL     OW 5601   0.244   3.648   6.838
 1745SOL    HW1 5602   0.297   3.571   6.857
 1745SOL    HW2 5603   0.213   3.635   6.748
 1746SOL     OW 5604   0.943   3.564   6.479
 1746SOL    HW1 5605   1.023   3.519   6.505
 1746SOL    HW2 5606   0.910   3.512   6.405
 1747SOL     OW 5607   0.391   2.555   6.057
 1747SOL    HW1 5608   0.406   2.462   6.071
 1747SOL    HW2 5609   0.298   2.567   6.072
 1748SOL     OW 5610   1.515   2.082   7.304
 1748SOL    HW1 5611   1.530   2.100   7.397
 1748SOL    HW2 5612   1.447   2.015   7.304
 1749SOL     OW 5613   0.662   1.972   5.690
 1749SOL    HW1 5614   0.709   1.894   5.719
 1749SOL    HW2 5615   0.604   1.940   5.620
 1750SOL     OW 5616   0.757   2.142   7.339
 1750SOL    HW1 5617   0.841   2.097   7.338
 1750SOL    HW2 5618   0.713   2.108   7.417
 1751SOL     OW 5619   0.877   3.390   6.782
 1751SOL    HW1 5620   0.856   3.346   6.699
 1751SOL    HW2 5621   0.941   3.333   6.824
 1752SOL     OW 5622   1.336   2.452   7.016
 1752SOL    HW1 5623   1.367   2.422   7.101
 1752SOL    HW2 5624   1.373   2.540   7.007
 1753SOL     OW 5625   0.820   3.241   6.542
 1753SOL    HW1 5626   0.906   3.234   6.502
 1753SOL    HW2 5627   0.760   3.255   6.469
 1754SOL     OW 5628   0.929   2.373   6.478
 1754SOL    HW1 5629   0.902   2.362   6.387
 1754SOL    HW2 5630   0.958   2.286   6.505
 1755SOL     OW 5631   0.561   1.925   6.076
 1755SOL    HW1 5632   0.482   1.929   6.129
 1755SOL    HW2 5633   0.553   1.999   6.015
 1756SOL     OW 5634   1.433   3.072   5.620
 1756SOL    HW1 5635   1.462   2.998   5.673
 1756SOL    HW2 5636   1.347   3.095   5.656
 1757SOL     OW 5637   0.267   1.896   5.754
 1757SOL    HW1 5638   0.319   1.962   5.708
 1757SOL    HW2 5639   0.332   1.842   5.799
 1758SOL     OW 5640   0.949   2.112   6.037
 1758SOL    HW1 5641   0.924   2.149   5.952
 1758SOL    HW2 5642   1.043   2.128   6.044
 1759SOL     OW 5643   1.081   2.553   7.019
 1759SOL    HW1 5644   1.020   2.481   7.035
 1759SOL    HW2 5645   1.167   2.511   7.022
 1760SOL     OW 5646   1.211   3.440   6.382
 1760SOL    HW1 5647   1.226   3.504   6.313
 1760SOL    HW2 5648   1.282   3.457   6.445
 1761SOL     OW 5649   0.487   3.022   6.300
 1761SOL    HW1 5650   0.423   2.996   6.366
 1761SOL    HW2 5651   0.445   3.003   6.217
 1762SOL     OW 5652   1.255   3.652   6.203
 1762SOL    HW1 5653   1.303   3.716   6.150
 1762SOL    HW2 5654   1.184   3.703   6.242
 1763SOL     OW 5655   1.030   2.382   5.614
 1763SOL    HW1 5656   0.987   2.465   5.596
 1763SOL    HW2 5657   1.094   2.403   5.683
 1764SOL     OW 5658   0.111   2.485   6.954
 1764SOL    HW1 5659   0.200   2.459   6.933
 1764SOL    HW2 5660   0.118   2.531   7.038
 1765SOL     OW 5661   0.558   2.085   6.768
 1765SOL    HW1 5662   0.597   2.020   6.826
 1765SOL    HW2 5663   0.464   2.082   6.787
 1766SOL     OW 5664   0.865   2.313   6.219
 1766SOL    HW1 5665   0.832   2.372   6.151
 1766SOL    HW2 5666   0.892   2.234   6.172
 1767SOL     OW 5667   1.021   1.917   6.326
 1767SOL    HW1 5668   0.960   1.911   6.253
 1767SOL    HW2 5669   0.997   1.845   6.384
 1768SOL     OW 5670   1.435   3.016   6.443
 1768SOL    HW1 5671   1.367   2.950   6.456
 1768SOL    HW2 5672   1.445   3.021   6.348
 1769SOL     OW 5673   1.464   2.476   6.537
 1769SOL    HW1 5674   1.400   2.405   6.547
 1769SOL    HW2 5675   1.519   2.470   6.615
 1770SOL     OW 5676   1.832   2.662   5.973
 1770SOL    HW1 5677   1.892   2.617   6.033
 1770SOL    HW2 5678   1.816   2.598   5.903
 1771SOL     OW 5679   0.500   3.283   5.728
 1771SOL    HW1 5680   0.419   3.254   5.770
 1771SOL    HW2 5681   0.499   3.240   5.642
 1772SOL     OW 5682   1.700   3.135   6.216
 1772SOL    HW1 5683   1.794   3.130   6.237
 1772SOL    HW2 5684   1.674   3.223   6.245
 1773SOL     OW 5685   1.392   2.437   5.653
 1773SOL    HW1 5686   1.334   2.411   5.725
 1773SOL    HW2 5687   1.480   2.412   5.683
 1774SOL     OW 5688   0.534   2.121   5.891
 1774SOL    HW1 5689   0.582   2.076   5.822
 1774SOL    HW2 5690   0.504   2.202   5.850
 1775SOL     OW 5691   1.738   3.104   7.122
 1775SOL    HW1 5692   1.826   3.069   7.108
 1775SOL    HW2 5693   1.751   3.190   7.160
 1776SOL     OW 5694   1.046   3.215   6.915
 1776SOL    HW1 5695   0.970   3.181   6.962
 1776SOL    HW2 5696   1.121   3.173   6.957
 1777SOL     OW 5697   1.610   3.499   7.257
 1777SOL    HW1 5698   1.600   3.533   7.168
 1777SOL    HW2 5699   1.687   3.441   7.252
 1778SOL     OW 5700   1.143   3.086   6.686
 1778SOL    HW1 5701   1.084   3.123   6.752
 1778SOL    HW2 5702   1.112   3.124   6.603
 1779SOL     OW 5703   1.617   2.958   6.663
 1779SOL    HW1 5704   1.610   3.022   6.734
 1779SOL    HW2 5705   1.544   2.978   6.605
 1780SOL     OW 5706   0.920   1.946   6.972
 1780SOL    HW1 5707   0.941   1.931   6.880
 1780SOL    HW2 5708   0.998   1.988   7.008
 1781SOL     OW 5709   0.951   3.014   7.243
 1781SOL    HW1 5710   0.878   3.016   7.304
 1781SOL    HW2 5711   0.986   2.925   7.250
 1782SOL     OW 5712   0.716   2.925   5.963
 1782SOL    HW1 5713   0.701   2.899   6.054
 1782SOL    HW2 5714   0.790   2.871   5.936
 1783SOL     OW 5715   0.421   2.687   6.845
 1783SOL    HW1 5716   0.487   2.703   6.912
 1783SOL    HW2 5717   0.398   2.594   6.856
 1784SOL     OW 5718   1.263   2.231   6.875
 1784SOL    HW1 5719   1.293   2.311   6.919
 1784SOL    HW2 5720   1.173   2.250   6.849
 1785SOL     OW 5721   0.082   3.429   6.941
 1785SOL    HW1 5722   0.080   3.523   6.921
 1785SOL    HW2 5723   0.175   3.407   6.943
 1786SOL     OW 5724   0.356   2.968   6.061
 1786SOL    HW1 5725   0.348   3.052   6.016
 1786SOL    HW2 5726   0.356   2.903   5.990
 1787SOL     OW 5727   0.543   2.372   6.434
 1787SOL    HW1 5728   0.553   2.437   6.365
 1787SOL    HW2 5729   0.605   2.399   6.502
 1788SOL     OW 5730   1.247   3.215   5.982
 1788SOL    HW1 5731   1.303   3.284   6.017
 1788SOL    HW2 5732   1.159   3.237   6.013
 1789SOL     OW 5733   1.302   3.329   6.734
 1789SOL    HW1 5734   1.354   3.339   6.814
 1789SOL    HW2 5735   1.248   3.252   6.750
 1790SOL     OW 5736   1.573   2.479   6.072
 1790SOL    HW1 5737   1.523   2.520   6.143
 1790SOL    HW2 5738   1.619   2.552   6.030
 1791SOL     OW 5739   0.351   3.392   6.890
 1791SOL    HW1 5740   0.342   3.343   6.808
 1791SOL    HW2 5741   0.445   3.407   6.898
 1792SOL     OW 5742   0.452   2.593   7.208
 1792SOL    HW1 5743   0.503   2.641   7.142
 1792SOL    HW2 5744   0.511   2.526   7.241
 1793SOL     OW 5745   1.623   2.641   7.279
 1793SOL    HW1 5746   1.536   2.680   7.278
 1793SOL    HW2 5747   1.669   2.683   7.207
 1794SOL     OW 5748   0.994   2.006   7.349
 1794SOL    HW1 5749   1.052   2.080   7.328
 1794SOL    HW2 5750   1.045   1.929   7.325
 1795SOL     OW 5751   0.503   1.892   7.343
 1795SOL    HW1 5752   0.452   1.846   7.277
 1795SOL    HW2 5753   0.450   1.969   7.365
 1796SOL     OW 5754   0.592   2.738   6.629
 1796SOL    HW1 5755   0.633   2.825   6.630
 1796SOL    HW2 5756   0.537   2.736   6.707
 1797SOL     OW 5757   1.318   2.718   6.586
 1797SOL    HW1 5758   1.229   2.692   6.563
 1797SOL    HW2 5759   1.371   2.640   6.572
 1798SOL     OW 5760   1.197   2.386   5.844
 1798SOL    HW1 5761   1.207   2.309   5.900
 1798SOL    HW2 5762   1.157   2.452   5.900
 1799SOL     OW 5763   0.293   2.052   6.829
 1799SOL    HW1 5764   0.258   2.084   6.912
 1799SOL    HW2 5765   0.280   1.957   6.833
 1800SOL     OW 5766   0.005   3.186   6.845
 1800SOL    HW1 5767   0.036   3.123   6.910
 1800SOL    HW2 5768   0.027   3.271   6.883
 1801SOL     OW 5769   0.706   2.481   6.625
 1801SOL    HW1 5770   0.788   2.476   6.576
 1801SOL    HW2 5771   0.680   2.573   6.619
 1802SOL     OW 5772   1.769   2.820   7.436
 1802SOL    HW1 5773   1.722   2.749   7.392
 1802SOL    HW2 5774   1.711   2.847   7.507
 1803SOL     OW 5775   0.318   1.944   6.206
 1803SOL    HW1 5776   0.296   2.032   6.235
 1803SOL    HW2 5777   0.333   1.895   6.287
 1804SOL     OW 5778   1.632   2.251   5.932
 1804SOL    HW1 5779   1.661   2.185   5.995
 1804SOL    HW2 5780   1.602   2.324   5.987
 1805SOL     OW 5781   1.036   2.617   6.540
 1805SOL    HW1 5782   1.015   2.634   6.632
 1805SOL    HW2 5783   1.005   2.528   6.525
 1806SOL     OW 5784   0.979   3.431   7.313
 1806SOL    HW1 5785   0.963   3.471   7.228
 1806SOL    HW2 5786   1.024   3.349   7.294
 1807SOL     OW 5787   1.841   3.356   7.190
 1807SOL    HW1 5788   1.867   3.386   7.103
 1807SOL    HW2 5789   1.920   3.367   7.243
 1808SOL     OW 5790   0.375   2.793   7.390
 1808SOL    HW1 5791   0.449   2.813   7.447
 1808SOL    HW2 5792   0.406   2.723   7.333
 1809SOL     OW 5793   1.522   2.132   5.706
 1809SOL    HW1 5794   1.467   2.062   5.742
 1809SOL    HW2 5795   1.561   2.174   5.783
 1810SOL     OW 5796   1.281   2.683   5.607
 1810SOL    HW1 5797   1.322   2.597   5.614
 1810SOL    HW2 5798   1.317   2.720   5.527
 1811SOL     OW 5799   1.070   3.211   6.447
 1811SOL    HW1 5800   1.080   3.138   6.386
 1811SOL    HW2 5801   1.124   3.281   6.411
 1812SOL     OW 5802   0.330   2.665   6.537
 1812SOL    HW1 5803   0.422   2.689   6.546
 1812SOL    HW2 5804   0.325   2.576   6.571
 1813SOL     OW 5805   0.327   2.383   6.600
 1813SOL    HW1 5806   0.287   2.297   6.591
 1813SOL    HW2 5807   0.400   2.382   6.538
 1814SOL     OW 5808   1.134   2.234   7.274
 1814SOL    HW1 5809   1.090   2.289   7.338
 1814SOL    HW2 5810   1.221   2.273   7.265
 1815SOL     OW 5811   1.157   2.055   7.062
 1815SOL    HW1 5812   1.145   2.118   7.133
 1815SOL    HW2 5813   1.202   2.105   6.994
 1816SOL     OW 5814   0.001   3.160   5.758
 1816SOL    HW1 5815   8.456   3.164   5.711
 1816SOL    HW2 5816   0.001   3.075   5.802
 1817SOL     OW 5817   0.145   3.641   6.582
 1817SOL    HW1 5818   0.127   3.567   6.525
 1817SOL    HW2 5819   0.218   3.687   6.540
 1818SOL     OW 5820   0.484   3.438   6.485
 1818SOL    HW1 5821   0.554   3.497   6.513
 1818SOL    HW2 5822   0.527   3.375   6.427
 1819SOL     OW 5823   0.952   2.646   6.797
 1819SOL    HW1 5824   1.016   2.627   6.866
 1819SOL    HW2 5825   0.868   2.618   6.834
 1820SOL     OW 5826   0.054   2.374   6.712
 1820SOL    HW1 5827   0.134   2.392   6.662
 1820SOL    HW2 5828   0.070   2.412   6.798
 1821SOL     OW 5829   0.223   2.382   7.300
 1821SOL    HW1 5830   0.296   2.358   7.243
 1821SOL    HW2 5831   0.187   2.461   7.261
 1822SOL     OW 5832   1.392   2.778   7.236
 1822SOL    HW1 5833   1.393   2.874   7.236
 1822SOL    HW2 5834   1.382   2.755   7.144
 1823SOL     OW 5835   0.821   2.430   5.963
 1823SOL    HW1 5836   0.829   2.358   5.899
 1823SOL    HW2 5837   0.747   2.482   5.931
 1824SOL     OW 5838   1.636   2.465   6.751
 1824SOL    HW1 5839   1.625   2.408   6.828
 1824SOL    HW2 5840   1.726   2.450   6.723
 1825SOL     OW 5841   0.246   3.429   7.310
 1825SOL    HW1 5842   0.196   3.468   7.382
 1825SOL    HW2 5843   0.255   3.337   7.335
 1826SOL     OW 5844   0.727   2.299   6.827
 1826SOL    HW1 5845   0.665   2.228   6.809
 1826SOL    HW2 5846   0.710   2.363   6.757
 1827SOL     OW 5847   0.918   3.541   7.064
 1827SOL    HW1 5848   0.890   3.495   6.985
 1827SOL    HW2 5849   0.912   3.634   7.041
 1828SOL     OW 5850   0.471   2.349   5.752
 1828SOL    HW1 5851   0.537   2.410   5.786
 1828SOL    HW2 5852   0.396   2.405   5.730
 1829SOL     OW 5853   0.135   3.016   7.025
 1829SOL    HW1 5854   0.133   2.972   7.110
 1829SOL    HW2 5855   0.150   2.945   6.962
 1830SOL     OW 5856   1.312   2.899   6.792
 1830SOL    HW1 5857   1.323   2.835   6.721
 1830SOL    HW2 5858   1.252   2.964   6.756
 1831SOL     OW 5859   1.324   2.721   5.880
 1831SOL    HW1 5860   1.253   2.687   5.935
 1831SOL    HW2 5861   1.294   2.706   5.790
 1832SOL     OW 5862   1.787   3.587   6.755
 1832SOL    HW1 5863   1.847   3.612   6.685
 1832SOL    HW2 5864   1.754   3.501   6.729
 1833SOL     OW 5865   1.236   3.594   6.675
 1833SOL    HW1 5866   1.321   3.623   6.642
 1833SOL    HW2 5867   1.251   3.504   6.702
 1834SOL     OW 5868   0.102   3.117   6.597
 1834SOL    HW1 5869   0.071   3.136   6.685
 1834SOL    HW2 5870   0.024   3.091   6.549
 1835SOL     OW 5871   0.695   3.547   7.348
 1835SOL    HW1 5872   0.636   3.618   7.323
 1835SOL    HW2 5873   0.770   3.557   7.290
 1836SOL     OW 5874   1.736   2.039   6.085
 1836SOL    HW1 5875   1.799   2.020   6.015
 1836SOL    HW2 5876   1.714   1.953   6.121
 1837SOL     OW 5877   1.397   3.430   6.087
 1837SOL    HW1 5878   1.452   3.465   6.017
 1837SOL    HW2 5879   1.343   3.504   6.115
 1838SOL     OW 5880   0.084   3.657   7.445
 1838SOL    HW1 5881   0.049   3.582   7.494
 1838SOL    HW2 5882   0.154   3.691   7.500
 1839SOL     OW 5883   1.278   2.794   6.248
 1839SOL    HW1 5884   1.352   2.736   6.263
 1839SOL    HW2 5885   1.314   2.867   6.197
 1840SOL     OW 5886   0.788   3.144   6.991
 1840SOL    HW1 5887   0.765   3.188   7.073
 1840SOL    HW2 5888   0.710   3.150   6.937
 1841SOL     OW 5889   0.667   3.496   5.747
 1841SOL    HW1 5890   0.682   3.510   5.654
 1841SOL    HW2 5891   0.615   3.415   5.751
 1842SOL     OW 5892   1.618   3.594   6.987
 1842SOL    HW1 5893   1.674   3.594   6.909
 1842SOL    HW2 5894   1.602   3.686   7.005
 1843SOL     OW 5895   1.845   2.024   6.549
 1843SOL    HW1 5896   1.873   1.935   6.528
 1843SOL    HW2 5897   1.757   2.031   6.511
 1844SOL     OW 5898   0.270   2.182   6.319
 1844SOL    HW1 5899   0.184   2.216   6.296
 1844SOL    HW2 5900   0.265   2.163   6.413
 1845SOL     OW 5901   1.209   3.453   5.623
 1845SOL    HW1 5902   1.199   3.362   5.651
 1845SOL    HW2 5903   1.140   3.467   5.558
 1846SOL     OW 5904   0.826   2.873   6.967
 1846SOL    HW1 5905   0.873   2.870   6.884
 1846SOL    HW2 5906   0.821   2.966   6.989
 1847SOL     OW 5907   0.919   2.771   5.880
 1847SOL    HW1 5908   0.976   2.804   5.810
 1847SOL    HW2 5909   0.972   2.705   5.925
 1848SOL     OW 5910   1.484   3.504   5.641
 1848SOL    HW1 5911   1.392   3.486   5.624
 1848SOL    HW2 5912   1.524   3.508   5.554
 1849SOL     OW 5913   0.358   3.171   7.072
 1849SOL    HW1 5914   0.353   3.248   7.015
 1849SOL    HW2 5915   0.281   3.119   7.050
 1850SOL     OW 5916   1.605   3.152   6.867
 1850SOL    HW1 5917   1.654   3.126   6.945
 1850SOL    HW2 5918   1.543   3.217   6.899
 1851SOL     OW 5919   1.074   2.978   6.308
 1851SOL    HW1 5920   1.001   2.928   6.343
 1851SOL    HW2 5921   1.138   2.912   6.281
 1852SOL     OW 5922   1.031   2.110   6.547
 1852SOL    HW1 5923   1.030   2.065   6.462
 1852SOL    HW2 5924   1.025   2.039   6.611
 1853SOL     OW 5925   0.601   3.346   6.066
 1853SOL    HW1 5926   0.653   3.301   6.000
 1853SOL    HW2 5927   0.511   3.345   6.032
 1854SOL     OW 5928   1.739   2.247   6.969
 1854SOL    HW1 5929   1.810   2.311   6.967
 1854SOL    HW2 5930   1.767   2.178   6.909
 1855SOL     OW 5931   0.260   3.198   5.846
 1855SOL    HW1 5932   0.165   3.186   5.836
 1855SOL    HW2 5933   0.270   3.241   5.930
 1856SOL     OW 5934   0.142   2.878   7.266
 1856SOL    HW1 5935   0.071   2.902   7.325
 1856SOL    HW2 5936   0.218   2.865   7.323
 1857SOL     OW 5937   0.679   2.053   7.083
 1857SOL    HW1 5938   0.763   2.030   7.044
 1857SOL    HW2 5939   0.701   2.087   7.170
 1858SOL     OW 5940   0.086   2.185   5.560
 1858SOL    HW1 5941   0.011   2.228   5.599
 1858SOL    HW2 5942   0.131   2.254   5.511
 1859SOL     OW 5943   1.418   2.715   6.970
 1859SOL    HW1 5944   1.367   2.776   6.917
 1859SOL    HW2 5945   1.507   2.722   6.936
 1860SOL     OW 5946   0.036   2.007   5.860
 1860SOL    HW1 5947   0.074   2.094   5.850
 1860SOL    HW2 5948   0.101   1.947   5.823
 1861SOL     OW 5949   1.180   3.187   5.707
 1861SOL    HW1 5950   1.088   3.160   5.707
 1861SOL    HW2 5951   1.204   3.189   5.800
 1862SOL     OW 5952   0.626   2.696   7.022
 1862SOL    HW1 5953   0.683   2.772   7.013
 1862SOL    HW2 5954   0.685   2.621   7.025
 1863SOL     OW 5955   1.485   3.663   6.579
 1863SOL    HW1 5956   1.512   3.736   6.522
 1863SOL    HW2 5957   1.566   3.619   6.601
 1864SOL     OW 5958   0.709   2.432   7.286
 1864SOL    HW1 5959   0.763   2.489   7.341
 1864SOL    HW2 5960   0.728   2.343   7.317
 1865SOL     OW 5961   1.462   3.052   7.205
 1865SOL    HW1 5962   1.449   3.064   7.299
 1865SOL    HW2 5963   1.555   3.072   7.190
 1866SOL     OW 5964   0.359   3.622   7.154
 1866SOL    HW1 5965   0.276   3.658   7.124
 1866SOL    HW2 5966   0.336   3.542   7.201
 1867SOL     OW 5967   1.660   2.740   6.839
 1867SOL    HW1 5968   1.656   2.656   6.792
 1867SOL    HW2 5969   1.649   2.806   6.770
 1868SOL     OW 5970   1.218   2.184   6.042
 1868SOL    HW1 5971   1.278   2.109   6.040
 1868SOL    HW2 5972   1.247   2.236   6.117
 1869SOL     OW 5973   0.577   2.587   6.263
 1869SOL    HW1 5974   0.624   2.671   6.253
 1869SOL    HW2 5975   0.514   2.586   6.190
 1870SOL     OW 5976   1.750   2.218   7.244
 1870SOL    HW1 5977   1.742   2.237   7.150
 1870SOL    HW2 5978   1.673   2.165   7.265
 1871SOL     OW 5979   1.760   2.788   7.092
 1871SOL    HW1 5980   1.737   2.880   7.109
 1871SOL    HW2 5981   1.734   2.774   7.001
 1872SOL     OW 5982   0.872   3.223   5.646
 1872SOL    HW1 5983   0.831   3.242   5.730
 1872SOL    HW2 5984   0.879   3.308   5.603
 1873SOL     OW 5985   0.670   3.635   6.515
 1873SOL    HW1 5986   0.660   3.730   6.505
 1873SOL    HW2 5987   0.765   3.621   6.512
 1874SOL     OW 5988   0.875   2.836   6.441
 1874SOL    HW1 5989   0.925   2.764   6.478
 1874SOL    HW2 5990   0.831   2.876   6.516
 1875SOL     OW 5991   1.071   2.845   5.672
 1875SOL    HW1 5992   1.052   2.900   5.596
 1875SOL    HW2 5993   1.146   2.792   5.645
 1876SOL     OW 5994   1.831   3.418   6.426
 1876SOL    HW1 5995   1.753   3.409   6.372
 1876SOL    HW2 5996   1.814   3.362   6.502
 1877SOL     OW 5997   0.228   3.175   7.433
 1877SOL    HW1 5998   0.141   3.137   7.421
 1877SOL    HW2 5999   0.240   3.180   7.527
 1878SOL     OW 6000   0.138   3.178   6.283
 1878SOL    HW1 6001   0.057   3.127   6.278
 1878SOL    HW2 6002   0.203   3.116   6.316
 1879SOL     OW 6003   0.682   3.284   7.202
 1879SOL    HW1 6004   0.609   3.237   7.242
 1879SOL    HW2 6005   0.702   3.354   7.265
 1880SOL     OW 6006   1.811   2.035   6.819
 1880SOL    HW1 6007   1.813   1.941   6.832
 1880SOL    HW2 6008   1.825   2.047   6.725
 1881SOL     OW 6009   0.422   2.293   6.110
 1881SOL    HW1 6010   0.491   2.234   6.077
 1881SOL    HW2 6011   0.404   2.261   6.198
 1882SOL     OW 6012   1.694   3.343   6.672
 1882SOL    HW1 6013   1.615   3.324   6.621
 1882SOL    HW2 6014   1.694   3.276   6.741
 1883SOL     OW 6015   0.362   2.422   6.881
 1883SOL    HW1 6016   0.403   2.358   6.938
 1883SOL    HW2 6017   0.372   2.386   6.793
 1884SOL     OW 6018   0.839   3.442   6.258
 1884SOL    HW1 6019   0.805   3.508   6.197
 1884SOL    HW2 6020   0.766   3.382   6.271
 1885SOL     OW 6021   1.424   2.095   6.702
 1885SOL    HW1 6022   1.437   2.008   6.740
 1885SOL    HW2 6023   1.376   2.143   6.770
 1886SOL     OW 6024   1.010   1.880   6.709
 1886SOL    HW1 6025   0.954   1.816   6.665
 1886SOL    HW2 6026   1.096   1.839   6.711
 1887SOL     OW 6027   0.778   3.196   5.912
 1887SOL    HW1 6028   0.755   3.104   5.925
 1887SOL    HW2 6029   0.858   3.208   5.963
 1888SOL     OW 6030   0.621   3.430   6.867
 1888SOL    HW1 6031   0.617   3.513   6.914
 1888SOL    HW2 6032   0.711   3.423   6.838
 1889SOL     OW 6033   1.374   1.904   5.774
 1889SOL    HW1 6034   1.414   1.831   5.725
 1889SOL    HW2 6035   1.283   1.878   5.786
 1890SOL     OW 6036   1.297   2.331   6.261
 1890SOL    HW1 6037   1.246   2.412   6.260
 1890SOL    HW2 6038   1.291   2.300   6.351
 1891SOL     OW 6039   1.582   2.050   6.478
 1891SOL    HW1 6040   1.529   2.079   6.553
 1891SOL    HW2 6041   1.582   2.124   6.418
 1892SOL     OW 6042   0.064   2.917   5.888
 1892SOL    HW1 6043   0.149   2.885   5.857
 1892SOL    HW2 6044   0.065   2.897   5.982
 1893SOL     OW 6045   0.894   3.535   5.918
 1893SOL    HW1 6046   0.815   3.519   5.866
 1893SOL    HW2 6047   0.868   3.604   5.979
 1894SOL     OW 6048   0.267   2.521   7.552
 1894SOL    HW1 6049   0.193   2.488   7.604
 1894SOL    HW2 6050   0.249   2.492   7.463
 1895SOL     OW 6051   0.243   2.147   8.417
 1895SOL    HW1 6052   0.284   2.104   8.492
 1895SOL    HW2 6053   0.151   2.122   8.421
 1896SOL     OW 6054   0.011   2.231   8.126
 1896SOL    HW1 6055   8.464   2.271   8.107
 1896SOL    HW2 6056   8.533   2.137   8.117
 1897SOL     OW 6057   1.586   3.377   8.161
 1897SOL    HW1 6058   1.530   3.349   8.234
 1897SOL    HW2 6059   1.524   3.391   8.089
 1898SOL     OW 6060   1.131   2.539   8.135
 1898SOL    HW1 6061   1.161   2.629   8.149
 1898SOL    HW2 6062   1.066   2.525   8.204
 1899SOL     OW 6063   1.797   2.450   7.671
 1899SOL    HW1 6064   1.763   2.448   7.582
 1899SOL    HW2 6065   1.755   2.376   7.715
 1900SOL     OW 6066   0.667   3.002   8.487
 1900SOL    HW1 6067   0.577   3.031   8.506
 1900SOL    HW2 6068   0.713   3.082   8.460
 1901SOL     OW 6069   0.687   2.845   8.098
 1901SOL    HW1 6070   0.753   2.849   8.168
 1901SOL    HW2 6071   0.619   2.906   8.126
 1902SOL     OW 6072   0.337   3.275   8.492
 1902SOL    HW1 6073   0.251   3.252   8.456
 1902SOL    HW2 6074   0.370   3.342   8.432
 1903SOL     OW 6075   1.622   2.325   8.170
 1903SOL    HW1 6076   1.587   2.368   8.092
 1903SOL    HW2 6077   1.584   2.374   8.243
 1904SOL     OW 6078   0.238   3.563   7.952
 1904SOL    HW1 6079   0.251   3.649   7.991
 1904SOL    HW2 6080   0.288   3.565   7.870
 1905SOL     OW 6081   0.276   3.293   7.953
 1905SOL    HW1 6082   0.260   3.387   7.963
 1905SOL    HW2 6083   0.223   3.253   8.022
 1906SOL     OW 6084   0.256   2.957   8.305
 1906SOL    HW1 6085   0.278   2.875   8.349
 1906SOL    HW2 6086   0.212   3.009   8.373
 1907SOL     OW 6087   0.576   2.850   7.598
 1907SOL    HW1 6088   0.625   2.895   7.529
 1907SOL    HW2 6089   0.618   2.878   7.679
 1908SOL     OW 6090   0.094   2.503   8.061
 1908SOL    HW1 6091   0.086   2.410   8.080
 1908SOL    HW2 6092   0.081   2.547   8.145
 1909SOL     OW 6093   1.844   3.606   7.765
 1909SOL    HW1 6094   1.915   3.587   7.826
 1909SOL    HW2 6095   1.853   3.699   7.745
 1910SOL     OW 6096   0.013   3.448   7.604
 1910SOL    HW1 6097   0.015   3.353   7.609
 1910SOL    HW2 6098   8.485   3.474   7.668
 1911SOL     OW 6099   1.696   2.771   8.078
 1911SOL    HW1 6100   1.761   2.718   8.032
 1911SOL    HW2 6101   1.661   2.830   8.012
 1912SOL     OW 6102   1.641   2.955   7.880
 1912SOL    HW1 6103   1.721   2.956   7.827
 1912SOL    HW2 6104   1.653   3.026   7.943
 1913SOL     OW 6105   0.592   3.251   8.186
 1913SOL    HW1 6106   0.553   3.164   8.180
 1913SOL    HW2 6107   0.601   3.280   8.095
 1914SOL     OW 6108   0.824   1.868   7.961
 1914SOL    HW1 6109   0.867   1.949   7.933
 1914SOL    HW2 6110   0.731   1.889   7.961
 1915SOL     OW 6111   1.570   2.865   7.620
 1915SOL    HW1 6112   1.508   2.796   7.596
 1915SOL    HW2 6113   1.565   2.871   7.715
 1916SOL     OW 6114   1.413   3.270   8.353
 1916SOL    HW1 6115   1.415   3.253   8.447
 1916SOL    HW2 6116   1.417   3.182   8.313
 1917SOL     OW 6117   1.643   3.653   8.013
 1917SOL    HW1 6118   1.623   3.603   7.933
 1917SOL    HW2 6119   1.648   3.586   8.082
 1918SOL     OW 6120   0.597   2.570   7.729
 1918SOL    HW1 6121   0.613   2.651   7.680
 1918SOL    HW2 6122   0.528   2.592   7.791
 1919SOL     OW 6123   1.325   2.219   8.399
 1919SOL    HW1 6124   1.234   2.188   8.393
 1919SOL    HW2 6125   1.348   2.206   8.491
 1920SOL     OW 6126   1.576   3.536   7.766
 1920SOL    HW1 6127   1.670   3.553   7.754
 1920SOL    HW2 6128   1.543   3.521   7.678
 1921SOL     OW 6129   1.053   2.553   7.869
 1921SOL    HW1 6130   1.081   2.545   7.960
 1921SOL    HW2 6131   0.969   2.507   7.865
 1922SOL     OW 6132   0.069   2.676   8.279
 1922SOL    HW1 6133   0.151   2.670   8.328
 1922SOL    HW2 6134   0.082   2.750   8.220
 1923SOL     OW 6135   0.899   2.211   7.641
 1923SOL    HW1 6136   0.943   2.276   7.585
 1923SOL    HW2 6137   0.904   2.129   7.591
 1924SOL     OW 6138   1.378   2.997   7.980
 1924SOL    HW1 6139   1.452   2.975   7.923
 1924SOL    HW2 6140   1.330   3.063   7.931
 1925SOL     OW 6141   0.561   2.022   8.383
 1925SOL    HW1 6142   0.519   2.060   8.460
 1925SOL    HW2 6143   0.582   2.097   8.328
 1926SOL     OW 6144   1.006   3.314   7.922
 1926SOL    HW1 6145   0.974   3.389   7.870
 1926SOL    HW2 6146   0.970   3.329   8.009
 1927SOL     OW 6147   0.371   3.697   8.312
 1927SOL    HW1 6148   0.406   3.609   8.322
 1927SOL    HW2 6149   0.441   3.755   8.342
 1928SOL     OW 6150   1.824   2.909   8.282
 1928SOL    HW1 6151   1.771   2.873   8.211
 1928SOL    HW2 6152   1.763   2.919   8.355
 1929SOL     OW 6153   0.317   2.801   7.690
 1929SOL    HW1 6154   0.401   2.827   7.652
 1929SOL    HW2 6155   0.295   2.718   7.647
 1930SOL     OW 6156   1.472   2.633   8.172
 1930SOL    HW1 6157   1.488   2.573   8.245
 1930SOL    HW2 6158   1.558   2.672   8.155
 1931SOL     OW 6159   1.134   3.639   7.676
 1931SOL    HW1 6160   1.056   3.603   7.717
 1931SOL    HW2 6161   1.156   3.576   7.608
 1932SOL     OW 6162   1.621   3.240   7.544
 1932SOL    HW1 6163   1.580   3.325   7.533
 1932SOL    HW2 6164   1.552   3.177   7.525
 1933SOL     OW 6165   0.451   3.606   7.762
 1933SOL    HW1 6166   0.501   3.656   7.827
 1933SOL    HW2 6167   0.518   3.563   7.709
 1934SOL     OW 6168   1.396   1.962   7.906
 1934SOL    HW1 6169   1.396   1.938   7.813
 1934SOL    HW2 6170   1.489   1.964   7.930
 1935SOL     OW 6171   0.239   3.662   0.182
 1935SOL    HW1 6172   0.311   3.614   0.221
 1935SOL    HW2 6173   0.174   3.595   0.160
 1936SOL     OW 6174   0.935   3.548   8.322
 1936SOL    HW1 6175   1.018   3.501   8.330
 1936SOL    HW2 6176   0.889   3.505   8.251
 1937SOL     OW 6177   0.378   2.561   7.930
 1937SOL    HW1 6178   0.407   2.470   7.934
 1937SOL    HW2 6179   0.283   2.556   7.935
 1938SOL     OW 6180   0.660   1.972   7.552
 1938SOL    HW1 6181   0.715   1.898   7.575
 1938SOL    HW2 6182   0.604   1.939   7.481
 1939SOL     OW 6183   0.788   3.228   8.383
 1939SOL    HW1 6184   0.872   3.235   8.338
 1939SOL    HW2 6185   0.723   3.245   8.314
 1940SOL     OW 6186   0.941   2.421   8.311
 1940SOL    HW1 6187   0.909   2.378   8.231
 1940SOL    HW2 6188   0.988   2.353   8.358
 1941SOL     OW 6189   0.558   1.925   7.936
 1941SOL    HW1 6190   0.478   1.927   7.989
 1941SOL    HW2 6191   0.550   1.999   7.876
 1942SOL     OW 6192   1.422   3.047   7.478
 1942SOL    HW1 6193   1.476   2.985   7.526
 1942SOL    HW2 6194   1.332   3.019   7.496
 1943SOL     OW 6195   0.272   1.892   7.613
 1943SOL    HW1 6196   0.325   1.958   7.569
 1943SOL    HW2 6197   0.336   1.838   7.660
 1944SOL     OW 6198   0.948   2.104   7.893
 1944SOL    HW1 6199   0.924   2.144   7.810
 1944SOL    HW2 6200   1.042   2.121   7.902
 1945SOL     OW 6201   1.215   3.456   8.284
 1945SOL    HW1 6202   1.236   3.518   8.214
 1945SOL    HW2 6203   1.292   3.400   8.291
 1946SOL     OW 6204   0.473   3.008   8.152
 1946SOL    HW1 6205   0.402   2.990   8.214
 1946SOL    HW2 6206   0.433   2.996   8.066
 1947SOL     OW 6207   1.258   3.652   8.076
 1947SOL    HW1 6208   1.305   3.715   8.022
 1947SOL    HW2 6209   1.181   3.699   8.107
 1948SOL     OW 6210   1.028   2.390   7.476
 1948SOL    HW1 6211   0.988   2.475   7.457
 1948SOL    HW2 6212   1.093   2.408   7.544
 1949SOL     OW 6213   0.860   2.304   8.076
 1949SOL    HW1 6214   0.828   2.359   8.005
 1949SOL    HW2 6215   0.892   2.225   8.033
 1950SOL     OW 6216   1.022   1.903   8.177
 1950SOL    HW1 6217   0.959   1.904   8.105
 1950SOL    HW2 6218   0.991   1.835   8.236
 1951SOL     OW 6219   1.440   3.013   8.262
 1951SOL    HW1 6220   1.363   2.956   8.256
 1951SOL    HW2 6221   1.470   3.022   8.172
 1952SOL     OW 6222   1.484   2.447   8.377
 1952SOL    HW1 6223   1.422   2.373   8.373
 1952SOL    HW2 6224   1.491   2.466   8.471
 1953SOL     OW 6225   1.839   2.663   7.840
 1953SOL    HW1 6226   1.902   2.616   7.894
 1953SOL    HW2 6227   1.817   2.602   7.769
 1954SOL     OW 6228   0.501   3.290   7.618
 1954SOL    HW1 6229   0.417   3.254   7.644
 1954SOL    HW2 6230   0.528   3.239   7.542
 1955SOL     OW 6231   1.690   3.136   8.070
 1955SOL    HW1 6232   1.785   3.134   8.086
 1955SOL    HW2 6233   1.663   3.223   8.098
 1956SOL     OW 6234   1.389   2.413   7.512
 1956SOL    HW1 6235   1.326   2.400   7.582
 1956SOL    HW2 6236   1.472   2.383   7.549
 1957SOL     OW 6237   0.536   2.122   7.752
 1957SOL    HW1 6238   0.585   2.076   7.684
 1957SOL    HW2 6239   0.505   2.202   7.709
 1958SOL     OW 6240   1.645   2.971   8.474
 1958SOL    HW1 6241   1.633   3.023   0.016
 1958SOL    HW2 6242   1.566   2.987   8.423
 1959SOL     OW 6243   0.712   2.919   7.828
 1959SOL    HW1 6244   0.700   2.895   7.920
 1959SOL    HW2 6245   0.786   2.867   7.799
 1960SOL     OW 6246   0.339   2.971   7.913
 1960SOL    HW1 6247   0.335   3.057   7.871
 1960SOL    HW2 6248   0.347   2.909   7.841
 1961SOL     OW 6249   0.543   2.371   8.297
 1961SOL    HW1 6250   0.553   2.435   8.226
 1961SOL    HW2 6251   0.611   2.394   8.360
 1962SOL     OW 6252   1.255   3.219   7.857
 1962SOL    HW1 6253   1.309   3.290   7.891
 1962SOL    HW2 6254   1.166   3.242   7.882
 1963SOL     OW 6255   1.555   2.476   7.939
 1963SOL    HW1 6256   1.484   2.520   7.985
 1963SOL    HW2 6257   1.588   2.541   7.877
 1964SOL     OW 6258   0.587   2.734   8.454
 1964SOL    HW1 6259   0.611   2.823   8.426
 1964SOL    HW2 6260   0.574   2.742   0.011
 1965SOL     OW 6261   1.196   2.382   7.704
 1965SOL    HW1 6262   1.204   2.307   7.764
 1965SOL    HW2 6263   1.162   2.452   7.759
 1966SOL     OW 6264   0.357   2.028   0.092
 1966SOL    HW1 6265   0.357   2.081   0.172
 1966SOL    HW2 6266   0.313   1.947   0.116
 1967SOL     OW 6267   0.723   2.491   8.466
 1967SOL    HW1 6268   0.802   2.486   8.412
 1967SOL    HW2 6269   0.684   2.576   8.444
 1968SOL     OW 6270   0.318   1.935   8.068
 1968SOL    HW1 6271   0.299   2.027   8.089
 1968SOL    HW2 6272   0.330   1.893   8.153
 1969SOL     OW 6273   1.633   2.251   7.795
 1969SOL    HW1 6274   1.663   2.184   7.857
 1969SOL    HW2 6275   1.596   2.319   7.851
 1970SOL     OW 6276   1.532   2.124   7.569
 1970SOL    HW1 6277   1.473   2.058   7.605
 1970SOL    HW2 6278   1.569   2.168   7.646
 1971SOL     OW 6279   1.391   2.689   7.524
 1971SOL    HW1 6280   1.387   2.596   7.500
 1971SOL    HW2 6281   1.332   2.733   7.463
 1972SOL     OW 6282   1.021   3.241   8.246
 1972SOL    HW1 6283   1.044   3.151   8.224
 1972SOL    HW2 6284   1.104   3.288   8.243
 1973SOL     OW 6285   0.324   2.682   8.380
 1973SOL    HW1 6286   0.417   2.702   8.391
 1973SOL    HW2 6287   0.317   2.588   8.398
 1974SOL     OW 6288   0.314   2.413   8.437
 1974SOL    HW1 6289   0.270   2.328   8.438
 1974SOL    HW2 6290   0.395   2.398   8.388
 1975SOL     OW 6291   8.535   3.161   7.615
 1975SOL    HW1 6292   8.451   3.166   7.570
 1975SOL    HW2 6293   8.536   3.074   7.654
 1976SOL     OW 6294   0.112   3.704   8.396
 1976SOL    HW1 6295   0.096   3.616   8.362
 1976SOL    HW2 6296   0.205   3.718   8.383
 1977SOL     OW 6297   0.488   3.452   8.339
 1977SOL    HW1 6298   0.564   3.497   8.375
 1977SOL    HW2 6299   0.525   3.384   8.282
 1978SOL     OW 6300   0.957   2.569   0.123
 1978SOL    HW1 6301   0.991   2.602   0.206
 1978SOL    HW2 6302   0.868   2.604   0.117
 1979SOL     OW 6303   0.813   2.419   7.825
 1979SOL    HW1 6304   0.825   2.354   7.757
 1979SOL    HW2 6305   0.743   2.476   7.793
 1980SOL     OW 6306   0.723   2.308   0.131
 1980SOL    HW1 6307   0.629   2.305   0.147
 1980SOL    HW2 6308   0.733   2.370   0.059
 1981SOL     OW 6309   0.470   2.349   7.612
 1981SOL    HW1 6310   0.536   2.409   7.647
 1981SOL    HW2 6311   0.395   2.405   7.591
 1982SOL     OW 6312   1.332   2.701   7.795
 1982SOL    HW1 6313   1.239   2.711   7.813
 1982SOL    HW2 6314   1.340   2.707   7.700
 1983SOL     OW 6315   1.738   3.623   0.009
 1983SOL    HW1 6316   1.785   3.646   8.467
 1983SOL    HW2 6317   1.794   3.559   0.052
 1984SOL     OW 6318   0.098   3.127   8.457
 1984SOL    HW1 6319   0.087   3.151   0.011
 1984SOL    HW2 6320   0.009   3.121   8.422
 1985SOL     OW 6321   1.737   2.039   7.945
 1985SOL    HW1 6322   1.800   2.018   7.875
 1985SOL    HW2 6323   1.714   1.954   7.983
 1986SOL     OW 6324   1.402   3.436   7.961
 1986SOL    HW1 6325   1.451   3.469   7.885
 1986SOL    HW2 6326   1.346   3.510   7.986
 1987SOL     OW 6327   1.263   2.795   8.129
 1987SOL    HW1 6328   1.335   2.733   8.139
 1987SOL    HW2 6329   1.293   2.856   8.061
 1988SOL     OW 6330   0.668   3.506   7.616
 1988SOL    HW1 6331   0.687   3.515   7.523
 1988SOL    HW2 6332   0.622   3.422   7.623
 1989SOL     OW 6333   1.841   2.043   8.378
 1989SOL    HW1 6334   1.864   1.955   8.349
 1989SOL    HW2 6335   1.752   2.056   8.347
 1990SOL     OW 6336   0.278   2.187   8.154
 1990SOL    HW1 6337   0.188   2.216   8.139
 1990SOL    HW2 6338   0.285   2.178   8.249
 1991SOL     OW 6339   1.207   3.459   7.484
 1991SOL    HW1 6340   1.192   3.371   7.518
 1991SOL    HW2 6341   1.139   3.471   7.418
 1992SOL     OW 6342   0.916   2.767   7.746
 1992SOL    HW1 6343   0.975   2.813   7.686
 1992SOL    HW2 6344   0.969   2.698   7.785
 1993SOL     OW 6345   1.481   3.506   7.504
 1993SOL    HW1 6346   1.389   3.486   7.487
 1993SOL    HW2 6347   1.522   3.508   7.417
 1994SOL     OW 6348   1.070   2.978   8.204
 1994SOL    HW1 6349   0.993   2.928   8.232
 1994SOL    HW2 6350   1.129   2.912   8.168
 1995SOL     OW 6351   1.071   2.111   8.361
 1995SOL    HW1 6352   1.059   2.049   8.290
 1995SOL    HW2 6353   1.010   2.082   8.429
 1996SOL     OW 6354   0.622   3.340   7.926
 1996SOL    HW1 6355   0.678   3.290   7.866
 1996SOL    HW2 6356   0.539   3.350   7.880
 1997SOL     OW 6357   0.255   3.194   7.708
 1997SOL    HW1 6358   0.161   3.185   7.695
 1997SOL    HW2 6359   0.264   3.238   7.792
 1998SOL     OW 6360   0.084   2.190   7.428
 1998SOL    HW1 6361   0.008   2.240   7.458
 1998SOL    HW2 6362   0.134   2.252   7.376
 1999SOL     OW 6363   0.051   2.014   7.725
 1999SOL    HW1 6364   0.058   2.084   7.660
 1999SOL    HW2 6365   0.117   1.950   7.697
 2000SOL     OW 6366   1.163   3.211   7.587
 2000SOL    HW1 6367   1.133   3.121   7.573
 2000SOL    HW2 6368   1.203   3.210   7.674
 2001SOL     OW 6369   1.751   2.739   0.123
 2001SOL    HW1 6370   1.708   2.654   0.134
 2001SOL    HW2 6371   1.689   2.791   0.072
 2002SOL     OW 6372   1.216   2.176   7.901
 2002SOL    HW1 6373   1.276   2.102   7.900
 2002SOL    HW2 6374   1.242   2.227   7.978
 2003SOL     OW 6375   0.574   2.589   8.128
 2003SOL    HW1 6376   0.623   2.670   8.116
 2003SOL    HW2 6377   0.508   2.590   8.058
 2004SOL     OW 6378   0.805   3.251   7.487
 2004SOL    HW1 6379   0.824   3.246   7.581
 2004SOL    HW2 6380   0.869   3.313   7.452
 2005SOL     OW 6381   0.684   3.622   8.434
 2005SOL    HW1 6382   0.666   3.713   8.411
 2005SOL    HW2 6383   0.773   3.607   8.402
 2006SOL     OW 6384   0.856   2.845   8.323
 2006SOL    HW1 6385   0.885   2.767   8.371
 2006SOL    HW2 6386   0.815   2.900   8.390
 2007SOL     OW 6387   1.855   3.394   8.289
 2007SOL    HW1 6388   1.768   3.380   8.252
 2007SOL    HW2 6389   1.876   3.311   8.332
 2008SOL     OW 6390   0.124   3.168   8.145
 2008SOL    HW1 6391   0.046   3.115   8.130
 2008SOL    HW2 6392   0.185   3.110   8.189
 2009SOL     OW 6393   1.784   2.031   0.103
 2009SOL    HW1 6394   1.738   1.947   0.105
 2009SOL    HW2 6395   1.807   2.044   0.011
 2010SOL     OW 6396   0.436   2.300   7.958
 2010SOL    HW1 6397   0.501   2.239   7.921
 2010SOL    HW2 6398   0.414   2.263   8.043
 2011SOL     OW 6399   0.810   3.474   8.090
 2011SOL    HW1 6400   0.814   3.558   8.044
 2011SOL    HW2 6401   0.744   3.424   8.044
 2012SOL     OW 6402   0.792   3.188   7.773
 2012SOL    HW1 6403   0.767   3.096   7.781
 2012SOL    HW2 6404   0.879   3.193   7.814
 2013SOL     OW 6405   1.374   1.903   7.637
 2013SOL    HW1 6406   1.412   1.830   7.587
 2013SOL    HW2 6407   1.282   1.878   7.650
 2014SOL     OW 6408   1.289   2.312   8.124
 2014SOL    HW1 6409   1.239   2.393   8.130
 2014SOL    HW2 6410   1.295   2.281   8.215
 2015SOL     OW 6411   1.582   2.092   8.312
 2015SOL    HW1 6412   1.493   2.108   8.345
 2015SOL    HW2 6413   1.597   2.162   8.249
 2016SOL     OW 6414   0.063   2.915   7.736
 2016SOL    HW1 6415   0.148   2.883   7.707
 2016SOL    HW2 6416   0.062   2.898   7.831
 2017SOL     OW 6417   0.896   3.532   7.783
 2017SOL    HW1 6418   0.820   3.515   7.727
 2017SOL    HW2 6419   0.868   3.604   7.839
 2018SOL     OW 6420   0.258   4.416   0.131
 2018SOL    HW1 6421   0.192   4.365   0.178
 2018SOL    HW2 6422   0.265   4.374   0.046
 2019SOL     OW 6423   0.212   4.002   0.995
 2019SOL    HW1 6424   0.234   3.963   1.080
 2019SOL    HW2 6425   0.116   3.996   0.991
 2020SOL     OW 6426   0.017   4.115   0.649
 2020SOL    HW1 6427   8.471   4.151   0.681
 2020SOL    HW2 6428   8.530   4.045   0.589
 2021SOL     OW 6429   0.580   5.028   1.208
 2021SOL    HW1 6430   0.496   5.028   1.163
 2021SOL    HW2 6431   0.595   5.120   1.232
 2022SOL     OW 6432   1.584   5.244   0.713
 2022SOL    HW1 6433   1.538   5.214   0.791
 2022SOL    HW2 6434   1.516   5.247   0.645
 2023SOL     OW 6435   1.134   4.430   0.687
 2023SOL    HW1 6436   1.182   4.512   0.679
 2023SOL    HW2 6437   1.086   4.439   0.769
 2024SOL     OW 6438   1.732   4.331   0.228
 2024SOL    HW1 6439   1.786   4.286   0.163
 2024SOL    HW2 6440   1.681   4.262   0.269
 2025SOL     OW 6441   0.735   4.855   1.057
 2025SOL    HW1 6442   0.675   4.895   1.121
 2025SOL    HW2 6443   0.775   4.930   1.012
 2026SOL     OW 6444   0.883   4.470   1.826
 2026SOL    HW1 6445   0.875   4.538   1.892
 2026SOL    HW2 6446   0.901   4.517   1.745
 2027SOL     OW 6447   0.686   4.706   0.659
 2027SOL    HW1 6448   0.755   4.706   0.725
 2027SOL    HW2 6449   0.622   4.769   0.690
 2028SOL     OW 6450   0.719   4.877   1.828
 2028SOL    HW1 6451   0.768   4.952   1.861
 2028SOL    HW2 6452   0.642   4.915   1.785
 2029SOL     OW 6453   0.346   5.120   1.071
 2029SOL    HW1 6454   0.270   5.076   1.032
 2029SOL    HW2 6455   0.379   5.177   1.002
 2030SOL     OW 6456   1.456   5.229   1.371
 2030SOL    HW1 6457   1.510   5.307   1.382
 2030SOL    HW2 6458   1.384   5.240   1.433
 2031SOL     OW 6459   0.450   4.095   1.472
 2031SOL    HW1 6460   0.527   4.038   1.482
 2031SOL    HW2 6461   0.375   4.039   1.492
 2032SOL     OW 6462   1.597   4.159   0.756
 2032SOL    HW1 6463   1.539   4.177   0.682
 2032SOL    HW2 6464   1.576   4.227   0.821
 2033SOL     OW 6465   0.227   5.436   0.510
 2033SOL    HW1 6466   0.236   5.524   0.547
 2033SOL    HW2 6467   0.287   5.434   0.436
 2034SOL     OW 6468   1.137   5.066   1.695
 2034SOL    HW1 6469   1.179   5.056   1.780
 2034SOL    HW2 6470   1.084   4.986   1.686
 2035SOL     OW 6471   0.298   5.178   0.529
 2035SOL    HW1 6472   0.268   5.269   0.530
 2035SOL    HW2 6473   0.233   5.130   0.580
 2036SOL     OW 6474   0.300   4.807   0.901
 2036SOL    HW1 6475   0.287   4.720   0.939
 2036SOL    HW2 6476   0.232   4.861   0.942
 2037SOL     OW 6477   0.589   5.525   1.421
 2037SOL    HW1 6478   0.508   5.507   1.469
 2037SOL    HW2 6479   0.618   5.610   1.454
 2038SOL     OW 6480   0.576   4.695   0.188
 2038SOL    HW1 6481   0.544   4.770   0.138
 2038SOL    HW2 6482   0.630   4.734   0.257
 2039SOL     OW 6483   1.593   3.856   1.460
 2039SOL    HW1 6484   1.629   3.933   1.416
 2039SOL    HW2 6485   1.563   3.889   1.545
 2040SOL     OW 6486   0.107   4.360   0.560
 2040SOL    HW1 6487   0.088   4.271   0.588
 2040SOL    HW2 6488   0.110   4.411   0.641
 2041SOL     OW 6489   1.857   5.466   0.349
 2041SOL    HW1 6490   1.926   5.441   0.410
 2041SOL    HW2 6491   1.871   5.560   0.335
 2042SOL     OW 6492   0.036   5.343   0.163
 2042SOL    HW1 6493   0.046   5.248   0.161
 2042SOL    HW2 6494   8.494   5.358   0.213
 2043SOL     OW 6495   1.696   4.649   0.647
 2043SOL    HW1 6496   1.766   4.599   0.606
 2043SOL    HW2 6497   1.666   4.708   0.578
 2044SOL     OW 6498   1.652   4.830   0.431
 2044SOL    HW1 6499   1.737   4.821   0.388
 2044SOL    HW2 6500   1.666   4.895   0.500
 2045SOL     OW 6501   0.169   4.481   1.593
 2045SOL    HW1 6502   0.264   4.484   1.596
 2045SOL    HW2 6503   0.142   4.570   1.616
 2046SOL     OW 6504   0.621   5.122   0.740
 2046SOL    HW1 6505   0.579   5.036   0.744
 2046SOL    HW2 6506   0.608   5.151   0.650
 2047SOL     OW 6507   1.274   4.953   1.417
 2047SOL    HW1 6508   1.302   4.883   1.357
 2047SOL    HW2 6509   1.335   4.947   1.490
 2048SOL     OW 6510   0.822   3.724   0.529
 2048SOL    HW1 6511   0.862   3.807   0.502
 2048SOL    HW2 6512   0.728   3.740   0.524
 2049SOL     OW 6513   0.169   4.675   1.268
 2049SOL    HW1 6514   0.254   4.634   1.254
 2049SOL    HW2 6515   0.106   4.608   1.241
 2050SOL     OW 6516   1.488   4.750   0.224
 2050SOL    HW1 6517   1.425   4.689   0.263
 2050SOL    HW2 6518   1.547   4.772   0.295
 2051SOL     OW 6519   1.181   5.547   1.635
 2051SOL    HW1 6520   1.182   5.609   1.562
 2051SOL    HW2 6521   1.198   5.462   1.594
 2052SOL     OW 6522   0.367   3.967   1.867
 2052SOL    HW1 6523   0.408   4.048   1.896
 2052SOL    HW2 6524   0.274   3.987   1.864
 2053SOL     OW 6525   1.470   5.140   0.938
 2053SOL    HW1 6526   1.405   5.159   1.006
 2053SOL    HW2 6527   1.453   5.049   0.913
 2054SOL     OW 6528   1.647   5.498   0.593
 2054SOL    HW1 6529   1.627   5.463   0.506
 2054SOL    HW2 6530   1.637   5.423   0.652
 2055SOL     OW 6531   0.591   4.443   0.305
 2055SOL    HW1 6532   0.593   4.529   0.263
 2055SOL    HW2 6533   0.522   4.450   0.371
 2056SOL     OW 6534   1.281   4.115   0.944
 2056SOL    HW1 6535   1.193   4.079   0.948
 2056SOL    HW2 6536   1.334   4.057   0.998
 2057SOL     OW 6537   1.589   5.398   0.341
 2057SOL    HW1 6538   1.683   5.416   0.332
 2057SOL    HW2 6539   1.560   5.373   0.253
 2058SOL     OW 6540   0.788   4.339   1.436
 2058SOL    HW1 6541   0.762   4.311   1.524
 2058SOL    HW2 6542   0.763   4.267   1.379
 2059SOL     OW 6543   1.392   4.200   1.675
 2059SOL    HW1 6544   1.397   4.244   1.760
 2059SOL    HW2 6545   1.443   4.120   1.685
 2060SOL     OW 6546   0.944   4.605   1.591
 2060SOL    HW1 6547   1.000   4.540   1.547
 2060SOL    HW2 6548   0.896   4.647   1.519
 2061SOL     OW 6549   1.004   4.124   1.215
 2061SOL    HW1 6550   0.912   4.137   1.238
 2061SOL    HW2 6551   1.001   4.082   1.129
 2062SOL     OW 6552   1.056   4.430   0.422
 2062SOL    HW1 6553   1.076   4.425   0.515
 2062SOL    HW2 6554   0.971   4.386   0.414
 2063SOL     OW 6555   0.112   4.499   0.794
 2063SOL    HW1 6556   0.189   4.506   0.851
 2063SOL    HW2 6557   0.038   4.501   0.854
 2064SOL     OW 6558   0.102   5.590   1.589
 2064SOL    HW1 6559   0.104   5.562   1.680
 2064SOL    HW2 6560   0.023   5.549   1.553
 2065SOL     OW 6561   0.939   4.031   0.212
 2065SOL    HW1 6562   1.000   4.078   0.156
 2065SOL    HW2 6563   0.852   4.057   0.180
 2066SOL     OW 6564   1.691   4.289   1.838
 2066SOL    HW1 6565   1.666   4.366   1.786
 2066SOL    HW2 6566   1.719   4.224   1.773
 2067SOL     OW 6567   1.390   4.873   0.549
 2067SOL    HW1 6568   1.469   4.866   0.495
 2067SOL    HW2 6569   1.334   4.935   0.502
 2068SOL     OW 6570   0.569   3.901   0.908
 2068SOL    HW1 6571   0.567   3.925   1.001
 2068SOL    HW2 6572   0.568   3.986   0.863
 2069SOL     OW 6573   0.992   5.179   0.472
 2069SOL    HW1 6574   0.969   5.252   0.414
 2069SOL    HW2 6575   0.960   5.205   0.558
 2070SOL     OW 6576   0.376   5.559   0.860
 2070SOL    HW1 6577   0.413   5.472   0.873
 2070SOL    HW2 6578   0.447   5.619   0.883
 2071SOL     OW 6579   1.806   4.763   0.883
 2071SOL    HW1 6580   1.759   4.745   0.801
 2071SOL    HW2 6581   1.737   4.773   0.949
 2072SOL     OW 6582   1.221   5.268   1.516
 2072SOL    HW1 6583   1.209   5.195   1.577
 2072SOL    HW2 6584   1.150   5.258   1.453
 2073SOL     OW 6585   0.308   4.664   0.245
 2073SOL    HW1 6586   0.401   4.664   0.224
 2073SOL    HW2 6587   0.275   4.581   0.211
 2074SOL     OW 6588   1.484   4.488   0.717
 2074SOL    HW1 6589   1.488   4.444   0.801
 2074SOL    HW2 6590   1.564   4.540   0.713
 2075SOL     OW 6591   0.478   5.001   1.736
 2075SOL    HW1 6592   0.454   5.004   1.644
 2075SOL    HW2 6593   0.394   4.994   1.782
 2076SOL     OW 6594   1.123   5.502   0.199
 2076SOL    HW1 6595   1.055   5.462   0.254
 2076SOL    HW2 6596   1.158   5.429   0.148
 2077SOL     OW 6597   0.193   3.976   1.492
 2077SOL    HW1 6598   0.113   4.028   1.480
 2077SOL    HW2 6599   0.162   3.894   1.530
 2078SOL     OW 6600   1.630   5.086   0.126
 2078SOL    HW1 6601   1.606   5.178   0.116
 2078SOL    HW2 6602   1.548   5.038   0.116
 2079SOL     OW 6603   0.456   5.438   0.331
 2079SOL    HW1 6604   0.497   5.501   0.390
 2079SOL    HW2 6605   0.527   5.410   0.273
 2080SOL     OW 6606   1.407   3.831   0.458
 2080SOL    HW1 6607   1.400   3.812   0.365
 2080SOL    HW2 6608   1.501   3.842   0.473
 2081SOL     OW 6609   0.250   5.511   1.252
 2081SOL    HW1 6610   0.298   5.431   1.271
 2081SOL    HW2 6611   0.214   5.498   1.164
 2082SOL     OW 6612   0.945   5.427   0.893
 2082SOL    HW1 6613   1.028   5.382   0.913
 2082SOL    HW2 6614   0.908   5.377   0.821
 2083SOL     OW 6615   0.386   4.420   0.486
 2083SOL    HW1 6616   0.406   4.328   0.503
 2083SOL    HW2 6617   0.291   4.426   0.493
 2084SOL     OW 6618   1.511   3.947   1.718
 2084SOL    HW1 6619   1.523   3.966   1.811
 2084SOL    HW2 6620   1.446   3.878   1.716
 2085SOL     OW 6621   0.659   3.843   0.152
 2085SOL    HW1 6622   0.747   3.829   0.119
 2085SOL    HW2 6623   0.605   3.781   0.102
 2086SOL     OW 6624   0.760   4.001   1.755
 2086SOL    HW1 6625   0.843   3.955   1.752
 2086SOL    HW2 6626   0.713   3.961   1.829
 2087SOL     OW 6627   0.875   5.252   1.196
 2087SOL    HW1 6628   0.855   5.210   1.112
 2087SOL    HW2 6629   0.941   5.195   1.236
 2088SOL     OW 6630   1.332   4.315   1.433
 2088SOL    HW1 6631   1.364   4.285   1.518
 2088SOL    HW2 6632   1.370   4.402   1.422
 2089SOL     OW 6633   0.819   5.104   0.955
 2089SOL    HW1 6634   0.905   5.098   0.914
 2089SOL    HW2 6635   0.758   5.118   0.882
 2090SOL     OW 6636   0.930   4.237   0.890
 2090SOL    HW1 6637   0.904   4.226   0.798
 2090SOL    HW2 6638   0.957   4.149   0.917
 2091SOL     OW 6639   0.552   3.774   0.498
 2091SOL    HW1 6640   0.473   3.780   0.552
 2091SOL    HW2 6641   0.548   3.851   0.441
 2092SOL     OW 6642   1.404   4.954   0.062
 2092SOL    HW1 6643   1.418   4.876   0.115
 2092SOL    HW2 6644   1.319   4.988   0.090
 2093SOL     OW 6645   0.958   3.961   0.473
 2093SOL    HW1 6646   0.943   3.982   0.381
 2093SOL    HW2 6647   1.051   3.979   0.487
 2094SOL     OW 6648   1.077   4.415   1.448
 2094SOL    HW1 6649   1.014   4.343   1.452
 2094SOL    HW2 6650   1.162   4.373   1.444
 2095SOL     OW 6651   1.209   5.308   0.800
 2095SOL    HW1 6652   1.223   5.370   0.728
 2095SOL    HW2 6653   1.280   5.327   0.862
 2096SOL     OW 6654   0.485   4.884   0.720
 2096SOL    HW1 6655   0.421   4.860   0.787
 2096SOL    HW2 6656   0.441   4.867   0.637
 2097SOL     OW 6657   1.258   5.517   0.617
 2097SOL    HW1 6658   1.311   5.580   0.568
 2097SOL    HW2 6659   1.188   5.570   0.655
 2098SOL     OW 6660   1.083   4.204   0.049
 2098SOL    HW1 6661   1.033   4.285   0.053
 2098SOL    HW2 6662   1.147   4.212   0.119
 2099SOL     OW 6663   0.111   4.339   1.372
 2099SOL    HW1 6664   0.202   4.317   1.351
 2099SOL    HW2 6665   0.117   4.388   1.455
 2100SOL     OW 6666   0.558   3.948   1.181
 2100SOL    HW1 6667   0.597   3.879   1.235
 2100SOL    HW2 6668   0.465   3.945   1.201
 2101SOL     OW 6669   0.869   4.178   0.630
 2101SOL    HW1 6670   0.833   4.232   0.559
 2101SOL    HW2 6671   0.895   4.097   0.587
 2102SOL     OW 6672   1.026   3.783   0.745
 2102SOL    HW1 6673   0.965   3.782   0.672
 2102SOL    HW2 6674   1.000   3.709   0.800
 2103SOL     OW 6675   1.437   4.878   0.855
 2103SOL    HW1 6676   1.366   4.814   0.863
 2103SOL    HW2 6677   1.452   4.886   0.761
 2104SOL     OW 6678   1.466   4.338   0.952
 2104SOL    HW1 6679   1.402   4.267   0.962
 2104SOL    HW2 6680   1.521   4.331   1.031
 2105SOL     OW 6681   1.821   4.527   0.406
 2105SOL    HW1 6682   1.887   4.475   0.452
 2105SOL    HW2 6683   1.796   4.472   0.331
 2106SOL     OW 6684   0.519   5.154   0.153
 2106SOL    HW1 6685   0.470   5.104   0.218
 2106SOL    HW2 6686   0.464   5.152   0.075
 2107SOL     OW 6687   1.696   4.993   0.637
 2107SOL    HW1 6688   1.789   4.985   0.657
 2107SOL    HW2 6689   1.672   5.082   0.664
 2108SOL     OW 6690   1.405   4.303   0.111
 2108SOL    HW1 6691   1.344   4.300   0.186
 2108SOL    HW2 6692   1.440   4.215   0.105
 2109SOL     OW 6693   0.525   3.989   0.337
 2109SOL    HW1 6694   0.577   3.944   0.271
 2109SOL    HW2 6695   0.499   4.071   0.295
 2110SOL     OW 6696   1.738   4.967   1.537
 2110SOL    HW1 6697   1.826   4.933   1.524
 2110SOL    HW2 6698   1.752   5.055   1.573
 2111SOL     OW 6699   1.043   5.077   1.332
 2111SOL    HW1 6700   0.966   5.044   1.378
 2111SOL    HW2 6701   1.117   5.034   1.374
 2112SOL     OW 6702   1.609   5.357   1.669
 2112SOL    HW1 6703   1.598   5.393   1.581
 2112SOL    HW2 6704   1.688   5.302   1.662
 2113SOL     OW 6705   1.148   4.955   1.102
 2113SOL    HW1 6706   1.085   4.989   1.167
 2113SOL    HW2 6707   1.117   4.988   1.018
 2114SOL     OW 6708   1.615   4.816   1.074
 2114SOL    HW1 6709   1.606   4.881   1.144
 2114SOL    HW2 6710   1.544   4.837   1.013
 2115SOL     OW 6711   0.918   3.809   1.385
 2115SOL    HW1 6712   0.939   3.792   1.293
 2115SOL    HW2 6713   0.997   3.849   1.421
 2116SOL     OW 6714   0.983   4.839   1.723
 2116SOL    HW1 6715   0.892   4.856   1.750
 2116SOL    HW2 6716   0.977   4.758   1.671
 2117SOL     OW 6717   0.719   4.794   0.397
 2117SOL    HW1 6718   0.702   4.765   0.487
 2117SOL    HW2 6719   0.801   4.751   0.373
 2118SOL     OW 6720   0.420   4.549   1.259
 2118SOL    HW1 6721   0.485   4.566   1.326
 2118SOL    HW2 6722   0.397   4.457   1.269
 2119SOL     OW 6723   1.263   4.093   1.290
 2119SOL    HW1 6724   1.292   4.173   1.334
 2119SOL    HW2 6725   1.174   4.112   1.262
 2120SOL     OW 6726   0.082   5.286   1.354
 2120SOL    HW1 6727   0.074   5.381   1.350
 2120SOL    HW2 6728   0.177   5.270   1.354
 2121SOL     OW 6729   0.365   4.820   0.477
 2121SOL    HW1 6730   0.357   4.901   0.426
 2121SOL    HW2 6731   0.361   4.750   0.412
 2122SOL     OW 6732   0.546   4.228   0.855
 2122SOL    HW1 6733   0.554   4.291   0.783
 2122SOL    HW2 6734   0.608   4.258   0.921
 2123SOL     OW 6735   1.243   5.077   0.418
 2123SOL    HW1 6736   1.298   5.149   0.449
 2123SOL    HW2 6737   1.154   5.101   0.446
 2124SOL     OW 6738   1.303   5.191   1.147
 2124SOL    HW1 6739   1.353   5.197   1.228
 2124SOL    HW2 6740   1.251   5.111   1.156
 2125SOL     OW 6741   1.568   4.330   0.501
 2125SOL    HW1 6742   1.519   4.380   0.565
 2125SOL    HW2 6743   1.616   4.396   0.451
 2126SOL     OW 6744   0.352   5.253   1.304
 2126SOL    HW1 6745   0.343   5.203   1.223
 2126SOL    HW2 6746   0.446   5.270   1.312
 2127SOL     OW 6747   0.444   4.458   1.621
 2127SOL    HW1 6748   0.499   4.504   1.556
 2127SOL    HW2 6749   0.496   4.381   1.646
 2128SOL     OW 6750   1.624   4.510   1.696
 2128SOL    HW1 6751   1.537   4.549   1.687
 2128SOL    HW2 6752   1.675   4.549   1.624
 2129SOL     OW 6753   0.995   3.865   1.757
 2129SOL    HW1 6754   1.054   3.938   1.738
 2129SOL    HW2 6755   1.046   3.787   1.734
 2130SOL     OW 6756   0.505   3.755   1.757
 2130SOL    HW1 6757   0.452   3.709   1.691
 2130SOL    HW2 6758   0.453   3.832   1.780
 2131SOL     OW 6759   0.593   4.599   1.044
 2131SOL    HW1 6760   0.629   4.688   1.043
 2131SOL    HW2 6761   0.534   4.598   1.119
 2132SOL     OW 6762   1.317   4.577   1.008
 2132SOL    HW1 6763   1.230   4.552   0.980
 2132SOL    HW2 6764   1.372   4.500   0.990
 2133SOL     OW 6765   1.211   4.241   0.292
 2133SOL    HW1 6766   1.218   4.164   0.348
 2133SOL    HW2 6767   1.157   4.303   0.342
 2134SOL     OW 6768   0.294   3.913   1.243
 2134SOL    HW1 6769   0.259   3.947   1.326
 2134SOL    HW2 6770   0.279   3.818   1.249
 2135SOL     OW 6771   0.007   5.044   1.256
 2135SOL    HW1 6772   0.040   4.982   1.321
 2135SOL    HW2 6773   0.029   5.130   1.292
 2136SOL     OW 6774   0.710   4.345   1.040
 2136SOL    HW1 6775   0.789   4.340   0.987
 2136SOL    HW2 6776   0.682   4.436   1.033
 2137SOL     OW 6777   1.750   4.689   1.868
 2137SOL    HW1 6778   1.710   4.618   1.818
 2137SOL    HW2 6779   1.686   4.709   1.936
 2138SOL     OW 6780   0.309   3.805   0.626
 2138SOL    HW1 6781   0.289   3.894   0.655
 2138SOL    HW2 6782   0.327   3.756   0.706
 2139SOL     OW 6783   1.606   4.105   0.351
 2139SOL    HW1 6784   1.639   4.034   0.407
 2139SOL    HW2 6785   1.582   4.174   0.412
 2140SOL     OW 6786   1.036   4.480   0.958
 2140SOL    HW1 6787   1.016   4.495   1.050
 2140SOL    HW2 6788   1.006   4.391   0.941
 2141SOL     OW 6789   0.982   5.291   1.729
 2141SOL    HW1 6790   0.963   5.333   1.645
 2141SOL    HW2 6791   1.022   5.207   1.705
 2142SOL     OW 6792   1.842   5.219   1.602
 2142SOL    HW1 6793   1.867   5.248   1.515
 2142SOL    HW2 6794   1.921   5.230   1.655
 2143SOL     OW 6795   0.377   4.657   1.807
 2143SOL    HW1 6796   0.454   4.670   1.862
 2143SOL    HW2 6797   0.402   4.585   1.749
 2144SOL     OW 6798   1.457   4.036   0.124
 2144SOL    HW1 6799   1.420   3.951   0.145
 2144SOL    HW2 6800   1.520   4.053   0.194
 2145SOL     OW 6801   1.291   4.542   0.035
 2145SOL    HW1 6802   1.325   4.455   0.054
 2145SOL    HW2 6803   1.342   4.572   8.498
 2146SOL     OW 6804   1.072   5.074   0.863
 2146SOL    HW1 6805   1.080   5.002   0.801
 2146SOL    HW2 6806   1.124   5.145   0.826
 2147SOL     OW 6807   0.328   4.520   0.956
 2147SOL    HW1 6808   0.420   4.546   0.956
 2147SOL    HW2 6809   0.328   4.431   0.991
 2148SOL     OW 6810   0.330   4.242   1.019
 2148SOL    HW1 6811   0.288   4.157   1.009
 2148SOL    HW2 6812   0.404   4.240   0.957
 2149SOL     OW 6813   1.137   4.093   1.686
 2149SOL    HW1 6814   1.091   4.145   1.752
 2149SOL    HW2 6815   1.223   4.135   1.678
 2150SOL     OW 6816   1.157   3.915   1.474
 2150SOL    HW1 6817   1.145   3.978   1.546
 2150SOL    HW2 6818   1.202   3.964   1.406
 2151SOL     OW 6819   0.052   5.060   0.176
 2151SOL    HW1 6820   8.498   5.073   0.155
 2151SOL    HW2 6821   0.052   4.989   0.241
 2152SOL     OW 6822   0.145   5.507   0.999
 2152SOL    HW1 6823   0.124   5.434   0.941
 2152SOL    HW2 6824   0.219   5.552   0.956
 2153SOL     OW 6825   0.484   5.300   0.902
 2153SOL    HW1 6826   0.554   5.359   0.928
 2153SOL    HW2 6827   0.526   5.237   0.843
 2154SOL     OW 6828   0.954   4.504   1.216
 2154SOL    HW1 6829   1.016   4.492   1.288
 2154SOL    HW2 6830   0.873   4.463   1.247
 2155SOL     OW 6831   0.055   4.235   1.128
 2155SOL    HW1 6832   0.133   4.256   1.077
 2155SOL    HW2 6833   0.072   4.271   1.215
 2156SOL     OW 6834   0.209   4.245   1.724
 2156SOL    HW1 6835   0.268   4.207   1.659
 2156SOL    HW2 6836   0.175   4.324   1.682
 2157SOL     OW 6837   1.390   4.647   1.653
 2157SOL    HW1 6838   1.407   4.741   1.648
 2157SOL    HW2 6839   1.382   4.619   1.562
 2158SOL     OW 6840   0.817   4.300   0.376
 2158SOL    HW1 6841   0.816   4.236   0.304
 2158SOL    HW2 6842   0.739   4.354   0.361
 2159SOL     OW 6843   1.636   4.325   1.168
 2159SOL    HW1 6844   1.626   4.266   1.243
 2159SOL    HW2 6845   1.726   4.311   1.139
 2160SOL     OW 6846   0.261   5.289   1.730
 2160SOL    HW1 6847   0.197   5.333   1.786
 2160SOL    HW2 6848   0.258   5.198   1.758
 2161SOL     OW 6849   0.729   4.160   1.239
 2161SOL    HW1 6850   0.667   4.090   1.222
 2161SOL    HW2 6851   0.713   4.224   1.169
 2162SOL     OW 6852   0.917   5.401   1.479
 2162SOL    HW1 6853   0.891   5.356   1.398
 2162SOL    HW2 6854   0.912   5.494   1.457
 2163SOL     OW 6855   0.463   4.221   0.208
 2163SOL    HW1 6856   0.513   4.295   0.241
 2163SOL    HW2 6857   0.379   4.258   0.181
 2164SOL     OW 6858   0.145   4.880   1.442
 2164SOL    HW1 6859   0.139   4.835   1.526
 2164SOL    HW2 6860   0.155   4.809   1.378
 2165SOL     OW 6861   1.308   4.760   1.211
 2165SOL    HW1 6862   1.320   4.696   1.141
 2165SOL    HW2 6863   1.252   4.827   1.172
 2166SOL     OW 6864   1.296   4.575   0.316
 2166SOL    HW1 6865   1.228   4.525   0.361
 2166SOL    HW2 6866   1.279   4.560   0.223
 2167SOL     OW 6867   1.787   5.449   1.169
 2167SOL    HW1 6868   1.847   5.475   1.099
 2167SOL    HW2 6869   1.755   5.363   1.142
 2168SOL     OW 6870   1.238   5.456   1.091
 2168SOL    HW1 6871   1.323   5.485   1.057
 2168SOL    HW2 6872   1.253   5.365   1.117
 2169SOL     OW 6873   0.104   4.982   1.002
 2169SOL    HW1 6874   0.067   4.998   1.088
 2169SOL    HW2 6875   0.034   4.941   0.952
 2170SOL     OW 6876   0.688   5.402   1.751
 2170SOL    HW1 6877   0.625   5.473   1.739
 2170SOL    HW2 6878   0.762   5.425   1.694
 2171SOL     OW 6879   0.910   3.779   0.050
 2171SOL    HW1 6880   0.946   3.693   0.027
 2171SOL    HW2 6881   0.965   3.808   0.123
 2172SOL     OW 6882   1.703   3.892   0.505
 2172SOL    HW1 6883   1.781   3.877   0.452
 2172SOL    HW2 6884   1.691   3.809   0.553
 2173SOL     OW 6885   1.395   5.294   0.510
 2173SOL    HW1 6886   1.455   5.329   0.444
 2173SOL    HW2 6887   1.343   5.369   0.537
 2174SOL     OW 6888   0.090   5.508   1.853
 2174SOL    HW1 6889   0.053   5.437   1.905
 2174SOL    HW2 6890   0.155   5.548   1.911
 2175SOL     OW 6891   1.278   4.659   0.671
 2175SOL    HW1 6892   1.352   4.600   0.684
 2175SOL    HW2 6893   1.313   4.730   0.617
 2176SOL     OW 6894   0.787   5.003   1.415
 2176SOL    HW1 6895   0.761   5.051   1.494
 2176SOL    HW2 6896   0.712   5.013   1.356
 2177SOL     OW 6897   0.676   5.371   0.167
 2177SOL    HW1 6898   0.687   5.398   0.076
 2177SOL    HW2 6899   0.634   5.285   0.160
 2178SOL     OW 6900   1.616   5.454   1.399
 2178SOL    HW1 6901   1.673   5.454   1.322
 2178SOL    HW2 6902   1.601   5.546   1.419
 2179SOL     OW 6903   1.844   3.886   0.964
 2179SOL    HW1 6904   1.873   3.797   0.943
 2179SOL    HW2 6905   1.757   3.893   0.926
 2180SOL     OW 6906   0.265   4.046   0.731
 2180SOL    HW1 6907   0.178   4.079   0.710
 2180SOL    HW2 6908   0.262   4.029   0.825
 2181SOL     OW 6909   1.241   5.320   0.027
 2181SOL    HW1 6910   1.216   5.234   0.060
 2181SOL    HW2 6911   1.214   5.320   8.473
 2182SOL     OW 6912   0.824   4.735   1.382
 2182SOL    HW1 6913   0.860   4.728   1.294
 2182SOL    HW2 6914   0.813   4.829   1.396
 2183SOL     OW 6915   0.941   4.669   0.319
 2183SOL    HW1 6916   0.994   4.698   0.245
 2183SOL    HW2 6917   0.999   4.611   0.369
 2184SOL     OW 6918   1.513   5.333   0.087
 2184SOL    HW1 6919   1.424   5.339   0.053
 2184SOL    HW2 6920   1.565   5.391   0.030
 2185SOL     OW 6921   0.370   5.034   1.491
 2185SOL    HW1 6922   0.360   5.112   1.436
 2185SOL    HW2 6923   0.293   4.980   1.471
 2186SOL     OW 6924   1.602   5.012   1.278
 2186SOL    HW1 6925   1.656   4.989   1.353
 2186SOL    HW2 6926   1.542   5.079   1.311
 2187SOL     OW 6927   1.072   4.842   0.724
 2187SOL    HW1 6928   0.999   4.792   0.760
 2187SOL    HW2 6929   1.136   4.775   0.699
 2188SOL     OW 6930   1.032   3.972   0.964
 2188SOL    HW1 6931   1.032   3.928   0.879
 2188SOL    HW2 6932   1.024   3.901   1.028
 2189SOL     OW 6933   0.614   5.218   0.488
 2189SOL    HW1 6934   0.659   5.170   0.419
 2189SOL    HW2 6935   0.530   5.243   0.448
 2190SOL     OW 6936   1.741   4.108   1.386
 2190SOL    HW1 6937   1.812   4.172   1.382
 2190SOL    HW2 6938   1.768   4.040   1.325
 2191SOL     OW 6939   0.321   5.040   0.303
 2191SOL    HW1 6940   0.234   5.046   0.264
 2191SOL    HW2 6941   0.315   5.095   0.381
 2192SOL     OW 6942   0.144   4.740   1.681
 2192SOL    HW1 6943   0.070   4.763   1.739
 2192SOL    HW2 6944   0.217   4.727   1.741
 2193SOL     OW 6945   0.679   3.916   1.498
 2193SOL    HW1 6946   0.763   3.892   1.458
 2193SOL    HW2 6947   0.702   3.949   1.585
 2194SOL     OW 6948   0.054   4.008   0.106
 2194SOL    HW1 6949   0.009   3.977   0.027
 2194SOL    HW2 6950   0.058   4.103   0.096
 2195SOL     OW 6951   1.417   4.578   1.390
 2195SOL    HW1 6952   1.365   4.638   1.336
 2195SOL    HW2 6953   1.505   4.583   1.353
 2196SOL     OW 6954   0.044   3.819   0.295
 2196SOL    HW1 6955   0.056   3.892   0.234
 2196SOL    HW2 6956   0.107   3.753   0.266
 2197SOL     OW 6957   1.177   5.076   0.142
 2197SOL    HW1 6958   1.083   5.084   0.130
 2197SOL    HW2 6959   1.189   5.070   0.237
 2198SOL     OW 6960   0.624   4.557   1.438
 2198SOL    HW1 6961   0.681   4.632   1.427
 2198SOL    HW2 6962   0.682   4.481   1.438
 2199SOL     OW 6963   1.485   5.524   0.989
 2199SOL    HW1 6964   1.510   5.598   0.934
 2199SOL    HW2 6965   1.567   5.481   1.011
 2200SOL     OW 6966   0.713   4.277   1.691
 2200SOL    HW1 6967   0.763   4.332   1.752
 2200SOL    HW2 6968   0.727   4.188   1.722
 2201SOL     OW 6969   1.470   4.910   1.621
 2201SOL    HW1 6970   1.461   4.931   1.714
 2201SOL    HW2 6971   1.560   4.933   1.599
 2202SOL     OW 6972   0.362   5.482   1.568
 2202SOL    HW1 6973   0.278   5.521   1.545
 2202SOL    HW2 6974   0.339   5.402   1.616
 2203SOL     OW 6975   1.657   4.600   1.254
 2203SOL    HW1 6976   1.655   4.516   1.208
 2203SOL    HW2 6977   1.646   4.665   1.184
 2204SOL     OW 6978   1.225   4.036   0.479
 2204SOL    HW1 6979   1.289   3.965   0.473
 2204SOL    HW2 6980   1.257   4.091   0.551
 2205SOL     OW 6981   0.578   4.448   0.688
 2205SOL    HW1 6982   0.622   4.533   0.678
 2205SOL    HW2 6983   0.512   4.447   0.618
 2206SOL     OW 6984   1.748   4.082   1.662
 2206SOL    HW1 6985   1.743   4.098   1.568
 2206SOL    HW2 6986   1.671   4.028   1.681
 2207SOL     OW 6987   1.759   4.651   1.505
 2207SOL    HW1 6988   1.741   4.744   1.518
 2207SOL    HW2 6989   1.734   4.634   1.415
 2208SOL     OW 6990   0.915   5.117   0.095
 2208SOL    HW1 6991   0.850   5.103   0.163
 2208SOL    HW2 6992   0.864   5.119   0.014
 2209SOL     OW 6993   0.670   5.498   0.931
 2209SOL    HW1 6994   0.660   5.592   0.919
 2209SOL    HW2 6995   0.765   5.484   0.927
 2210SOL     OW 6996   0.876   4.699   0.861
 2210SOL    HW1 6997   0.926   4.626   0.897
 2210SOL    HW2 6998   0.833   4.739   0.937
 2211SOL     OW 6999   1.092   4.726   0.101
 2211SOL    HW1 7000   1.111   4.803   0.049
 2211SOL    HW2 7001   1.155   4.660   0.070
 2212SOL     OW 7002   1.835   5.278   0.840
 2212SOL    HW1 7003   1.756   5.269   0.785
 2212SOL    HW2 7004   1.817   5.223   0.916
 2213SOL     OW 7005   0.231   5.032   1.846
 2213SOL    HW1 7006   0.145   4.995   1.826
 2213SOL    HW2 7007   0.232   5.038   1.942
 2214SOL     OW 7008   0.098   5.029   0.632
 2214SOL    HW1 7009   0.052   4.976   0.697
 2214SOL    HW2 7010   0.115   4.968   0.560
 2215SOL     OW 7011   0.694   5.141   1.634
 2215SOL    HW1 7012   0.614   5.100   1.668
 2215SOL    HW2 7013   0.694   5.229   1.671
 2216SOL     OW 7014   1.811   3.897   1.234
 2216SOL    HW1 7015   1.812   3.802   1.247
 2216SOL    HW2 7016   1.823   3.909   1.140
 2217SOL     OW 7017   0.436   4.164   0.544
 2217SOL    HW1 7018   0.484   4.095   0.497
 2217SOL    HW2 7019   0.412   4.124   0.627
 2218SOL     OW 7020   1.696   5.205   1.085
 2218SOL    HW1 7021   1.617   5.186   1.033
 2218SOL    HW2 7022   1.697   5.137   1.153
 2219SOL     OW 7023   0.363   4.285   1.296
 2219SOL    HW1 7024   0.405   4.220   1.352
 2219SOL    HW2 7025   0.370   4.249   1.207
 2220SOL     OW 7026   0.838   5.315   0.671
 2220SOL    HW1 7027   0.815   5.389   0.615
 2220SOL    HW2 7028   0.761   5.258   0.669
 2221SOL     OW 7029   1.423   3.957   1.115
 2221SOL    HW1 7030   1.432   3.867   1.148
 2221SOL    HW2 7031   1.376   4.003   1.185
 2222SOL     OW 7032   1.009   3.741   1.124
 2222SOL    HW1 7033   0.954   3.678   1.077
 2222SOL    HW2 7034   1.095   3.700   1.127
 2223SOL     OW 7035   0.778   5.056   0.332
 2223SOL    HW1 7036   0.753   4.965   0.352
 2223SOL    HW2 7037   0.857   5.071   0.383
 2224SOL     OW 7038   0.622   5.290   1.288
 2224SOL    HW1 7039   0.619   5.374   1.335
 2224SOL    HW2 7040   0.711   5.285   1.253
 2225SOL     OW 7041   1.359   3.784   0.189
 2225SOL    HW1 7042   1.399   3.723   0.127
 2225SOL    HW2 7043   1.270   3.751   0.201
 2226SOL     OW 7044   1.301   4.200   0.682
 2226SOL    HW1 7045   1.248   4.280   0.679
 2226SOL    HW2 7046   1.295   4.170   0.772
 2227SOL     OW 7047   1.582   3.912   0.891
 2227SOL    HW1 7048   1.529   3.942   0.966
 2227SOL    HW2 7049   1.584   3.987   0.832
 2228SOL     OW 7050   0.090   4.854   0.344
 2228SOL    HW1 7051   0.152   4.782   0.329
 2228SOL    HW2 7052   0.007   4.811   0.365
 2229SOL     OW 7053   0.900   5.400   0.334
 2229SOL    HW1 7054   0.824   5.386   0.278
 2229SOL    HW2 7055   0.871   5.466   0.397
 2230SOL     OW 7056   0.271   4.382   1.967
 2230SOL    HW1 7057   0.198   4.350   2.020
 2230SOL    HW2 7058   0.251   4.353   1.878
 2231SOL     OW 7059   0.212   4.002   2.857
 2231SOL    HW1 7060   0.234   3.964   2.942
 2231SOL    HW2 7061   0.116   3.997   2.852
 2232SOL     OW 7062   0.017   4.113   2.521
 2232SOL    HW1 7063   8.466   4.145   2.539
 2232SOL    HW2 7064   0.005   4.043   2.456
 2233SOL     OW 7065   0.581   5.028   3.069
 2233SOL    HW1 7066   0.496   5.030   3.024
 2233SOL    HW2 7067   0.596   5.120   3.094
 2234SOL     OW 7068   1.585   5.246   2.568
 2234SOL    HW1 7069   1.538   5.217   2.647
 2234SOL    HW2 7070   1.517   5.250   2.500
 2235SOL     OW 7071   1.137   4.427   2.551
 2235SOL    HW1 7072   1.184   4.510   2.539
 2235SOL    HW2 7073   1.089   4.438   2.633
 2236SOL     OW 7074   1.798   4.309   2.083
 2236SOL    HW1 7075   1.761   4.308   1.995
 2236SOL    HW2 7076   1.755   4.236   2.128
 2237SOL     OW 7077   0.733   4.855   2.917
 2237SOL    HW1 7078   0.675   4.895   2.981
 2237SOL    HW2 7079   0.775   4.929   2.873
 2238SOL     OW 7080   0.882   4.469   3.688
 2238SOL    HW1 7081   0.875   4.537   3.755
 2238SOL    HW2 7082   0.901   4.518   3.607
 2239SOL     OW 7083   0.690   4.707   2.508
 2239SOL    HW1 7084   0.759   4.706   2.575
 2239SOL    HW2 7085   0.626   4.771   2.541
 2240SOL     OW 7086   0.719   4.877   3.690
 2240SOL    HW1 7087   0.767   4.952   3.723
 2240SOL    HW2 7088   0.642   4.915   3.647
 2241SOL     OW 7089   0.347   5.119   2.933
 2241SOL    HW1 7090   0.269   5.077   2.896
 2241SOL    HW2 7091   0.378   5.178   2.864
 2242SOL     OW 7092   1.456   5.229   3.232
 2242SOL    HW1 7093   1.510   5.307   3.244
 2242SOL    HW2 7094   1.383   5.240   3.294
 2243SOL     OW 7095   0.448   4.096   3.336
 2243SOL    HW1 7096   0.524   4.039   3.345
 2243SOL    HW2 7097   0.373   4.040   3.354
 2244SOL     OW 7098   1.589   4.160   2.614
 2244SOL    HW1 7099   1.525   4.172   2.545
 2244SOL    HW2 7100   1.571   4.230   2.677
 2245SOL     OW 7101   0.236   5.431   2.367
 2245SOL    HW1 7102   0.249   5.518   2.405
 2245SOL    HW2 7103   0.280   5.436   2.282
 2246SOL     OW 7104   1.136   5.066   3.557
 2246SOL    HW1 7105   1.179   5.057   3.642
 2246SOL    HW2 7106   1.084   4.987   3.548
 2247SOL     OW 7107   0.291   5.166   2.367
 2247SOL    HW1 7108   0.269   5.259   2.374
 2247SOL    HW2 7109   0.234   5.124   2.431
 2248SOL     OW 7110   0.287   4.811   2.745
 2248SOL    HW1 7111   0.286   4.723   2.783
 2248SOL    HW2 7112   0.228   4.862   2.800
 2249SOL     OW 7113   0.590   5.524   3.284
 2249SOL    HW1 7114   0.509   5.507   3.332
 2249SOL    HW2 7115   0.619   5.610   3.316
 2250SOL     OW 7116   0.583   4.711   2.007
 2250SOL    HW1 7117   0.633   4.757   1.940
 2250SOL    HW2 7118   0.621   4.741   2.090
 2251SOL     OW 7119   1.600   3.859   3.329
 2251SOL    HW1 7120   1.628   3.939   3.285
 2251SOL    HW2 7121   1.565   3.889   3.412
 2252SOL     OW 7122   0.117   4.360   2.436
 2252SOL    HW1 7123   0.096   4.270   2.463
 2252SOL    HW2 7124   0.116   4.411   2.517
 2253SOL     OW 7125   1.845   5.469   2.182
 2253SOL    HW1 7126   1.917   5.451   2.243
 2253SOL    HW2 7127   1.855   5.562   2.161
 2254SOL     OW 7128   0.013   5.311   2.023
 2254SOL    HW1 7129   0.015   5.216   2.030
 2254SOL    HW2 7130   8.484   5.339   2.086
 2255SOL     OW 7131   1.695   4.648   2.509
 2255SOL    HW1 7132   1.773   4.601   2.479
 2255SOL    HW2 7133   1.670   4.703   2.435
 2256SOL     OW 7134   1.654   4.829   2.293
 2256SOL    HW1 7135   1.740   4.823   2.251
 2256SOL    HW2 7136   1.666   4.894   2.362
 2257SOL     OW 7137   0.169   4.484   3.453
 2257SOL    HW1 7138   0.265   4.487   3.455
 2257SOL    HW2 7139   0.141   4.572   3.477
 2258SOL     OW 7140   0.624   5.123   2.599
 2258SOL    HW1 7141   0.583   5.036   2.604
 2258SOL    HW2 7142   0.608   5.151   2.509
 2259SOL     OW 7143   1.274   4.952   3.279
 2259SOL    HW1 7144   1.303   4.883   3.219
 2259SOL    HW2 7145   1.335   4.947   3.353
 2260SOL     OW 7146   0.829   3.734   2.382
 2260SOL    HW1 7147   0.869   3.816   2.353
 2260SOL    HW2 7148   0.735   3.751   2.382
 2261SOL     OW 7149   0.170   4.674   3.131
 2261SOL    HW1 7150   0.255   4.634   3.116
 2261SOL    HW2 7151   0.107   4.609   3.101
 2262SOL     OW 7152   1.533   4.735   2.061
 2262SOL    HW1 7153   1.465   4.675   2.092
 2262SOL    HW2 7154   1.576   4.766   2.141
 2263SOL     OW 7155   1.182   5.548   3.498
 2263SOL    HW1 7156   1.183   5.610   3.425
 2263SOL    HW2 7157   1.199   5.463   3.457
 2264SOL     OW 7158   0.361   3.966   3.728
 2264SOL    HW1 7159   0.401   4.048   3.757
 2264SOL    HW2 7160   0.268   3.987   3.718
 2265SOL     OW 7161   1.471   5.143   2.797
 2265SOL    HW1 7162   1.406   5.161   2.865
 2265SOL    HW2 7163   1.454   5.052   2.772
 2266SOL     OW 7164   1.646   5.506   2.430
 2266SOL    HW1 7165   1.624   5.466   2.346
 2266SOL    HW2 7166   1.638   5.435   2.494
 2267SOL     OW 7167   0.599   4.434   2.144
 2267SOL    HW1 7168   0.601   4.518   2.097
 2267SOL    HW2 7169   0.528   4.444   2.208
 2268SOL     OW 7170   1.281   4.114   2.801
 2268SOL    HW1 7171   1.193   4.079   2.806
 2268SOL    HW2 7172   1.334   4.057   2.857
 2269SOL     OW 7173   1.578   5.398   2.179
 2269SOL    HW1 7174   1.672   5.416   2.169
 2269SOL    HW2 7175   1.546   5.384   2.090
 2270SOL     OW 7176   0.790   4.339   3.298
 2270SOL    HW1 7177   0.763   4.311   3.386
 2270SOL    HW2 7178   0.764   4.267   3.241
 2271SOL     OW 7179   1.392   4.202   3.538
 2271SOL    HW1 7180   1.396   4.245   3.623
 2271SOL    HW2 7181   1.442   4.121   3.549
 2272SOL     OW 7182   0.944   4.605   3.453
 2272SOL    HW1 7183   1.000   4.541   3.409
 2272SOL    HW2 7184   0.896   4.647   3.381
 2273SOL     OW 7185   1.004   4.122   3.077
 2273SOL    HW1 7186   0.913   4.137   3.100
 2273SOL    HW2 7187   1.001   4.081   2.991
 2274SOL     OW 7188   1.061   4.422   2.283
 2274SOL    HW1 7189   1.081   4.419   2.376
 2274SOL    HW2 7190   0.976   4.378   2.275
 2275SOL     OW 7191   0.110   4.524   2.652
 2275SOL    HW1 7192   0.188   4.527   2.707
 2275SOL    HW2 7193   0.037   4.519   2.714
 2276SOL     OW 7194   0.105   5.587   3.448
 2276SOL    HW1 7195   0.105   5.562   3.541
 2276SOL    HW2 7196   0.024   5.550   3.413
 2277SOL     OW 7197   0.892   4.077   2.062
 2277SOL    HW1 7198   0.941   4.133   2.001
 2277SOL    HW2 7199   0.873   3.998   2.012
 2278SOL     OW 7200   1.694   4.289   3.700
 2278SOL    HW1 7201   1.668   4.366   3.649
 2278SOL    HW2 7202   1.720   4.224   3.634
 2279SOL     OW 7203   1.389   4.870   2.402
 2279SOL    HW1 7204   1.468   4.860   2.349
 2279SOL    HW2 7205   1.335   4.932   2.352
 2280SOL     OW 7206   0.571   3.899   2.772
 2280SOL    HW1 7207   0.568   3.924   2.864
 2280SOL    HW2 7208   0.567   3.982   2.724
 2281SOL     OW 7209   0.996   5.177   2.326
 2281SOL    HW1 7210   0.971   5.251   2.272
 2281SOL    HW2 7211   0.967   5.201   2.414
 2282SOL     OW 7212   0.376   5.559   2.722
 2282SOL    HW1 7213   0.414   5.472   2.735
 2282SOL    HW2 7214   0.446   5.620   2.745
 2283SOL     OW 7215   1.804   4.766   2.745
 2283SOL    HW1 7216   1.755   4.751   2.664
 2283SOL    HW2 7217   1.736   4.776   2.812
 2284SOL     OW 7218   1.222   5.268   3.378
 2284SOL    HW1 7219   1.209   5.195   3.439
 2284SOL    HW2 7220   1.148   5.262   3.318
 2285SOL     OW 7221   0.319   4.667   2.109
 2285SOL    HW1 7222   0.398   4.694   2.061
 2285SOL    HW2 7223   0.296   4.582   2.070
 2286SOL     OW 7224   1.484   4.485   2.574
 2286SOL    HW1 7225   1.486   4.443   2.660
 2286SOL    HW2 7226   1.563   4.538   2.572
 2287SOL     OW 7227   0.478   5.000   3.598
 2287SOL    HW1 7228   0.454   5.004   3.505
 2287SOL    HW2 7229   0.394   4.994   3.644
 2288SOL     OW 7230   1.134   5.500   2.088
 2288SOL    HW1 7231   1.053   5.468   2.127
 2288SOL    HW2 7232   1.156   5.436   2.021
 2289SOL     OW 7233   0.193   3.975   3.353
 2289SOL    HW1 7234   0.112   4.026   3.343
 2289SOL    HW2 7235   0.164   3.892   3.391
 2290SOL     OW 7236   1.636   5.110   1.962
 2290SOL    HW1 7237   1.596   5.196   1.948
 2290SOL    HW2 7238   1.569   5.047   1.936
 2291SOL     OW 7239   0.452   5.471   2.171
 2291SOL    HW1 7240   0.500   5.518   2.238
 2291SOL    HW2 7241   0.519   5.425   2.120
 2292SOL     OW 7242   1.397   3.830   2.316
 2292SOL    HW1 7243   1.393   3.805   2.224
 2292SOL    HW2 7244   1.489   3.824   2.340
 2293SOL     OW 7245   0.252   5.512   3.111
 2293SOL    HW1 7246   0.298   5.431   3.132
 2293SOL    HW2 7247   0.214   5.496   3.024
 2294SOL     OW 7248   0.946   5.425   2.754
 2294SOL    HW1 7249   1.029   5.382   2.773
 2294SOL    HW2 7250   0.909   5.375   2.681
 2295SOL     OW 7251   0.392   4.414   2.336
 2295SOL    HW1 7252   0.408   4.320   2.349
 2295SOL    HW2 7253   0.298   4.424   2.349
 2296SOL     OW 7254   1.510   3.948   3.582
 2296SOL    HW1 7255   1.524   3.967   3.675
 2296SOL    HW2 7256   1.441   3.881   3.581
 2297SOL     OW 7257   0.663   3.833   1.966
 2297SOL    HW1 7258   0.711   3.755   1.994
 2297SOL    HW2 7259   0.605   3.802   1.897
 2298SOL     OW 7260   0.759   4.001   3.617
 2298SOL    HW1 7261   0.843   3.955   3.614
 2298SOL    HW2 7262   0.713   3.961   3.691
 2299SOL     OW 7263   0.875   5.251   3.058
 2299SOL    HW1 7264   0.856   5.210   2.974
 2299SOL    HW2 7265   0.941   5.194   3.098
 2300SOL     OW 7266   1.332   4.314   3.295
 2300SOL    HW1 7267   1.364   4.285   3.380
 2300SOL    HW2 7268   1.370   4.402   3.284
 2301SOL     OW 7269   0.820   5.103   2.817
 2301SOL    HW1 7270   0.906   5.097   2.776
 2301SOL    HW2 7271   0.760   5.118   2.744
 2302SOL     OW 7272   0.929   4.236   2.753
 2302SOL    HW1 7273   0.903   4.225   2.661
 2302SOL    HW2 7274   0.958   4.149   2.780
 2303SOL     OW 7275   0.561   3.787   2.353
 2303SOL    HW1 7276   0.481   3.790   2.405
 2303SOL    HW2 7277   0.552   3.860   2.291
 2304SOL     OW 7278   1.432   4.934   1.896
 2304SOL    HW1 7279   1.460   4.860   1.949
 2304SOL    HW2 7280   1.346   4.957   1.931
 2305SOL     OW 7281   0.274   3.754   2.027
 2305SOL    HW1 7282   0.327   3.821   1.984
 2305SOL    HW2 7283   0.338   3.700   2.074
 2306SOL     OW 7284   0.949   3.975   2.313
 2306SOL    HW1 7285   0.924   4.011   2.228
 2306SOL    HW2 7286   1.043   3.991   2.320
 2307SOL     OW 7287   1.077   4.416   3.310
 2307SOL    HW1 7288   1.013   4.344   3.315
 2307SOL    HW2 7289   1.162   4.372   3.306
 2308SOL     OW 7290   1.209   5.308   2.662
 2308SOL    HW1 7291   1.223   5.369   2.589
 2308SOL    HW2 7292   1.280   5.327   2.723
 2309SOL     OW 7293   0.488   4.883   2.576
 2309SOL    HW1 7294   0.423   4.857   2.643
 2309SOL    HW2 7295   0.445   4.865   2.493
 2310SOL     OW 7296   1.254   5.516   2.479
 2310SOL    HW1 7297   1.304   5.578   2.426
 2310SOL    HW2 7298   1.184   5.567   2.517
 2311SOL     OW 7299   1.030   4.244   1.891
 2311SOL    HW1 7300   0.987   4.327   1.871
 2311SOL    HW2 7301   1.094   4.266   1.958
 2312SOL     OW 7302   0.110   4.343   3.231
 2312SOL    HW1 7303   0.201   4.320   3.211
 2312SOL    HW2 7304   0.116   4.391   3.314
 2313SOL     OW 7305   0.559   3.949   3.044
 2313SOL    HW1 7306   0.596   3.881   3.099
 2313SOL    HW2 7307   0.465   3.946   3.062
 2314SOL     OW 7308   0.866   4.176   2.494
 2314SOL    HW1 7309   0.832   4.235   2.426
 2314SOL    HW2 7310   0.892   4.097   2.447
 2315SOL     OW 7311   1.020   3.782   2.603
 2315SOL    HW1 7312   0.960   3.776   2.529
 2315SOL    HW2 7313   0.996   3.708   2.660
 2316SOL     OW 7314   1.439   4.879   2.716
 2316SOL    HW1 7315   1.366   4.818   2.721
 2316SOL    HW2 7316   1.458   4.887   2.623
 2317SOL     OW 7317   1.464   4.338   2.812
 2317SOL    HW1 7318   1.400   4.268   2.821
 2317SOL    HW2 7319   1.518   4.331   2.891
 2318SOL     OW 7320   1.832   4.524   2.252
 2318SOL    HW1 7321   1.894   4.478   2.310
 2318SOL    HW2 7322   1.816   4.461   2.181
 2319SOL     OW 7323   0.499   5.144   2.003
 2319SOL    HW1 7324   0.418   5.115   2.046
 2319SOL    HW2 7325   0.496   5.102   1.917
 2320SOL     OW 7326   1.697   4.992   2.499
 2320SOL    HW1 7327   1.791   4.988   2.517
 2320SOL    HW2 7328   1.673   5.082   2.522
 2321SOL     OW 7329   1.393   4.298   1.929
 2321SOL    HW1 7330   1.335   4.273   2.001
 2321SOL    HW2 7331   1.480   4.272   1.958
 2322SOL     OW 7332   0.535   3.983   2.168
 2322SOL    HW1 7333   0.582   3.937   2.098
 2322SOL    HW2 7334   0.505   4.064   2.127
 2323SOL     OW 7335   1.738   4.967   3.399
 2323SOL    HW1 7336   1.826   4.933   3.385
 2323SOL    HW2 7337   1.752   5.055   3.435
 2324SOL     OW 7338   1.043   5.075   3.193
 2324SOL    HW1 7339   0.966   5.043   3.240
 2324SOL    HW2 7340   1.117   5.033   3.236
 2325SOL     OW 7341   1.609   5.356   3.531
 2325SOL    HW1 7342   1.598   5.393   3.443
 2325SOL    HW2 7343   1.688   5.302   3.524
 2326SOL     OW 7344   1.148   4.954   2.965
 2326SOL    HW1 7345   1.086   4.989   3.029
 2326SOL    HW2 7346   1.117   4.988   2.881
 2327SOL     OW 7347   1.614   4.816   2.938
 2327SOL    HW1 7348   1.606   4.882   3.007
 2327SOL    HW2 7349   1.543   4.837   2.876
 2328SOL     OW 7350   0.919   3.808   3.247
 2328SOL    HW1 7351   0.941   3.792   3.155
 2328SOL    HW2 7352   0.998   3.849   3.283
 2329SOL     OW 7353   0.983   4.839   3.585
 2329SOL    HW1 7354   0.893   4.856   3.612
 2329SOL    HW2 7355   0.977   4.759   3.533
 2330SOL     OW 7356   0.716   4.787   2.239
 2330SOL    HW1 7357   0.700   4.761   2.330
 2330SOL    HW2 7358   0.791   4.734   2.212
 2331SOL     OW 7359   0.421   4.549   3.120
 2331SOL    HW1 7360   0.486   4.565   3.188
 2331SOL    HW2 7361   0.397   4.457   3.130
 2332SOL     OW 7362   1.264   4.092   3.152
 2332SOL    HW1 7363   1.293   4.172   3.196
 2332SOL    HW2 7364   1.174   4.111   3.124
 2333SOL     OW 7365   0.082   5.284   3.217
 2333SOL    HW1 7366   0.070   5.379   3.222
 2333SOL    HW2 7367   0.177   5.272   3.214
 2334SOL     OW 7368   0.357   4.831   2.336
 2334SOL    HW1 7369   0.348   4.915   2.291
 2334SOL    HW2 7370   0.357   4.766   2.266
 2335SOL     OW 7371   0.544   4.234   2.714
 2335SOL    HW1 7372   0.553   4.298   2.644
 2335SOL    HW2 7373   0.607   4.262   2.780
 2336SOL     OW 7374   1.246   5.077   2.259
 2336SOL    HW1 7375   1.302   5.147   2.292
 2336SOL    HW2 7376   1.158   5.100   2.289
 2337SOL     OW 7377   1.304   5.190   3.007
 2337SOL    HW1 7378   1.353   5.197   3.089
 2337SOL    HW2 7379   1.252   5.111   3.017
 2338SOL     OW 7380   1.572   4.339   2.349
 2338SOL    HW1 7381   1.522   4.382   2.419
 2338SOL    HW2 7382   1.616   4.411   2.304
 2339SOL     OW 7383   0.352   5.254   3.166
 2339SOL    HW1 7384   0.343   5.203   3.085
 2339SOL    HW2 7385   0.445   5.271   3.174
 2340SOL     OW 7386   0.445   4.459   3.482
 2340SOL    HW1 7387   0.499   4.504   3.418
 2340SOL    HW2 7388   0.497   4.383   3.509
 2341SOL     OW 7389   1.623   4.509   3.557
 2341SOL    HW1 7390   1.536   4.547   3.550
 2341SOL    HW2 7391   1.674   4.548   3.486
 2342SOL     OW 7392   0.995   3.866   3.618
 2342SOL    HW1 7393   1.054   3.939   3.600
 2342SOL    HW2 7394   1.047   3.788   3.598
 2343SOL     OW 7395   0.503   3.755   3.620
 2343SOL    HW1 7396   0.451   3.709   3.554
 2343SOL    HW2 7397   0.450   3.832   3.643
 2344SOL     OW 7398   0.593   4.599   2.905
 2344SOL    HW1 7399   0.630   4.688   2.906
 2344SOL    HW2 7400   0.534   4.598   2.980
 2345SOL     OW 7401   1.318   4.577   2.870
 2345SOL    HW1 7402   1.230   4.553   2.841
 2345SOL    HW2 7403   1.371   4.500   2.851
 2346SOL     OW 7404   1.198   4.247   2.120
 2346SOL    HW1 7405   1.207   4.170   2.175
 2346SOL    HW2 7406   1.158   4.313   2.176
 2347SOL     OW 7407   0.294   3.915   3.105
 2347SOL    HW1 7408   0.258   3.947   3.187
 2347SOL    HW2 7409   0.281   3.820   3.109
 2348SOL     OW 7410   0.007   5.043   3.122
 2348SOL    HW1 7411   0.039   4.981   3.187
 2348SOL    HW2 7412   0.029   5.129   3.156
 2349SOL     OW 7413   0.710   4.345   2.902
 2349SOL    HW1 7414   0.789   4.340   2.849
 2349SOL    HW2 7415   0.682   4.437   2.895
 2350SOL     OW 7416   1.750   4.688   3.730
 2350SOL    HW1 7417   1.709   4.617   3.681
 2350SOL    HW2 7418   1.686   4.710   3.798
 2351SOL     OW 7419   0.320   3.803   2.483
 2351SOL    HW1 7420   0.295   3.891   2.509
 2351SOL    HW2 7421   0.334   3.756   2.566
 2352SOL     OW 7422   1.632   4.112   2.209
 2352SOL    HW1 7423   1.662   4.046   2.271
 2352SOL    HW2 7424   1.602   4.184   2.264
 2353SOL     OW 7425   1.034   4.480   2.818
 2353SOL    HW1 7426   1.015   4.495   2.911
 2353SOL    HW2 7427   1.004   4.391   2.802
 2354SOL     OW 7428   0.983   5.292   3.591
 2354SOL    HW1 7429   0.964   5.334   3.507
 2354SOL    HW2 7430   1.021   5.207   3.567
 2355SOL     OW 7431   1.842   5.218   3.464
 2355SOL    HW1 7432   1.867   5.248   3.377
 2355SOL    HW2 7433   1.921   5.230   3.517
 2356SOL     OW 7434   0.377   4.657   3.670
 2356SOL    HW1 7435   0.454   4.670   3.725
 2356SOL    HW2 7436   0.402   4.585   3.611
 2357SOL     OW 7437   1.521   3.994   1.982
 2357SOL    HW1 7438   1.466   3.924   2.018
 2357SOL    HW2 7439   1.560   4.035   2.059
 2358SOL     OW 7440   1.283   4.546   1.884
 2358SOL    HW1 7441   1.323   4.459   1.890
 2358SOL    HW2 7442   1.318   4.583   1.803
 2359SOL     OW 7443   1.072   5.074   2.726
 2359SOL    HW1 7444   1.082   5.002   2.663
 2359SOL    HW2 7445   1.125   5.145   2.688
 2360SOL     OW 7446   0.328   4.525   2.814
 2360SOL    HW1 7447   0.421   4.547   2.817
 2360SOL    HW2 7448   0.324   4.436   2.847
 2361SOL     OW 7449   0.328   4.244   2.878
 2361SOL    HW1 7450   0.287   4.159   2.868
 2361SOL    HW2 7451   0.402   4.243   2.816
 2362SOL     OW 7452   1.138   4.094   3.548
 2362SOL    HW1 7453   1.091   4.145   3.614
 2362SOL    HW2 7454   1.223   4.136   3.540
 2363SOL     OW 7455   1.158   3.915   3.336
 2363SOL    HW1 7456   1.146   3.978   3.408
 2363SOL    HW2 7457   1.202   3.965   3.268
 2364SOL     OW 7458   0.002   5.023   2.035
 2364SOL    HW1 7459   8.457   5.027   1.988
 2364SOL    HW2 7460   0.001   4.938   2.078
 2365SOL     OW 7461   0.144   5.502   2.858
 2365SOL    HW1 7462   0.127   5.428   2.800
 2365SOL    HW2 7463   0.217   5.549   2.816
 2366SOL     OW 7464   0.485   5.299   2.764
 2366SOL    HW1 7465   0.555   5.359   2.790
 2366SOL    HW2 7466   0.528   5.237   2.705
 2367SOL     OW 7467   0.954   4.503   3.078
 2367SOL    HW1 7468   1.017   4.492   3.150
 2367SOL    HW2 7469   0.873   4.463   3.110
 2368SOL     OW 7470   0.054   4.235   2.988
 2368SOL    HW1 7471   0.133   4.255   2.938
 2368SOL    HW2 7472   0.071   4.272   3.075
 2369SOL     OW 7473   0.217   4.247   3.578
 2369SOL    HW1 7474   0.280   4.214   3.514
 2369SOL    HW2 7475   0.181   4.327   3.538
 2370SOL     OW 7476   1.390   4.646   3.515
 2370SOL    HW1 7477   1.407   4.740   3.510
 2370SOL    HW2 7478   1.382   4.619   3.423
 2371SOL     OW 7479   0.821   4.293   2.239
 2371SOL    HW1 7480   0.828   4.222   2.175
 2371SOL    HW2 7481   0.747   4.345   2.208
 2372SOL     OW 7482   1.634   4.325   3.029
 2372SOL    HW1 7483   1.622   4.266   3.103
 2372SOL    HW2 7484   1.724   4.310   3.000
 2373SOL     OW 7485   0.262   5.289   3.592
 2373SOL    HW1 7486   0.198   5.334   3.647
 2373SOL    HW2 7487   0.258   5.198   3.622
 2374SOL     OW 7488   0.729   4.161   3.101
 2374SOL    HW1 7489   0.667   4.090   3.085
 2374SOL    HW2 7490   0.713   4.224   3.031
 2375SOL     OW 7491   0.920   5.400   3.339
 2375SOL    HW1 7492   0.892   5.356   3.259
 2375SOL    HW2 7493   0.915   5.493   3.319
 2376SOL     OW 7494   0.474   4.211   2.028
 2376SOL    HW1 7495   0.538   4.273   2.062
 2376SOL    HW2 7496   0.398   4.265   2.007
 2377SOL     OW 7497   0.145   4.879   3.304
 2377SOL    HW1 7498   0.140   4.835   3.389
 2377SOL    HW2 7499   0.156   4.808   3.241
 2378SOL     OW 7500   1.309   4.760   3.073
 2378SOL    HW1 7501   1.321   4.696   3.002
 2378SOL    HW2 7502   1.252   4.827   3.035
 2379SOL     OW 7503   1.324   4.581   2.157
 2379SOL    HW1 7504   1.252   4.548   2.210
 2379SOL    HW2 7505   1.296   4.567   2.066
 2380SOL     OW 7506   1.787   5.449   3.031
 2380SOL    HW1 7507   1.847   5.475   2.962
 2380SOL    HW2 7508   1.755   5.363   3.004
 2381SOL     OW 7509   1.239   5.456   2.953
 2381SOL    HW1 7510   1.323   5.485   2.918
 2381SOL    HW2 7511   1.253   5.365   2.978
 2382SOL     OW 7512   0.106   4.977   2.873
 2382SOL    HW1 7513   0.072   4.996   2.961
 2382SOL    HW2 7514   0.028   4.955   2.822
 2383SOL     OW 7515   0.688   5.402   3.614
 2383SOL    HW1 7516   0.624   5.473   3.602
 2383SOL    HW2 7517   0.761   5.426   3.556
 2384SOL     OW 7518   1.739   3.901   2.361
 2384SOL    HW1 7519   1.801   3.882   2.290
 2384SOL    HW2 7520   1.715   3.816   2.396
 2385SOL     OW 7521   1.397   5.293   2.363
 2385SOL    HW1 7522   1.452   5.328   2.293
 2385SOL    HW2 7523   1.342   5.367   2.390
 2386SOL     OW 7524   0.092   5.507   3.713
 2386SOL    HW1 7525   0.053   5.436   3.766
 2386SOL    HW2 7526   0.155   5.548   3.772
 2387SOL     OW 7527   1.279   4.658   2.528
 2387SOL    HW1 7528   1.353   4.599   2.540
 2387SOL    HW2 7529   1.314   4.729   2.474
 2388SOL     OW 7530   0.787   5.003   3.278
 2388SOL    HW1 7531   0.761   5.051   3.357
 2388SOL    HW2 7532   0.712   5.014   3.219
 2389SOL     OW 7533   0.667   5.356   2.023
 2389SOL    HW1 7534   0.681   5.371   1.930
 2389SOL    HW2 7535   0.615   5.276   2.026
 2390SOL     OW 7536   1.616   5.453   3.262
 2390SOL    HW1 7537   1.673   5.454   3.184
 2390SOL    HW2 7538   1.602   5.546   3.282
 2391SOL     OW 7539   1.845   3.891   2.824
 2391SOL    HW1 7540   1.873   3.802   2.804
 2391SOL    HW2 7541   1.758   3.898   2.786
 2392SOL     OW 7542   0.270   4.043   2.594
 2392SOL    HW1 7543   0.183   4.076   2.570
 2392SOL    HW2 7544   0.263   4.025   2.688
 2393SOL     OW 7545   1.210   5.316   1.898
 2393SOL    HW1 7546   1.199   5.225   1.925
 2393SOL    HW2 7547   1.142   5.330   1.833
 2394SOL     OW 7548   0.824   4.735   3.244
 2394SOL    HW1 7549   0.860   4.729   3.155
 2394SOL    HW2 7550   0.813   4.829   3.259
 2395SOL     OW 7551   0.921   4.635   2.159
 2395SOL    HW1 7552   0.977   4.667   2.088
 2395SOL    HW2 7553   0.974   4.567   2.202
 2396SOL     OW 7554   1.486   5.363   1.917
 2396SOL    HW1 7555   1.393   5.346   1.900
 2396SOL    HW2 7556   1.525   5.368   1.830
 2397SOL     OW 7557   0.371   5.034   3.352
 2397SOL    HW1 7558   0.360   5.112   3.299
 2397SOL    HW2 7559   0.294   4.980   3.333
 2398SOL     OW 7560   1.603   5.013   3.139
 2398SOL    HW1 7561   1.656   4.990   3.215
 2398SOL    HW2 7562   1.542   5.080   3.173
 2399SOL     OW 7563   1.075   4.842   2.587
 2399SOL    HW1 7564   1.000   4.792   2.620
 2399SOL    HW2 7565   1.138   4.775   2.558
 2400SOL     OW 7566   1.032   3.971   2.824
 2400SOL    HW1 7567   1.030   3.928   2.739
 2400SOL    HW2 7568   1.025   3.900   2.888
 2401SOL     OW 7569   0.603   5.209   2.345
 2401SOL    HW1 7570   0.653   5.164   2.277
 2401SOL    HW2 7571   0.513   5.210   2.311
 2402SOL     OW 7572   1.738   4.108   3.247
 2402SOL    HW1 7573   1.808   4.174   3.244
 2402SOL    HW2 7574   1.766   4.041   3.185
 2403SOL     OW 7575   0.261   5.059   2.124
 2403SOL    HW1 7576   0.166   5.049   2.114
 2403SOL    HW2 7577   0.271   5.104   2.208
 2404SOL     OW 7578   0.144   4.741   3.544
 2404SOL    HW1 7579   0.070   4.763   3.601
 2404SOL    HW2 7580   0.217   4.727   3.604
 2405SOL     OW 7581   0.679   3.915   3.359
 2405SOL    HW1 7582   0.763   3.891   3.320
 2405SOL    HW2 7583   0.702   3.949   3.446
 2406SOL     OW 7584   0.103   4.045   1.875
 2406SOL    HW1 7585   0.008   4.053   1.872
 2406SOL    HW2 7586   0.135   4.121   1.828
 2407SOL     OW 7587   1.417   4.578   3.252
 2407SOL    HW1 7588   1.365   4.637   3.198
 2407SOL    HW2 7589   1.505   4.582   3.214
 2408SOL     OW 7590   0.047   3.874   2.124
 2408SOL    HW1 7591   0.060   3.946   2.062
 2408SOL    HW2 7592   0.115   3.811   2.101
 2409SOL     OW 7593   1.179   5.050   1.982
 2409SOL    HW1 7594   1.086   5.027   1.980
 2409SOL    HW2 7595   1.201   5.051   2.075
 2410SOL     OW 7596   0.624   4.556   3.300
 2410SOL    HW1 7597   0.682   4.632   3.288
 2410SOL    HW2 7598   0.684   4.481   3.300
 2411SOL     OW 7599   1.484   5.525   2.850
 2411SOL    HW1 7600   1.508   5.599   2.795
 2411SOL    HW2 7601   1.568   5.484   2.872
 2412SOL     OW 7602   0.713   4.277   3.553
 2412SOL    HW1 7603   0.763   4.332   3.614
 2412SOL    HW2 7604   0.727   4.188   3.584
 2413SOL     OW 7605   1.470   4.909   3.483
 2413SOL    HW1 7606   1.461   4.931   3.576
 2413SOL    HW2 7607   1.560   4.933   3.462
 2414SOL     OW 7608   0.363   5.481   3.431
 2414SOL    HW1 7609   0.279   5.521   3.409
 2414SOL    HW2 7610   0.341   5.401   3.478
 2415SOL     OW 7611   1.657   4.600   3.116
 2415SOL    HW1 7612   1.653   4.517   3.069
 2415SOL    HW2 7613   1.646   4.666   3.047
 2416SOL     OW 7614   1.218   4.045   2.318
 2416SOL    HW1 7615   1.278   3.971   2.316
 2416SOL    HW2 7616   1.248   4.097   2.393
 2417SOL     OW 7617   0.577   4.450   2.543
 2417SOL    HW1 7618   0.622   4.533   2.530
 2417SOL    HW2 7619   0.514   4.446   2.471
 2418SOL     OW 7620   1.747   4.082   3.523
 2418SOL    HW1 7621   1.740   4.098   3.429
 2418SOL    HW2 7622   1.670   4.029   3.544
 2419SOL     OW 7623   1.760   4.650   3.367
 2419SOL    HW1 7624   1.742   4.743   3.382
 2419SOL    HW2 7625   1.733   4.634   3.277
 2420SOL     OW 7626   0.877   5.086   1.923
 2420SOL    HW1 7627   0.833   5.106   2.006
 2420SOL    HW2 7628   0.882   5.170   1.877
 2421SOL     OW 7629   0.671   5.496   2.793
 2421SOL    HW1 7630   0.659   5.591   2.782
 2421SOL    HW2 7631   0.766   5.484   2.789
 2422SOL     OW 7632   0.875   4.699   2.718
 2422SOL    HW1 7633   0.924   4.626   2.754
 2422SOL    HW2 7634   0.830   4.738   2.793
 2423SOL     OW 7635   1.071   4.706   1.948
 2423SOL    HW1 7636   1.052   4.762   1.873
 2423SOL    HW2 7637   1.146   4.653   1.921
 2424SOL     OW 7638   1.830   5.281   2.703
 2424SOL    HW1 7639   1.754   5.272   2.645
 2424SOL    HW2 7640   1.807   5.231   2.781
 2425SOL     OW 7641   0.231   5.032   3.709
 2425SOL    HW1 7642   0.145   4.996   3.689
 2425SOL    HW2 7643   0.233   5.039   3.804
 2426SOL     OW 7644   0.138   5.040   2.558
 2426SOL    HW1 7645   0.056   4.990   2.556
 2426SOL    HW2 7646   0.204   4.975   2.582
 2427SOL     OW 7647   0.694   5.141   3.497
 2427SOL    HW1 7648   0.614   5.101   3.530
 2427SOL    HW2 7649   0.693   5.230   3.534
 2428SOL     OW 7650   1.813   3.900   3.094
 2428SOL    HW1 7651   1.795   3.807   3.102
 2428SOL    HW2 7652   1.828   3.914   3.001
 2429SOL     OW 7653   0.426   4.150   2.386
 2429SOL    HW1 7654   0.491   4.089   2.350
 2429SOL    HW2 7655   0.408   4.117   2.474
 2430SOL     OW 7656   1.696   5.204   2.944
 2430SOL    HW1 7657   1.617   5.186   2.894
 2430SOL    HW2 7658   1.697   5.137   3.012
 2431SOL     OW 7659   0.362   4.285   3.157
 2431SOL    HW1 7660   0.404   4.220   3.213
 2431SOL    HW2 7661   0.370   4.249   3.069
 2432SOL     OW 7662   0.840   5.310   2.531
 2432SOL    HW1 7663   0.812   5.381   2.473
 2432SOL    HW2 7664   0.763   5.253   2.537
 2433SOL     OW 7665   1.422   3.958   2.975
 2433SOL    HW1 7666   1.424   3.866   3.002
 2433SOL    HW2 7667   1.376   4.002   3.046
 2434SOL     OW 7668   1.011   3.740   2.985
 2434SOL    HW1 7669   0.956   3.676   2.939
 2434SOL    HW2 7670   1.098   3.700   2.988
 2435SOL     OW 7671   0.776   5.058   2.189
 2435SOL    HW1 7672   0.753   4.966   2.200
 2435SOL    HW2 7673   0.857   5.069   2.239
 2436SOL     OW 7674   0.623   5.289   3.151
 2436SOL    HW1 7675   0.619   5.373   3.198
 2436SOL    HW2 7676   0.712   5.285   3.116
 2437SOL     OW 7677   1.374   3.765   2.050
 2437SOL    HW1 7678   1.413   3.693   2.000
 2437SOL    HW2 7679   1.283   3.739   2.062
 2438SOL     OW 7680   1.297   4.194   2.536
 2438SOL    HW1 7681   1.246   4.275   2.535
 2438SOL    HW2 7682   1.292   4.163   2.627
 2439SOL     OW 7683   1.583   3.916   2.752
 2439SOL    HW1 7684   1.530   3.944   2.826
 2439SOL    HW2 7685   1.583   3.991   2.692
 2440SOL     OW 7686   0.064   4.779   2.164
 2440SOL    HW1 7687   0.149   4.747   2.133
 2440SOL    HW2 7688   0.064   4.760   2.258
 2441SOL     OW 7689   0.892   5.396   2.192
 2441SOL    HW1 7690   0.814   5.380   2.140
 2441SOL    HW2 7691   0.866   5.465   2.254
 2442SOL     OW 7692   0.270   4.381   3.827
 2442SOL    HW1 7693   0.198   4.348   3.880
 2442SOL    HW2 7694   0.250   4.352   3.738
 2443SOL     OW 7695   0.212   4.002   4.719
 2443SOL    HW1 7696   0.234   3.964   4.804
 2443SOL    HW2 7697   0.116   3.996   4.715
 2444SOL     OW 7698   0.018   4.111   4.381
 2444SOL    HW1 7699   8.468   4.145   4.400
 2444SOL    HW2 7700   0.003   4.036   4.323
 2445SOL     OW 7701   0.581   5.029   4.931
 2445SOL    HW1 7702   0.496   5.030   4.886
 2445SOL    HW2 7703   0.596   5.120   4.956
 2446SOL     OW 7704   1.585   5.246   4.431
 2446SOL    HW1 7705   1.538   5.217   4.509
 2446SOL    HW2 7706   1.518   5.249   4.363
 2447SOL     OW 7707   1.137   4.426   4.413
 2447SOL    HW1 7708   1.184   4.509   4.402
 2447SOL    HW2 7709   1.089   4.436   4.495
 2448SOL     OW 7710   1.804   4.305   3.944
 2448SOL    HW1 7711   1.766   4.305   3.856
 2448SOL    HW2 7712   1.757   4.236   3.991
 2449SOL     OW 7713   0.733   4.855   4.779
 2449SOL    HW1 7714   0.674   4.895   4.843
 2449SOL    HW2 7715   0.774   4.929   4.735
 2450SOL     OW 7716   0.883   4.470   5.550
 2450SOL    HW1 7717   0.877   4.538   5.617
 2450SOL    HW2 7718   0.901   4.517   5.469
 2451SOL     OW 7719   0.690   4.708   4.370
 2451SOL    HW1 7720   0.759   4.706   4.437
 2451SOL    HW2 7721   0.626   4.771   4.404
 2452SOL     OW 7722   0.718   4.876   5.551
 2452SOL    HW1 7723   0.767   4.951   5.585
 2452SOL    HW2 7724   0.641   4.915   5.509
 2453SOL     OW 7725   0.347   5.119   4.795
 2453SOL    HW1 7726   0.269   5.077   4.758
 2453SOL    HW2 7727   0.378   5.178   4.726
 2454SOL     OW 7728   1.455   5.229   5.094
 2454SOL    HW1 7729   1.510   5.307   5.106
 2454SOL    HW2 7730   1.384   5.240   5.156
 2455SOL     OW 7731   0.449   4.096   5.198
 2455SOL    HW1 7732   0.525   4.040   5.207
 2455SOL    HW2 7733   0.374   4.040   5.216
 2456SOL     OW 7734   1.587   4.158   4.478
 2456SOL    HW1 7735   1.517   4.168   4.413
 2456SOL    HW2 7736   1.570   4.227   4.543
 2457SOL     OW 7737   0.237   5.431   4.229
 2457SOL    HW1 7738   0.250   5.518   4.267
 2457SOL    HW2 7739   0.280   5.436   4.143
 2458SOL     OW 7740   1.136   5.066   5.419
 2458SOL    HW1 7741   1.180   5.057   5.504
 2458SOL    HW2 7742   1.084   4.987   5.410
 2459SOL     OW 7743   0.292   5.166   4.230
 2459SOL    HW1 7744   0.269   5.259   4.236
 2459SOL    HW2 7745   0.235   5.123   4.294
 2460SOL     OW 7746   0.286   4.811   4.606
 2460SOL    HW1 7747   0.286   4.723   4.644
 2460SOL    HW2 7748   0.227   4.862   4.661
 2461SOL     OW 7749   0.589   5.524   5.147
 2461SOL    HW1 7750   0.508   5.507   5.195
 2461SOL    HW2 7751   0.619   5.609   5.179
 2462SOL     OW 7752   0.584   4.711   3.869
 2462SOL    HW1 7753   0.634   4.757   3.802
 2462SOL    HW2 7754   0.621   4.741   3.952
 2463SOL     OW 7755   1.592   3.857   5.183
 2463SOL    HW1 7756   1.628   3.934   5.140
 2463SOL    HW2 7757   1.563   3.889   5.269
 2464SOL     OW 7758   0.118   4.357   4.298
 2464SOL    HW1 7759   0.095   4.269   4.328
 2464SOL    HW2 7760   0.118   4.410   4.378
 2465SOL     OW 7761   1.845   5.469   4.044
 2465SOL    HW1 7762   1.917   5.452   4.105
 2465SOL    HW2 7763   1.854   5.562   4.023
 2466SOL     OW 7764   0.013   5.311   3.884
 2466SOL    HW1 7765   0.014   5.216   3.892
 2466SOL    HW2 7766   8.484   5.340   3.947
 2467SOL     OW 7767   1.695   4.647   4.374
 2467SOL    HW1 7768   1.776   4.603   4.349
 2467SOL    HW2 7769   1.673   4.700   4.297
 2468SOL     OW 7770   1.655   4.827   4.156
 2468SOL    HW1 7771   1.740   4.822   4.113
 2468SOL    HW2 7772   1.667   4.893   4.224
 2469SOL     OW 7773   0.169   4.484   5.314
 2469SOL    HW1 7774   0.265   4.487   5.317
 2469SOL    HW2 7775   0.142   4.573   5.339
 2470SOL     OW 7776   0.624   5.123   4.461
 2470SOL    HW1 7777   0.584   5.036   4.466
 2470SOL    HW2 7778   0.608   5.151   4.371
 2471SOL     OW 7779   1.275   4.953   5.141
 2471SOL    HW1 7780   1.303   4.883   5.081
 2471SOL    HW2 7781   1.335   4.947   5.214
 2472SOL     OW 7782   0.829   3.735   4.242
 2472SOL    HW1 7783   0.869   3.817   4.215
 2472SOL    HW2 7784   0.735   3.752   4.243
 2473SOL     OW 7785   0.170   4.674   4.993
 2473SOL    HW1 7786   0.256   4.633   4.979
 2473SOL    HW2 7787   0.107   4.609   4.963
 2474SOL     OW 7788   1.534   4.735   3.923
 2474SOL    HW1 7789   1.466   4.675   3.954
 2474SOL    HW2 7790   1.576   4.766   4.003
 2475SOL     OW 7791   1.182   5.547   5.359
 2475SOL    HW1 7792   1.183   5.609   5.286
 2475SOL    HW2 7793   1.199   5.462   5.319
 2476SOL     OW 7794   0.362   3.966   5.589
 2476SOL    HW1 7795   0.402   4.047   5.619
 2476SOL    HW2 7796   0.269   3.987   5.580
 2477SOL     OW 7797   1.470   5.142   4.659
 2477SOL    HW1 7798   1.406   5.161   4.728
 2477SOL    HW2 7799   1.454   5.051   4.634
 2478SOL     OW 7800   1.644   5.507   4.292
 2478SOL    HW1 7801   1.624   5.466   4.208
 2478SOL    HW2 7802   1.638   5.437   4.356
 2479SOL     OW 7803   0.599   4.434   4.005
 2479SOL    HW1 7804   0.602   4.518   3.959
 2479SOL    HW2 7805   0.529   4.445   4.069
 2480SOL     OW 7806   1.281   4.112   4.663
 2480SOL    HW1 7807   1.193   4.076   4.669
 2480SOL    HW2 7808   1.334   4.054   4.719
 2481SOL     OW 7809   1.578   5.398   4.041
 2481SOL    HW1 7810   1.672   5.416   4.031
 2481SOL    HW2 7811   1.546   5.384   3.952
 2482SOL     OW 7812   0.788   4.340   5.160
 2482SOL    HW1 7813   0.762   4.311   5.248
 2482SOL    HW2 7814   0.763   4.267   5.103
 2483SOL     OW 7815   1.392   4.200   5.399
 2483SOL    HW1 7816   1.397   4.243   5.485
 2483SOL    HW2 7817   1.443   4.119   5.410
 2484SOL     OW 7818   0.944   4.605   5.315
 2484SOL    HW1 7819   1.000   4.540   5.271
 2484SOL    HW2 7820   0.896   4.646   5.244
 2485SOL     OW 7821   1.004   4.125   4.938
 2485SOL    HW1 7822   0.912   4.138   4.962
 2485SOL    HW2 7823   1.001   4.081   4.853
 2486SOL     OW 7824   1.060   4.422   4.145
 2486SOL    HW1 7825   1.081   4.419   4.238
 2486SOL    HW2 7826   0.976   4.378   4.138
 2487SOL     OW 7827   0.111   4.524   4.513
 2487SOL    HW1 7828   0.189   4.526   4.568
 2487SOL    HW2 7829   0.038   4.519   4.575
 2488SOL     OW 7830   0.093   5.597   5.316
 2488SOL    HW1 7831   0.102   5.563   5.405
 2488SOL    HW2 7832   0.024   5.544   5.277
 2489SOL     OW 7833   0.891   4.077   3.924
 2489SOL    HW1 7834   0.940   4.133   3.863
 2489SOL    HW2 7835   0.872   3.998   3.874
 2490SOL     OW 7836   1.692   4.288   5.561
 2490SOL    HW1 7837   1.666   4.365   5.510
 2490SOL    HW2 7838   1.720   4.224   5.496
 2491SOL     OW 7839   1.389   4.871   4.265
 2491SOL    HW1 7840   1.468   4.860   4.213
 2491SOL    HW2 7841   1.335   4.932   4.216
 2492SOL     OW 7842   0.570   3.900   4.634
 2492SOL    HW1 7843   0.568   3.923   4.727
 2492SOL    HW2 7844   0.566   3.984   4.588
 2493SOL     OW 7845   0.996   5.177   4.188
 2493SOL    HW1 7846   0.970   5.251   4.134
 2493SOL    HW2 7847   0.967   5.200   4.276
 2494SOL     OW 7848   0.376   5.559   4.585
 2494SOL    HW1 7849   0.413   5.472   4.597
 2494SOL    HW2 7850   0.447   5.619   4.608
 2495SOL     OW 7851   1.803   4.769   4.608
 2495SOL    HW1 7852   1.754   4.752   4.527
 2495SOL    HW2 7853   1.736   4.777   4.676
 2496SOL     OW 7854   1.222   5.268   5.240
 2496SOL    HW1 7855   1.209   5.196   5.302
 2496SOL    HW2 7856   1.149   5.260   5.179
 2497SOL     OW 7857   0.319   4.668   3.971
 2497SOL    HW1 7858   0.398   4.695   3.924
 2497SOL    HW2 7859   0.296   4.584   3.932
 2498SOL     OW 7860   1.484   4.483   4.437
 2498SOL    HW1 7861   1.486   4.441   4.522
 2498SOL    HW2 7862   1.563   4.537   4.434
 2499SOL     OW 7863   0.478   5.001   5.460
 2499SOL    HW1 7864   0.454   5.004   5.367
 2499SOL    HW2 7865   0.394   4.994   5.506
 2500SOL     OW 7866   1.135   5.500   3.951
 2500SOL    HW1 7867   1.053   5.468   3.990
 2500SOL    HW2 7868   1.156   5.436   3.883
 2501SOL     OW 7869   0.193   3.975   5.216
 2501SOL    HW1 7870   0.113   4.025   5.206
 2501SOL    HW2 7871   0.165   3.891   5.253
 2502SOL     OW 7872   1.636   5.110   3.823
 2502SOL    HW1 7873   1.595   5.196   3.809
 2502SOL    HW2 7874   1.568   5.047   3.797
 2503SOL     OW 7875   0.452   5.471   4.032
 2503SOL    HW1 7876   0.501   5.517   4.101
 2503SOL    HW2 7877   0.520   5.425   3.982
 2504SOL     OW 7878   1.397   3.831   4.179
 2504SOL    HW1 7879   1.394   3.805   4.087
 2504SOL    HW2 7880   1.489   3.825   4.203
 2505SOL     OW 7881   0.248   5.512   4.976
 2505SOL    HW1 7882   0.297   5.432   4.995
 2505SOL    HW2 7883   0.212   5.498   4.888
 2506SOL     OW 7884   0.946   5.425   4.616
 2506SOL    HW1 7885   1.029   5.382   4.636
 2506SOL    HW2 7886   0.909   5.375   4.543
 2507SOL     OW 7887   0.392   4.416   4.197
 2507SOL    HW1 7888   0.408   4.322   4.211
 2507SOL    HW2 7889   0.298   4.427   4.211
 2508SOL     OW 7890   1.513   3.947   5.443
 2508SOL    HW1 7891   1.525   3.966   5.536
 2508SOL    HW2 7892   1.448   3.876   5.441
 2509SOL     OW 7893   0.662   3.834   3.828
 2509SOL    HW1 7894   0.708   3.756   3.858
 2509SOL    HW2 7895   0.604   3.802   3.759
 2510SOL     OW 7896   0.759   4.001   5.479
 2510SOL    HW1 7897   0.843   3.955   5.475
 2510SOL    HW2 7898   0.713   3.962   5.554
 2511SOL     OW 7899   0.876   5.252   4.920
 2511SOL    HW1 7900   0.856   5.210   4.836
 2511SOL    HW2 7901   0.942   5.195   4.960
 2512SOL     OW 7902   1.332   4.315   5.158
 2512SOL    HW1 7903   1.365   4.284   5.242
 2512SOL    HW2 7904   1.371   4.402   5.147
 2513SOL     OW 7905   0.820   5.103   4.679
 2513SOL    HW1 7906   0.906   5.097   4.639
 2513SOL    HW2 7907   0.760   5.118   4.606
 2514SOL     OW 7908   0.929   4.236   4.615
 2514SOL    HW1 7909   0.903   4.225   4.524
 2514SOL    HW2 7910   0.958   4.149   4.643
 2515SOL     OW 7911   0.561   3.788   4.215
 2515SOL    HW1 7912   0.482   3.790   4.268
 2515SOL    HW2 7913   0.552   3.861   4.153
 2516SOL     OW 7914   1.432   4.934   3.758
 2516SOL    HW1 7915   1.460   4.860   3.811
 2516SOL    HW2 7916   1.346   4.957   3.793
 2517SOL     OW 7917   0.269   3.757   3.891
 2517SOL    HW1 7918   0.321   3.824   3.846
 2517SOL    HW2 7919   0.333   3.703   3.937
 2518SOL     OW 7920   0.949   3.976   4.175
 2518SOL    HW1 7921   0.925   4.012   4.090
 2518SOL    HW2 7922   1.043   3.991   4.182
 2519SOL     OW 7923   1.077   4.415   5.172
 2519SOL    HW1 7924   1.015   4.342   5.178
 2519SOL    HW2 7925   1.163   4.373   5.169
 2520SOL     OW 7926   1.209   5.307   4.523
 2520SOL    HW1 7927   1.223   5.368   4.451
 2520SOL    HW2 7928   1.281   5.325   4.584
 2521SOL     OW 7929   0.488   4.883   4.439
 2521SOL    HW1 7930   0.424   4.857   4.505
 2521SOL    HW2 7931   0.445   4.865   4.355
 2522SOL     OW 7932   1.254   5.515   4.341
 2522SOL    HW1 7933   1.303   5.578   4.288
 2522SOL    HW2 7934   1.183   5.567   4.379
 2523SOL     OW 7935   1.030   4.244   3.752
 2523SOL    HW1 7936   0.986   4.327   3.733
 2523SOL    HW2 7937   1.093   4.265   3.821
 2524SOL     OW 7938   0.110   4.343   5.093
 2524SOL    HW1 7939   0.201   4.319   5.073
 2524SOL    HW2 7940   0.116   4.392   5.175
 2525SOL     OW 7941   0.559   3.947   4.906
 2525SOL    HW1 7942   0.597   3.879   4.962
 2525SOL    HW2 7943   0.465   3.945   4.925
 2526SOL     OW 7944   0.866   4.177   4.357
 2526SOL    HW1 7945   0.832   4.235   4.288
 2526SOL    HW2 7946   0.892   4.097   4.310
 2527SOL     OW 7947   1.021   3.780   4.465
 2527SOL    HW1 7948   0.960   3.773   4.391
 2527SOL    HW2 7949   0.997   3.708   4.523
 2528SOL     OW 7950   1.437   4.879   4.579
 2528SOL    HW1 7951   1.366   4.815   4.587
 2528SOL    HW2 7952   1.453   4.885   4.485
 2529SOL     OW 7953   1.464   4.337   4.676
 2529SOL    HW1 7954   1.401   4.267   4.686
 2529SOL    HW2 7955   1.520   4.331   4.754
 2530SOL     OW 7956   1.834   4.523   4.109
 2530SOL    HW1 7957   1.892   4.479   4.171
 2530SOL    HW2 7958   1.819   4.459   4.039
 2531SOL     OW 7959   0.499   5.144   3.865
 2531SOL    HW1 7960   0.418   5.115   3.908
 2531SOL    HW2 7961   0.496   5.102   3.779
 2532SOL     OW 7962   1.699   4.994   4.359
 2532SOL    HW1 7963   1.792   4.989   4.378
 2532SOL    HW2 7964   1.674   5.083   4.384
 2533SOL     OW 7965   1.392   4.298   3.792
 2533SOL    HW1 7966   1.333   4.274   3.863
 2533SOL    HW2 7967   1.479   4.273   3.824
 2534SOL     OW 7968   0.534   3.983   4.030
 2534SOL    HW1 7969   0.582   3.938   3.960
 2534SOL    HW2 7970   0.504   4.064   3.989
 2535SOL     OW 7971   1.738   4.968   5.260
 2535SOL    HW1 7972   1.826   4.933   5.247
 2535SOL    HW2 7973   1.752   5.055   5.297
 2536SOL     OW 7974   1.043   5.076   5.055
 2536SOL    HW1 7975   0.967   5.043   5.102
 2536SOL    HW2 7976   1.118   5.033   5.098
 2537SOL     OW 7977   1.609   5.357   5.393
 2537SOL    HW1 7978   1.598   5.393   5.305
 2537SOL    HW2 7979   1.687   5.303   5.387
 2538SOL     OW 7980   1.148   4.954   4.826
 2538SOL    HW1 7981   1.086   4.989   4.891
 2538SOL    HW2 7982   1.116   4.988   4.742
 2539SOL     OW 7983   1.614   4.817   4.800
 2539SOL    HW1 7984   1.606   4.882   4.870
 2539SOL    HW2 7985   1.543   4.838   4.739
 2540SOL     OW 7986   0.918   3.810   5.109
 2540SOL    HW1 7987   0.940   3.793   5.017
 2540SOL    HW2 7988   0.997   3.849   5.146
 2541SOL     OW 7989   0.982   4.839   5.446
 2541SOL    HW1 7990   0.892   4.856   5.473
 2541SOL    HW2 7991   0.977   4.759   5.394
 2542SOL     OW 7992   0.716   4.787   4.101
 2542SOL    HW1 7993   0.700   4.761   4.192
 2542SOL    HW2 7994   0.791   4.734   4.074
 2543SOL     OW 7995   0.421   4.549   4.981
 2543SOL    HW1 7996   0.486   4.565   5.050
 2543SOL    HW2 7997   0.397   4.456   4.992
 2544SOL     OW 7998   1.264   4.094   5.013
 2544SOL    HW1 7999   1.293   4.174   5.058
 2544SOL    HW2 8000   1.174   4.113   4.986
 2545SOL     OW 8001   0.082   5.282   5.080
 2545SOL    HW1 8002   0.068   5.377   5.078
 2545SOL    HW2 8003   0.177   5.272   5.076
 2546SOL     OW 8004   0.356   4.832   4.199
 2546SOL    HW1 8005   0.347   4.916   4.155
 2546SOL    HW2 8006   0.357   4.767   4.128
 2547SOL     OW 8007   0.544   4.234   4.575
 2547SOL    HW1 8008   0.553   4.298   4.505
 2547SOL    HW2 8009   0.607   4.261   4.641
 2548SOL     OW 8010   1.246   5.077   4.120
 2548SOL    HW1 8011   1.302   5.147   4.154
 2548SOL    HW2 8012   1.158   5.100   4.151
 2549SOL     OW 8013   1.304   5.190   4.869
 2549SOL    HW1 8014   1.354   5.197   4.951
 2549SOL    HW2 8015   1.252   5.111   4.879
 2550SOL     OW 8016   1.572   4.343   4.207
 2550SOL    HW1 8017   1.523   4.381   4.280
 2550SOL    HW2 8018   1.615   4.418   4.166
 2551SOL     OW 8019   0.352   5.256   5.027
 2551SOL    HW1 8020   0.343   5.204   4.947
 2551SOL    HW2 8021   0.446   5.271   5.035
 2552SOL     OW 8022   0.445   4.458   5.345
 2552SOL    HW1 8023   0.499   4.504   5.280
 2552SOL    HW2 8024   0.498   4.383   5.371
 2553SOL     OW 8025   1.624   4.509   5.419
 2553SOL    HW1 8026   1.537   4.548   5.411
 2553SOL    HW2 8027   1.674   4.549   5.348
 2554SOL     OW 8028   0.994   3.866   5.479
 2554SOL    HW1 8029   1.053   3.939   5.460
 2554SOL    HW2 8030   1.045   3.787   5.458
 2555SOL     OW 8031   0.505   3.756   5.480
 2555SOL    HW1 8032   0.453   3.709   5.415
 2555SOL    HW2 8033   0.451   3.832   5.504
 2556SOL     OW 8034   0.593   4.599   4.767
 2556SOL    HW1 8035   0.630   4.687   4.768
 2556SOL    HW2 8036   0.535   4.597   4.843
 2557SOL     OW 8037   1.318   4.577   4.730
 2557SOL    HW1 8038   1.229   4.552   4.703
 2557SOL    HW2 8039   1.371   4.500   4.713
 2558SOL     OW 8040   1.197   4.248   3.981
 2558SOL    HW1 8041   1.207   4.171   4.037
 2558SOL    HW2 8042   1.157   4.314   4.038
 2559SOL     OW 8043   0.294   3.915   4.967
 2559SOL    HW1 8044   0.259   3.947   5.050
 2559SOL    HW2 8045   0.281   3.820   4.971
 2560SOL     OW 8046   0.007   5.041   4.984
 2560SOL    HW1 8047   0.040   4.979   5.049
 2560SOL    HW2 8048   0.030   5.127   5.019
 2561SOL     OW 8049   0.708   4.344   4.763
 2561SOL    HW1 8050   0.789   4.338   4.711
 2561SOL    HW2 8051   0.682   4.436   4.756
 2562SOL     OW 8052   1.749   4.690   5.591
 2562SOL    HW1 8053   1.709   4.618   5.542
 2562SOL    HW2 8054   1.686   4.710   5.660
 2563SOL     OW 8055   0.319   3.804   4.344
 2563SOL    HW1 8056   0.295   3.893   4.372
 2563SOL    HW2 8057   0.334   3.757   4.426
 2564SOL     OW 8058   1.635   4.114   4.072
 2564SOL    HW1 8059   1.660   4.047   4.136
 2564SOL    HW2 8060   1.604   4.188   4.125
 2565SOL     OW 8061   1.035   4.480   4.681
 2565SOL    HW1 8062   1.015   4.495   4.774
 2565SOL    HW2 8063   1.005   4.391   4.665
 2566SOL     OW 8064   0.982   5.291   5.453
 2566SOL    HW1 8065   0.963   5.333   5.369
 2566SOL    HW2 8066   1.021   5.207   5.430
 2567SOL     OW 8067   1.841   5.219   5.326
 2567SOL    HW1 8068   1.867   5.248   5.239
 2567SOL    HW2 8069   1.920   5.230   5.380
 2568SOL     OW 8070   0.377   4.657   5.531
 2568SOL    HW1 8071   0.454   4.671   5.587
 2568SOL    HW2 8072   0.403   4.585   5.473
 2569SOL     OW 8073   1.524   3.994   3.846
 2569SOL    HW1 8074   1.468   3.925   3.881
 2569SOL    HW2 8075   1.562   4.036   3.923
 2570SOL     OW 8076   1.282   4.546   3.746
 2570SOL    HW1 8077   1.323   4.459   3.752
 2570SOL    HW2 8078   1.317   4.582   3.664
 2571SOL     OW 8079   1.072   5.074   4.587
 2571SOL    HW1 8080   1.082   5.001   4.525
 2571SOL    HW2 8081   1.124   5.144   4.550
 2572SOL     OW 8082   0.329   4.525   4.675
 2572SOL    HW1 8083   0.421   4.548   4.680
 2572SOL    HW2 8084   0.324   4.436   4.709
 2573SOL     OW 8085   0.328   4.244   4.739
 2573SOL    HW1 8086   0.287   4.158   4.730
 2573SOL    HW2 8087   0.401   4.243   4.678
 2574SOL     OW 8088   1.138   4.094   5.409
 2574SOL    HW1 8089   1.092   4.145   5.475
 2574SOL    HW2 8090   1.224   4.135   5.402
 2575SOL     OW 8091   1.157   3.916   5.197
 2575SOL    HW1 8092   1.146   3.978   5.269
 2575SOL    HW2 8093   1.203   3.965   5.129
 2576SOL     OW 8094   0.002   5.023   3.897
 2576SOL    HW1 8095   8.456   5.027   3.850
 2576SOL    HW2 8096   0.001   4.938   3.940
 2577SOL     OW 8097   0.145   5.502   4.722
 2577SOL    HW1 8098   0.127   5.428   4.664
 2577SOL    HW2 8099   0.217   5.549   4.679
 2578SOL     OW 8100   0.485   5.300   4.626
 2578SOL    HW1 8101   0.555   5.359   4.653
 2578SOL    HW2 8102   0.528   5.237   4.567
 2579SOL     OW 8103   0.953   4.503   4.941
 2579SOL    HW1 8104   1.016   4.491   5.012
 2579SOL    HW2 8105   0.873   4.462   4.973
 2580SOL     OW 8106   0.054   4.235   4.850
 2580SOL    HW1 8107   0.133   4.254   4.800
 2580SOL    HW2 8108   0.071   4.272   4.936
 2581SOL     OW 8109   0.216   4.249   5.441
 2581SOL    HW1 8110   0.280   4.215   5.378
 2581SOL    HW2 8111   0.181   4.328   5.401
 2582SOL     OW 8112   1.389   4.647   5.377
 2582SOL    HW1 8113   1.407   4.741   5.372
 2582SOL    HW2 8114   1.382   4.619   5.286
 2583SOL     OW 8115   0.821   4.293   4.101
 2583SOL    HW1 8116   0.828   4.222   4.038
 2583SOL    HW2 8117   0.747   4.346   4.070
 2584SOL     OW 8118   1.637   4.325   4.891
 2584SOL    HW1 8119   1.627   4.266   4.965
 2584SOL    HW2 8120   1.727   4.312   4.861
 2585SOL     OW 8121   0.258   5.290   5.452
 2585SOL    HW1 8122   0.195   5.332   5.512
 2585SOL    HW2 8123   0.258   5.198   5.479
 2586SOL     OW 8124   0.729   4.160   4.963
 2586SOL    HW1 8125   0.667   4.089   4.947
 2586SOL    HW2 8126   0.712   4.223   4.893
 2587SOL     OW 8127   0.919   5.400   5.202
 2587SOL    HW1 8128   0.892   5.356   5.121
 2587SOL    HW2 8129   0.914   5.494   5.181
 2588SOL     OW 8130   0.473   4.211   3.891
 2588SOL    HW1 8131   0.538   4.273   3.924
 2588SOL    HW2 8132   0.398   4.266   3.869
 2589SOL     OW 8133   0.146   4.879   5.167
 2589SOL    HW1 8134   0.140   4.834   5.252
 2589SOL    HW2 8135   0.156   4.808   5.103
 2590SOL     OW 8136   1.309   4.760   4.934
 2590SOL    HW1 8137   1.321   4.696   4.864
 2590SOL    HW2 8138   1.252   4.827   4.896
 2591SOL     OW 8139   1.325   4.582   4.018
 2591SOL    HW1 8140   1.253   4.550   4.073
 2591SOL    HW2 8141   1.295   4.568   3.929
 2592SOL     OW 8142   1.787   5.449   4.893
 2592SOL    HW1 8143   1.847   5.475   4.823
 2592SOL    HW2 8144   1.755   5.363   4.866
 2593SOL     OW 8145   1.238   5.456   4.815
 2593SOL    HW1 8146   1.323   5.485   4.781
 2593SOL    HW2 8147   1.253   5.365   4.840
 2594SOL     OW 8148   0.106   4.978   4.735
 2594SOL    HW1 8149   0.073   4.995   4.823
 2594SOL    HW2 8150   0.028   4.957   4.683
 2595SOL     OW 8151   0.688   5.402   5.475
 2595SOL    HW1 8152   0.625   5.473   5.464
 2595SOL    HW2 8153   0.762   5.425   5.419
 2596SOL     OW 8154   1.731   3.899   4.228
 2596SOL    HW1 8155   1.792   3.880   4.157
 2596SOL    HW2 8156   1.708   3.814   4.264
 2597SOL     OW 8157   1.397   5.293   4.225
 2597SOL    HW1 8158   1.452   5.327   4.155
 2597SOL    HW2 8159   1.342   5.367   4.252
 2598SOL     OW 8160   0.090   5.511   5.578
 2598SOL    HW1 8161   0.052   5.439   5.630
 2598SOL    HW2 8162   0.157   5.548   5.635
 2599SOL     OW 8163   1.279   4.657   4.389
 2599SOL    HW1 8164   1.353   4.598   4.402
 2599SOL    HW2 8165   1.314   4.729   4.337
 2600SOL     OW 8166   0.787   5.003   5.139
 2600SOL    HW1 8167   0.762   5.051   5.218
 2600SOL    HW2 8168   0.712   5.013   5.080
 2601SOL     OW 8169   0.667   5.356   3.885
 2601SOL    HW1 8170   0.681   5.372   3.792
 2601SOL    HW2 8171   0.615   5.276   3.888
 2602SOL     OW 8172   1.616   5.454   5.123
 2602SOL    HW1 8173   1.673   5.454   5.046
 2602SOL    HW2 8174   1.601   5.546   5.143
 2603SOL     OW 8175   1.847   3.884   4.687
 2603SOL    HW1 8176   1.874   3.794   4.666
 2603SOL    HW2 8177   1.759   3.890   4.650
 2604SOL     OW 8178   0.270   4.044   4.457
 2604SOL    HW1 8179   0.183   4.077   4.434
 2604SOL    HW2 8180   0.264   4.025   4.550
 2605SOL     OW 8181   1.210   5.316   3.761
 2605SOL    HW1 8182   1.199   5.225   3.787
 2605SOL    HW2 8183   1.142   5.330   3.695
 2606SOL     OW 8184   0.824   4.735   5.106
 2606SOL    HW1 8185   0.862   4.728   5.019
 2606SOL    HW2 8186   0.813   4.829   5.120
 2607SOL     OW 8187   0.920   4.634   4.020
 2607SOL    HW1 8188   0.976   4.666   3.950
 2607SOL    HW2 8189   0.973   4.567   4.064
 2608SOL     OW 8190   1.486   5.363   3.779
 2608SOL    HW1 8191   1.393   5.346   3.762
 2608SOL    HW2 8192   1.525   5.368   3.692
 2609SOL     OW 8193   0.370   5.035   5.215
 2609SOL    HW1 8194   0.359   5.113   5.160
 2609SOL    HW2 8195   0.294   4.981   5.195
 2610SOL     OW 8196   1.603   5.013   5.002
 2610SOL    HW1 8197   1.656   4.989   5.078
 2610SOL    HW2 8198   1.542   5.080   5.035
 2611SOL     OW 8199   1.075   4.841   4.449
 2611SOL    HW1 8200   1.001   4.791   4.482
 2611SOL    HW2 8201   1.138   4.774   4.420
 2612SOL     OW 8202   1.031   3.971   4.686
 2612SOL    HW1 8203   1.029   3.927   4.601
 2612SOL    HW2 8204   1.024   3.900   4.750
 2613SOL     OW 8205   0.602   5.209   4.206
 2613SOL    HW1 8206   0.652   5.164   4.139
 2613SOL    HW2 8207   0.512   5.210   4.174
 2614SOL     OW 8208   1.740   4.109   5.107
 2614SOL    HW1 8209   1.812   4.172   5.105
 2614SOL    HW2 8210   1.767   4.040   5.048
 2615SOL     OW 8211   0.260   5.060   3.986
 2615SOL    HW1 8212   0.166   5.049   3.976
 2615SOL    HW2 8213   0.271   5.104   4.070
 2616SOL     OW 8214   0.143   4.741   5.407
 2616SOL    HW1 8215   0.070   4.763   5.464
 2616SOL    HW2 8216   0.217   4.727   5.466
 2617SOL     OW 8217   0.679   3.916   5.221
 2617SOL    HW1 8218   0.763   3.892   5.182
 2617SOL    HW2 8219   0.702   3.948   5.309
 2618SOL     OW 8220   0.092   4.048   3.707
 2618SOL    HW1 8221   0.010   4.086   3.739
 2618SOL    HW2 8222   0.134   4.118   3.659
 2619SOL     OW 8223   1.417   4.578   5.114
 2619SOL    HW1 8224   1.366   4.638   5.060
 2619SOL    HW2 8225   1.505   4.582   5.077
 2620SOL     OW 8226   0.038   3.867   3.996
 2620SOL    HW1 8227   0.064   3.952   3.962
 2620SOL    HW2 8228   0.105   3.806   3.963
 2621SOL     OW 8229   1.178   5.050   3.844
 2621SOL    HW1 8230   1.085   5.028   3.842
 2621SOL    HW2 8231   1.201   5.051   3.937
 2622SOL     OW 8232   0.623   4.557   5.162
 2622SOL    HW1 8233   0.681   4.633   5.151
 2622SOL    HW2 8234   0.682   4.482   5.162
 2623SOL     OW 8235   1.485   5.525   4.714
 2623SOL    HW1 8236   1.510   5.598   4.659
 2623SOL    HW2 8237   1.568   5.483   4.737
 2624SOL     OW 8238   0.713   4.278   5.416
 2624SOL    HW1 8239   0.763   4.332   5.476
 2624SOL    HW2 8240   0.727   4.188   5.446
 2625SOL     OW 8241   1.470   4.910   5.345
 2625SOL    HW1 8242   1.461   4.931   5.438
 2625SOL    HW2 8243   1.560   4.933   5.324
 2626SOL     OW 8244   0.360   5.484   5.293
 2626SOL    HW1 8245   0.277   5.522   5.265
 2626SOL    HW2 8246   0.336   5.405   5.340
 2627SOL     OW 8247   1.657   4.600   4.978
 2627SOL    HW1 8248   1.655   4.516   4.932
 2627SOL    HW2 8249   1.646   4.665   4.909
 2628SOL     OW 8250   1.219   4.047   4.180
 2628SOL    HW1 8251   1.278   3.971   4.178
 2628SOL    HW2 8252   1.248   4.098   4.255
 2629SOL     OW 8253   0.577   4.450   4.403
 2629SOL    HW1 8254   0.623   4.533   4.392
 2629SOL    HW2 8255   0.514   4.447   4.331
 2630SOL     OW 8256   1.748   4.082   5.384
 2630SOL    HW1 8257   1.742   4.099   5.290
 2630SOL    HW2 8258   1.672   4.028   5.404
 2631SOL     OW 8259   1.758   4.652   5.230
 2631SOL    HW1 8260   1.740   4.745   5.242
 2631SOL    HW2 8261   1.733   4.635   5.139
 2632SOL     OW 8262   0.878   5.086   3.786
 2632SOL    HW1 8263   0.834   5.105   3.869
 2632SOL    HW2 8264   0.881   5.170   3.740
 2633SOL     OW 8265   0.671   5.497   4.654
 2633SOL    HW1 8266   0.659   5.591   4.644
 2633SOL    HW2 8267   0.766   5.484   4.651
 2634SOL     OW 8268   0.875   4.699   4.580
 2634SOL    HW1 8269   0.925   4.626   4.617
 2634SOL    HW2 8270   0.830   4.738   4.655
 2635SOL     OW 8271   1.071   4.706   3.811
 2635SOL    HW1 8272   1.052   4.762   3.736
 2635SOL    HW2 8273   1.146   4.653   3.783
 2636SOL     OW 8274   1.831   5.280   4.564
 2636SOL    HW1 8275   1.754   5.271   4.508
 2636SOL    HW2 8276   1.811   5.228   4.641
 2637SOL     OW 8277   0.231   5.033   5.570
 2637SOL    HW1 8278   0.145   4.996   5.550
 2637SOL    HW2 8279   0.234   5.039   5.665
 2638SOL     OW 8280   0.139   5.039   4.420
 2638SOL    HW1 8281   0.057   4.990   4.416
 2638SOL    HW2 8282   0.204   4.973   4.447
 2639SOL     OW 8283   0.694   5.142   5.357
 2639SOL    HW1 8284   0.615   5.101   5.392
 2639SOL    HW2 8285   0.694   5.229   5.395
 2640SOL     OW 8286   1.810   3.897   4.957
 2640SOL    HW1 8287   1.811   3.802   4.970
 2640SOL    HW2 8288   1.824   3.908   4.863
 2641SOL     OW 8289   0.424   4.153   4.249
 2641SOL    HW1 8290   0.489   4.092   4.214
 2641SOL    HW2 8291   0.406   4.120   4.337
 2642SOL     OW 8292   1.696   5.204   4.807
 2642SOL    HW1 8293   1.617   5.186   4.756
 2642SOL    HW2 8294   1.697   5.137   4.875
 2643SOL     OW 8295   0.362   4.285   5.019
 2643SOL    HW1 8296   0.404   4.220   5.076
 2643SOL    HW2 8297   0.370   4.248   4.931
 2644SOL     OW 8298   0.839   5.309   4.394
 2644SOL    HW1 8299   0.810   5.378   4.335
 2644SOL    HW2 8300   0.764   5.250   4.402
 2645SOL     OW 8301   1.423   3.957   4.839
 2645SOL    HW1 8302   1.434   3.868   4.873
 2645SOL    HW2 8303   1.376   4.004   4.908
 2646SOL     OW 8304   1.009   3.742   4.848
 2646SOL    HW1 8305   0.953   3.678   4.804
 2646SOL    HW2 8306   1.095   3.701   4.850
 2647SOL     OW 8307   0.777   5.058   4.050
 2647SOL    HW1 8308   0.754   4.966   4.062
 2647SOL    HW2 8309   0.857   5.069   4.101
 2648SOL     OW 8310   0.623   5.290   5.013
 2648SOL    HW1 8311   0.619   5.373   5.060
 2648SOL    HW2 8312   0.712   5.285   4.978
 2649SOL     OW 8313   1.374   3.767   3.911
 2649SOL    HW1 8314   1.413   3.693   3.866
 2649SOL    HW2 8315   1.282   3.742   3.924
 2650SOL     OW 8316   1.299   4.194   4.399
 2650SOL    HW1 8317   1.248   4.274   4.398
 2650SOL    HW2 8318   1.292   4.162   4.489
 2651SOL     OW 8319   1.584   3.911   4.616
 2651SOL    HW1 8320   1.531   3.940   4.690
 2651SOL    HW2 8321   1.583   3.986   4.556
 2652SOL     OW 8322   0.064   4.779   4.026
 2652SOL    HW1 8323   0.148   4.748   3.995
 2652SOL    HW2 8324   0.064   4.759   4.120
 2653SOL     OW 8325   0.893   5.396   4.055
 2653SOL    HW1 8326   0.814   5.380   4.003
 2653SOL    HW2 8327   0.867   5.465   4.116
 2654SOL     OW 8328   0.269   4.383   5.690
 2654SOL    HW1 8329   0.197   4.349   5.743
 2654SOL    HW2 8330   0.249   4.353   5.601
 2655SOL     OW 8331   0.211   4.002   6.582
 2655SOL    HW1 8332   0.234   3.964   6.667
 2655SOL    HW2 8333   0.116   3.996   6.578
 2656SOL     OW 8334   0.020   4.112   6.244
 2656SOL    HW1 8335   8.470   4.145   6.262
 2656SOL    HW2 8336   0.006   4.036   6.187
 2657SOL     OW 8337   0.581   5.029   6.793
 2657SOL    HW1 8338   0.496   5.030   6.748
 2657SOL    HW2 8339   0.596   5.120   6.818
 2658SOL     OW 8340   1.586   5.247   6.293
 2658SOL    HW1 8341   1.539   5.217   6.371
 2658SOL    HW2 8342   1.519   5.249   6.225
 2659SOL     OW 8343   1.137   4.427   6.275
 2659SOL    HW1 8344   1.183   4.510   6.264
 2659SOL    HW2 8345   1.089   4.437   6.357
 2660SOL     OW 8346   1.799   4.308   5.806
 2660SOL    HW1 8347   1.762   4.307   5.718
 2660SOL    HW2 8348   1.755   4.236   5.852
 2661SOL     OW 8349   0.732   4.854   6.640
 2661SOL    HW1 8350   0.674   4.894   6.705
 2661SOL    HW2 8351   0.774   4.928   6.597
 2662SOL     OW 8352   0.884   4.470   7.413
 2662SOL    HW1 8353   0.880   4.538   7.480
 2662SOL    HW2 8354   0.902   4.517   7.331
 2663SOL     OW 8355   0.690   4.708   6.232
 2663SOL    HW1 8356   0.759   4.705   6.299
 2663SOL    HW2 8357   0.626   4.771   6.266
 2664SOL     OW 8358   0.718   4.875   7.413
 2664SOL    HW1 8359   0.767   4.950   7.447
 2664SOL    HW2 8360   0.641   4.914   7.371
 2665SOL     OW 8361   0.347   5.120   6.657
 2665SOL    HW1 8362   0.269   5.078   6.619
 2665SOL    HW2 8363   0.378   5.178   6.588
 2666SOL     OW 8364   1.455   5.229   6.956
 2666SOL    HW1 8365   1.510   5.307   6.968
 2666SOL    HW2 8366   1.384   5.240   7.019
 2667SOL     OW 8367   0.451   4.095   7.055
 2667SOL    HW1 8368   0.528   4.039   7.067
 2667SOL    HW2 8369   0.378   4.039   7.080
 2668SOL     OW 8370   1.588   4.157   6.340
 2668SOL    HW1 8371   1.521   4.169   6.273
 2668SOL    HW2 8372   1.571   4.227   6.404
 2669SOL     OW 8373   0.236   5.430   6.091
 2669SOL    HW1 8374   0.250   5.517   6.130
 2669SOL    HW2 8375   0.280   5.435   6.006
 2670SOL     OW 8376   1.136   5.066   7.281
 2670SOL    HW1 8377   1.180   5.056   7.366
 2670SOL    HW2 8378   1.084   4.987   7.272
 2671SOL     OW 8379   0.290   5.165   6.091
 2671SOL    HW1 8380   0.269   5.258   6.098
 2671SOL    HW2 8381   0.234   5.123   6.155
 2672SOL     OW 8382   0.286   4.811   6.468
 2672SOL    HW1 8383   0.286   4.723   6.505
 2672SOL    HW2 8384   0.227   4.861   6.525
 2673SOL     OW 8385   0.586   5.527   7.005
 2673SOL    HW1 8386   0.506   5.509   7.055
 2673SOL    HW2 8387   0.617   5.611   7.039
 2674SOL     OW 8388   0.583   4.711   5.731
 2674SOL    HW1 8389   0.633   4.757   5.664
 2674SOL    HW2 8390   0.620   4.741   5.814
 2675SOL     OW 8391   1.592   3.859   7.044
 2675SOL    HW1 8392   1.626   3.938   7.003
 2675SOL    HW2 8393   1.562   3.888   7.130
 2676SOL     OW 8394   0.118   4.358   6.160
 2676SOL    HW1 8395   0.097   4.270   6.189
 2676SOL    HW2 8396   0.117   4.411   6.240
 2677SOL     OW 8397   1.845   5.469   5.906
 2677SOL    HW1 8398   1.917   5.451   5.967
 2677SOL    HW2 8399   1.855   5.562   5.885
 2678SOL     OW 8400   0.013   5.312   5.747
 2678SOL    HW1 8401   0.015   5.217   5.753
 2678SOL    HW2 8402   8.485   5.339   5.810
 2679SOL     OW 8403   1.696   4.648   6.237
 2679SOL    HW1 8404   1.776   4.602   6.213
 2679SOL    HW2 8405   1.674   4.699   6.159
 2680SOL     OW 8406   1.655   4.827   6.018
 2680SOL    HW1 8407   1.741   4.821   5.975
 2680SOL    HW2 8408   1.667   4.893   6.086
 2681SOL     OW 8409   0.168   4.479   7.180
 2681SOL    HW1 8410   0.264   4.480   7.183
 2681SOL    HW2 8411   0.143   4.568   7.203
 2682SOL     OW 8412   0.624   5.123   6.323
 2682SOL    HW1 8413   0.584   5.036   6.328
 2682SOL    HW2 8414   0.608   5.151   6.232
 2683SOL     OW 8415   1.275   4.953   7.002
 2683SOL    HW1 8416   1.303   4.883   6.943
 2683SOL    HW2 8417   1.335   4.947   7.076
 2684SOL     OW 8418   0.830   3.735   6.104
 2684SOL    HW1 8419   0.869   3.818   6.077
 2684SOL    HW2 8420   0.735   3.752   6.104
 2685SOL     OW 8421   0.171   4.675   6.853
 2685SOL    HW1 8422   0.257   4.635   6.840
 2685SOL    HW2 8423   0.108   4.609   6.825
 2686SOL     OW 8424   1.533   4.735   5.785
 2686SOL    HW1 8425   1.465   4.676   5.816
 2686SOL    HW2 8426   1.576   4.766   5.865
 2687SOL     OW 8427   1.179   5.546   7.220
 2687SOL    HW1 8428   1.181   5.608   7.147
 2687SOL    HW2 8429   1.197   5.461   7.180
 2688SOL     OW 8430   0.369   3.971   7.449
 2688SOL    HW1 8431   0.410   4.051   7.482
 2688SOL    HW2 8432   0.275   3.989   7.453
 2689SOL     OW 8433   1.470   5.143   6.520
 2689SOL    HW1 8434   1.406   5.161   6.589
 2689SOL    HW2 8435   1.454   5.052   6.496
 2690SOL     OW 8436   1.643   5.509   6.153
 2690SOL    HW1 8437   1.623   5.466   6.070
 2690SOL    HW2 8438   1.639   5.438   6.218
 2691SOL     OW 8439   0.599   4.434   5.867
 2691SOL    HW1 8440   0.602   4.517   5.821
 2691SOL    HW2 8441   0.528   4.444   5.931
 2692SOL     OW 8442   1.281   4.112   6.525
 2692SOL    HW1 8443   1.192   4.076   6.531
 2692SOL    HW2 8444   1.334   4.055   6.581
 2693SOL     OW 8445   1.578   5.398   5.903
 2693SOL    HW1 8446   1.672   5.415   5.893
 2693SOL    HW2 8447   1.546   5.384   5.814
 2694SOL     OW 8448   0.786   4.340   7.022
 2694SOL    HW1 8449   0.762   4.311   7.110
 2694SOL    HW2 8450   0.762   4.267   6.965
 2695SOL     OW 8451   1.394   4.199   7.261
 2695SOL    HW1 8452   1.399   4.242   7.347
 2695SOL    HW2 8453   1.443   4.117   7.273
 2696SOL     OW 8454   0.945   4.604   7.177
 2696SOL    HW1 8455   1.001   4.539   7.134
 2696SOL    HW2 8456   0.896   4.645   7.106
 2697SOL     OW 8457   1.005   4.126   6.799
 2697SOL    HW1 8458   0.913   4.138   6.824
 2697SOL    HW2 8459   1.001   4.080   6.716
 2698SOL     OW 8460   1.060   4.422   6.007
 2698SOL    HW1 8461   1.081   4.419   6.100
 2698SOL    HW2 8462   0.976   4.378   6.000
 2699SOL     OW 8463   0.110   4.524   6.375
 2699SOL    HW1 8464   0.189   4.526   6.430
 2699SOL    HW2 8465   0.038   4.519   6.437
 2700SOL     OW 8466   0.097   5.594   7.178
 2700SOL    HW1 8467   0.102   5.562   7.268
 2700SOL    HW2 8468   0.023   5.547   7.140
 2701SOL     OW 8469   0.892   4.078   5.786
 2701SOL    HW1 8470   0.941   4.133   5.725
 2701SOL    HW2 8471   0.875   3.997   5.737
 2702SOL     OW 8472   1.693   4.288   7.423
 2702SOL    HW1 8473   1.667   4.365   7.371
 2702SOL    HW2 8474   1.719   4.223   7.357
 2703SOL     OW 8475   1.390   4.870   6.127
 2703SOL    HW1 8476   1.469   4.859   6.074
 2703SOL    HW2 8477   1.336   4.932   6.076
 2704SOL     OW 8478   0.569   3.901   6.496
 2704SOL    HW1 8479   0.568   3.924   6.589
 2704SOL    HW2 8480   0.565   3.985   6.451
 2705SOL     OW 8481   0.996   5.177   6.050
 2705SOL    HW1 8482   0.971   5.252   5.996
 2705SOL    HW2 8483   0.968   5.200   6.139
 2706SOL     OW 8484   0.376   5.560   6.448
 2706SOL    HW1 8485   0.415   5.473   6.460
 2706SOL    HW2 8486   0.447   5.620   6.470
 2707SOL     OW 8487   1.804   4.770   6.470
 2707SOL    HW1 8488   1.755   4.752   6.389
 2707SOL    HW2 8489   1.737   4.778   6.538
 2708SOL     OW 8490   1.221   5.267   7.102
 2708SOL    HW1 8491   1.209   5.196   7.164
 2708SOL    HW2 8492   1.151   5.254   7.037
 2709SOL     OW 8493   0.319   4.667   5.832
 2709SOL    HW1 8494   0.398   4.694   5.786
 2709SOL    HW2 8495   0.296   4.582   5.794
 2710SOL     OW 8496   1.484   4.485   6.299
 2710SOL    HW1 8497   1.486   4.441   6.385
 2710SOL    HW2 8498   1.563   4.538   6.297
 2711SOL     OW 8499   0.479   5.001   7.322
 2711SOL    HW1 8500   0.455   5.004   7.230
 2711SOL    HW2 8501   0.395   4.994   7.369
 2712SOL     OW 8502   1.135   5.501   5.812
 2712SOL    HW1 8503   1.054   5.468   5.852
 2712SOL    HW2 8504   1.156   5.436   5.745
 2713SOL     OW 8505   0.192   3.976   7.079
 2713SOL    HW1 8506   0.112   4.026   7.064
 2713SOL    HW2 8507   0.162   3.893   7.117
 2714SOL     OW 8508   1.636   5.111   5.685
 2714SOL    HW1 8509   1.595   5.196   5.671
 2714SOL    HW2 8510   1.569   5.047   5.659
 2715SOL     OW 8511   0.454   5.469   5.896
 2715SOL    HW1 8512   0.501   5.516   5.964
 2715SOL    HW2 8513   0.522   5.423   5.846
 2716SOL     OW 8514   1.396   3.830   6.040
 2716SOL    HW1 8515   1.394   3.805   5.948
 2716SOL    HW2 8516   1.489   3.825   6.064
 2717SOL     OW 8517   0.246   5.510   6.837
 2717SOL    HW1 8518   0.297   5.432   6.856
 2717SOL    HW2 8519   0.213   5.497   6.748
 2718SOL     OW 8520   0.946   5.425   6.478
 2718SOL    HW1 8521   1.029   5.382   6.497
 2718SOL    HW2 8522   0.909   5.374   6.405
 2719SOL     OW 8523   0.391   4.416   6.058
 2719SOL    HW1 8524   0.407   4.323   6.072
 2719SOL    HW2 8525   0.297   4.427   6.073
 2720SOL     OW 8526   1.511   3.945   7.304
 2720SOL    HW1 8527   1.523   3.964   7.397
 2720SOL    HW2 8528   1.449   3.872   7.303
 2721SOL     OW 8529   0.662   3.833   5.690
 2721SOL    HW1 8530   0.709   3.755   5.721
 2721SOL    HW2 8531   0.605   3.801   5.621
 2722SOL     OW 8532   0.759   4.000   7.342
 2722SOL    HW1 8533   0.843   3.954   7.337
 2722SOL    HW2 8534   0.713   3.958   7.415
 2723SOL     OW 8535   0.875   5.252   6.783
 2723SOL    HW1 8536   0.856   5.210   6.699
 2723SOL    HW2 8537   0.942   5.196   6.823
 2724SOL     OW 8538   1.333   4.316   7.021
 2724SOL    HW1 8539   1.366   4.284   7.105
 2724SOL    HW2 8540   1.372   4.402   7.011
 2725SOL     OW 8541   0.819   5.103   6.542
 2725SOL    HW1 8542   0.906   5.097   6.501
 2725SOL    HW2 8543   0.759   5.118   6.468
 2726SOL     OW 8544   0.929   4.237   6.477
 2726SOL    HW1 8545   0.903   4.225   6.386
 2726SOL    HW2 8546   0.957   4.150   6.505
 2727SOL     OW 8547   0.561   3.788   6.076
 2727SOL    HW1 8548   0.482   3.791   6.129
 2727SOL    HW2 8549   0.552   3.861   6.015
 2728SOL     OW 8550   1.432   4.934   5.620
 2728SOL    HW1 8551   1.461   4.860   5.672
 2728SOL    HW2 8552   1.346   4.957   5.655
 2729SOL     OW 8553   0.269   3.757   5.754
 2729SOL    HW1 8554   0.321   3.823   5.708
 2729SOL    HW2 8555   0.333   3.703   5.800
 2730SOL     OW 8556   0.949   3.976   6.038
 2730SOL    HW1 8557   0.925   4.012   5.952
 2730SOL    HW2 8558   1.043   3.992   6.044
 2731SOL     OW 8559   1.078   4.413   7.034
 2731SOL    HW1 8560   1.017   4.340   7.040
 2731SOL    HW2 8561   1.164   4.373   7.031
 2732SOL     OW 8562   1.209   5.307   6.386
 2732SOL    HW1 8563   1.223   5.369   6.314
 2732SOL    HW2 8564   1.282   5.322   6.446
 2733SOL     OW 8565   0.487   4.884   6.301
 2733SOL    HW1 8566   0.423   4.857   6.367
 2733SOL    HW2 8567   0.445   4.865   6.217
 2734SOL     OW 8568   1.254   5.515   6.203
 2734SOL    HW1 8569   1.303   5.578   6.150
 2734SOL    HW2 8570   1.183   5.567   6.241
 2735SOL     OW 8571   1.031   4.244   5.614
 2735SOL    HW1 8572   0.987   4.327   5.595
 2735SOL    HW2 8573   1.094   4.265   5.682
 2736SOL     OW 8574   0.111   4.345   6.954
 2736SOL    HW1 8575   0.201   4.321   6.934
 2736SOL    HW2 8576   0.117   4.391   7.038
 2737SOL     OW 8577   0.559   3.946   6.769
 2737SOL    HW1 8578   0.597   3.878   6.824
 2737SOL    HW2 8579   0.466   3.943   6.789
 2738SOL     OW 8580   0.865   4.177   6.219
 2738SOL    HW1 8581   0.833   4.235   6.150
 2738SOL    HW2 8582   0.893   4.098   6.173
 2739SOL     OW 8583   1.021   3.779   6.327
 2739SOL    HW1 8584   0.960   3.771   6.253
 2739SOL    HW2 8585   0.997   3.707   6.385
 2740SOL     OW 8586   1.437   4.879   6.441
 2740SOL    HW1 8587   1.367   4.814   6.449
 2740SOL    HW2 8588   1.454   4.885   6.347
 2741SOL     OW 8589   1.464   4.337   6.538
 2741SOL    HW1 8590   1.401   4.267   6.547
 2741SOL    HW2 8591   1.520   4.330   6.616
 2742SOL     OW 8592   1.831   4.524   5.973
 2742SOL    HW1 8593   1.892   4.479   6.033
 2742SOL    HW2 8594   1.816   4.460   5.903
 2743SOL     OW 8595   0.499   5.144   5.727
 2743SOL    HW1 8596   0.419   5.115   5.770
 2743SOL    HW2 8597   0.497   5.102   5.641
 2744SOL     OW 8598   1.699   4.994   6.220
 2744SOL    HW1 8599   1.793   4.989   6.239
 2744SOL    HW2 8600   1.675   5.083   6.245
 2745SOL     OW 8601   1.393   4.298   5.654
 2745SOL    HW1 8602   1.334   4.273   5.725
 2745SOL    HW2 8603   1.480   4.271   5.683
 2746SOL     OW 8604   0.534   3.983   5.891
 2746SOL    HW1 8605   0.582   3.938   5.822
 2746SOL    HW2 8606   0.504   4.064   5.850
 2747SOL     OW 8607   1.738   4.968   7.122
 2747SOL    HW1 8608   1.826   4.933   7.109
 2747SOL    HW2 8609   1.752   5.055   7.159
 2748SOL     OW 8610   1.044   5.078   6.919
 2748SOL    HW1 8611   0.967   5.044   6.964
 2748SOL    HW2 8612   1.118   5.034   6.960
 2749SOL     OW 8613   1.608   5.357   7.254
 2749SOL    HW1 8614   1.598   5.393   7.166
 2749SOL    HW2 8615   1.687   5.303   7.249
 2750SOL     OW 8616   1.148   4.955   6.689
 2750SOL    HW1 8617   1.086   4.990   6.753
 2750SOL    HW2 8618   1.116   4.988   6.605
 2751SOL     OW 8619   1.614   4.816   6.662
 2751SOL    HW1 8620   1.606   4.881   6.732
 2751SOL    HW2 8621   1.543   4.837   6.601
 2752SOL     OW 8622   0.916   3.812   6.970
 2752SOL    HW1 8623   0.939   3.794   6.878
 2752SOL    HW2 8624   0.995   3.850   7.007
 2753SOL     OW 8625   0.982   4.839   7.307
 2753SOL    HW1 8626   0.892   4.855   7.335
 2753SOL    HW2 8627   0.977   4.758   7.256
 2754SOL     OW 8628   0.716   4.787   5.963
 2754SOL    HW1 8629   0.700   4.761   6.054
 2754SOL    HW2 8630   0.791   4.734   5.936
 2755SOL     OW 8631   0.420   4.549   6.844
 2755SOL    HW1 8632   0.485   4.565   6.912
 2755SOL    HW2 8633   0.397   4.456   6.854
 2756SOL     OW 8634   1.265   4.096   6.874
 2756SOL    HW1 8635   1.293   4.175   6.919
 2756SOL    HW2 8636   1.175   4.115   6.847
 2757SOL     OW 8637   0.083   5.288   6.942
 2757SOL    HW1 8638   0.077   5.383   6.929
 2757SOL    HW2 8639   0.177   5.270   6.941
 2758SOL     OW 8640   0.356   4.831   6.061
 2758SOL    HW1 8641   0.348   4.915   6.015
 2758SOL    HW2 8642   0.357   4.766   5.990
 2759SOL     OW 8643   0.543   4.234   6.436
 2759SOL    HW1 8644   0.553   4.299   6.366
 2759SOL    HW2 8645   0.606   4.261   6.503
 2760SOL     OW 8646   1.246   5.077   5.982
 2760SOL    HW1 8647   1.302   5.146   6.016
 2760SOL    HW2 8648   1.158   5.100   6.013
 2761SOL     OW 8649   1.305   5.190   6.731
 2761SOL    HW1 8650   1.354   5.197   6.813
 2761SOL    HW2 8651   1.253   5.110   6.741
 2762SOL     OW 8652   1.573   4.341   6.073
 2762SOL    HW1 8653   1.522   4.382   6.143
 2762SOL    HW2 8654   1.619   4.413   6.031
 2763SOL     OW 8655   0.352   5.253   6.890
 2763SOL    HW1 8656   0.343   5.203   6.809
 2763SOL    HW2 8657   0.446   5.270   6.898
 2764SOL     OW 8658   0.444   4.456   7.207
 2764SOL    HW1 8659   0.498   4.502   7.143
 2764SOL    HW2 8660   0.496   4.380   7.232
 2765SOL     OW 8661   1.624   4.509   7.281
 2765SOL    HW1 8662   1.537   4.548   7.273
 2765SOL    HW2 8663   1.674   4.548   7.209
 2766SOL     OW 8664   0.995   3.867   7.339
 2766SOL    HW1 8665   1.055   3.939   7.320
 2766SOL    HW2 8666   1.045   3.788   7.320
 2767SOL     OW 8667   0.507   3.761   7.336
 2767SOL    HW1 8668   0.454   3.712   7.274
 2767SOL    HW2 8669   0.454   3.837   7.359
 2768SOL     OW 8670   0.592   4.599   6.629
 2768SOL    HW1 8671   0.631   4.687   6.630
 2768SOL    HW2 8672   0.535   4.597   6.705
 2769SOL     OW 8673   1.318   4.578   6.592
 2769SOL    HW1 8674   1.230   4.552   6.566
 2769SOL    HW2 8675   1.372   4.500   6.576
 2770SOL     OW 8676   1.197   4.248   5.843
 2770SOL    HW1 8677   1.207   4.171   5.899
 2770SOL    HW2 8678   1.157   4.313   5.900
 2771SOL     OW 8679   0.293   3.913   6.830
 2771SOL    HW1 8680   0.261   3.947   6.913
 2771SOL    HW2 8681   0.279   3.819   6.835
 2772SOL     OW 8682   0.007   5.045   6.847
 2772SOL    HW1 8683   0.040   4.983   6.912
 2772SOL    HW2 8684   0.029   5.131   6.882
 2773SOL     OW 8685   0.708   4.343   6.625
 2773SOL    HW1 8686   0.788   4.337   6.574
 2773SOL    HW2 8687   0.682   4.435   6.618
 2774SOL     OW 8688   1.749   4.689   7.452
 2774SOL    HW1 8689   1.710   4.617   7.403
 2774SOL    HW2 8690   1.684   4.709   7.520
 2775SOL     OW 8691   0.318   3.805   6.206
 2775SOL    HW1 8692   0.296   3.893   6.235
 2775SOL    HW2 8693   0.334   3.757   6.288
 2776SOL     OW 8694   1.632   4.113   5.933
 2776SOL    HW1 8695   1.662   4.046   5.995
 2776SOL    HW2 8696   1.602   4.185   5.988
 2777SOL     OW 8697   1.034   4.481   6.544
 2777SOL    HW1 8698   1.014   4.495   6.636
 2777SOL    HW2 8699   1.004   4.391   6.527
 2778SOL     OW 8700   0.982   5.291   7.315
 2778SOL    HW1 8701   0.963   5.333   7.232
 2778SOL    HW2 8702   1.021   5.207   7.291
 2779SOL     OW 8703   1.841   5.220   7.189
 2779SOL    HW1 8704   1.867   5.248   7.101
 2779SOL    HW2 8705   1.920   5.230   7.242
 2780SOL     OW 8706   0.378   4.658   7.390
 2780SOL    HW1 8707   0.454   4.671   7.447
 2780SOL    HW2 8708   0.403   4.585   7.333
 2781SOL     OW 8709   1.521   3.995   5.706
 2781SOL    HW1 8710   1.467   3.924   5.742
 2781SOL    HW2 8711   1.561   4.036   5.783
 2782SOL     OW 8712   1.282   4.545   5.608
 2782SOL    HW1 8713   1.323   4.459   5.615
 2782SOL    HW2 8714   1.318   4.582   5.527
 2783SOL     OW 8715   1.071   5.073   6.449
 2783SOL    HW1 8716   1.081   5.001   6.387
 2783SOL    HW2 8717   1.124   5.144   6.412
 2784SOL     OW 8718   0.329   4.526   6.537
 2784SOL    HW1 8719   0.422   4.548   6.542
 2784SOL    HW2 8720   0.324   4.436   6.570
 2785SOL     OW 8721   0.327   4.245   6.600
 2785SOL    HW1 8722   0.287   4.158   6.591
 2785SOL    HW2 8723   0.400   4.244   6.539
 2786SOL     OW 8724   1.138   4.095   7.268
 2786SOL    HW1 8725   1.092   4.145   7.335
 2786SOL    HW2 8726   1.224   4.135   7.262
 2787SOL     OW 8727   1.155   3.917   7.056
 2787SOL    HW1 8728   1.145   3.978   7.129
 2787SOL    HW2 8729   1.202   3.967   6.989
 2788SOL     OW 8730   0.003   5.023   5.759
 2788SOL    HW1 8731   8.457   5.028   5.712
 2788SOL    HW2 8732   0.001   4.938   5.802
 2789SOL     OW 8733   0.145   5.502   6.582
 2789SOL    HW1 8734   0.126   5.428   6.524
 2789SOL    HW2 8735   0.217   5.548   6.540
 2790SOL     OW 8736   0.485   5.299   6.488
 2790SOL    HW1 8737   0.555   5.359   6.515
 2790SOL    HW2 8738   0.528   5.237   6.429
 2791SOL     OW 8739   0.952   4.503   6.804
 2791SOL    HW1 8740   1.016   4.490   6.874
 2791SOL    HW2 8741   0.872   4.461   6.835
 2792SOL     OW 8742   0.053   4.236   6.712
 2792SOL    HW1 8743   0.133   4.254   6.661
 2792SOL    HW2 8744   0.071   4.274   6.798
 2793SOL     OW 8745   0.202   4.245   7.320
 2793SOL    HW1 8746   0.259   4.201   7.257
 2793SOL    HW2 8747   0.170   4.323   7.273
 2794SOL     OW 8748   1.390   4.647   7.240
 2794SOL    HW1 8749   1.408   4.741   7.235
 2794SOL    HW2 8750   1.382   4.619   7.148
 2795SOL     OW 8751   0.821   4.293   5.963
 2795SOL    HW1 8752   0.829   4.221   5.900
 2795SOL    HW2 8753   0.747   4.345   5.931
 2796SOL     OW 8754   1.636   4.325   6.753
 2796SOL    HW1 8755   1.627   4.265   6.827
 2796SOL    HW2 8756   1.727   4.312   6.724
 2797SOL     OW 8757   0.258   5.289   7.315
 2797SOL    HW1 8758   0.197   5.332   7.375
 2797SOL    HW2 8759   0.259   5.198   7.342
 2798SOL     OW 8760   0.729   4.160   6.825
 2798SOL    HW1 8761   0.668   4.088   6.810
 2798SOL    HW2 8762   0.711   4.222   6.755
 2799SOL     OW 8763   0.912   5.403   7.068
 2799SOL    HW1 8764   0.889   5.357   6.986
 2799SOL    HW2 8765   0.910   5.495   7.044
 2800SOL     OW 8766   0.472   4.211   5.752
 2800SOL    HW1 8767   0.537   4.272   5.785
 2800SOL    HW2 8768   0.396   4.266   5.731
 2801SOL     OW 8769   0.145   4.879   7.027
 2801SOL    HW1 8770   0.139   4.834   7.112
 2801SOL    HW2 8771   0.156   4.809   6.963
 2802SOL     OW 8772   1.309   4.760   6.796
 2802SOL    HW1 8773   1.321   4.696   6.726
 2802SOL    HW2 8774   1.252   4.827   6.758
 2803SOL     OW 8775   1.323   4.583   5.881
 2803SOL    HW1 8776   1.252   4.548   5.935
 2803SOL    HW2 8777   1.295   4.568   5.790
 2804SOL     OW 8778   1.787   5.449   6.755
 2804SOL    HW1 8779   1.848   5.475   6.685
 2804SOL    HW2 8780   1.755   5.364   6.728
 2805SOL     OW 8781   1.239   5.457   6.678
 2805SOL    HW1 8782   1.323   5.486   6.643
 2805SOL    HW2 8783   1.253   5.365   6.703
 2806SOL     OW 8784   0.106   4.978   6.598
 2806SOL    HW1 8785   0.073   4.997   6.686
 2806SOL    HW2 8786   0.028   4.954   6.548
 2807SOL     OW 8787   0.689   5.402   7.337
 2807SOL    HW1 8788   0.627   5.473   7.324
 2807SOL    HW2 8789   0.763   5.424   7.281
 2808SOL     OW 8790   1.737   3.901   6.085
 2808SOL    HW1 8791   1.800   3.882   6.015
 2808SOL    HW2 8792   1.714   3.815   6.120
 2809SOL     OW 8793   1.397   5.293   6.088
 2809SOL    HW1 8794   1.452   5.327   6.017
 2809SOL    HW2 8795   1.343   5.367   6.114
 2810SOL     OW 8796   0.089   5.511   7.441
 2810SOL    HW1 8797   0.053   5.438   7.492
 2810SOL    HW2 8798   0.156   5.549   7.497
 2811SOL     OW 8799   1.279   4.658   6.252
 2811SOL    HW1 8800   1.352   4.599   6.266
 2811SOL    HW2 8801   1.314   4.729   6.199
 2812SOL     OW 8802   0.788   5.003   7.000
 2812SOL    HW1 8803   0.762   5.050   7.079
 2812SOL    HW2 8804   0.713   5.012   6.941
 2813SOL     OW 8805   0.668   5.356   5.747
 2813SOL    HW1 8806   0.682   5.372   5.654
 2813SOL    HW2 8807   0.616   5.276   5.750
 2814SOL     OW 8808   1.616   5.454   6.985
 2814SOL    HW1 8809   1.673   5.454   6.908
 2814SOL    HW2 8810   1.601   5.546   7.004
 2815SOL     OW 8811   1.846   3.885   6.550
 2815SOL    HW1 8812   1.874   3.796   6.529
 2815SOL    HW2 8813   1.758   3.892   6.512
 2816SOL     OW 8814   0.272   4.044   6.320
 2816SOL    HW1 8815   0.185   4.078   6.297
 2816SOL    HW2 8816   0.265   4.025   6.414
 2817SOL     OW 8817   1.209   5.316   5.623
 2817SOL    HW1 8818   1.199   5.225   5.650
 2817SOL    HW2 8819   1.141   5.329   5.557
 2818SOL     OW 8820   0.823   4.734   6.969
 2818SOL    HW1 8821   0.863   4.725   6.882
 2818SOL    HW2 8822   0.814   4.828   6.982
 2819SOL     OW 8823   0.920   4.634   5.882
 2819SOL    HW1 8824   0.976   4.666   5.811
 2819SOL    HW2 8825   0.973   4.567   5.926
 2820SOL     OW 8826   1.485   5.365   5.641
 2820SOL    HW1 8827   1.392   5.347   5.624
 2820SOL    HW2 8828   1.525   5.369   5.554
 2821SOL     OW 8829   0.369   5.034   7.078
 2821SOL    HW1 8830   0.360   5.111   7.023
 2821SOL    HW2 8831   0.293   4.980   7.057
 2822SOL     OW 8832   1.602   5.013   6.864
 2822SOL    HW1 8833   1.656   4.989   6.939
 2822SOL    HW2 8834   1.542   5.079   6.898
 2823SOL     OW 8835   1.074   4.841   6.310
 2823SOL    HW1 8836   1.000   4.791   6.344
 2823SOL    HW2 8837   1.138   4.775   6.283
 2824SOL     OW 8838   1.031   3.971   6.548
 2824SOL    HW1 8839   1.029   3.927   6.463
 2824SOL    HW2 8840   1.024   3.900   6.612
 2825SOL     OW 8841   0.603   5.209   6.068
 2825SOL    HW1 8842   0.654   5.164   6.001
 2825SOL    HW2 8843   0.513   5.210   6.033
 2826SOL     OW 8844   1.739   4.111   6.969
 2826SOL    HW1 8845   1.811   4.174   6.968
 2826SOL    HW2 8846   1.767   4.041   6.910
 2827SOL     OW 8847   0.261   5.060   5.847
 2827SOL    HW1 8848   0.167   5.049   5.837
 2827SOL    HW2 8849   0.271   5.104   5.932
 2828SOL     OW 8850   0.144   4.739   7.267
 2828SOL    HW1 8851   0.071   4.761   7.325
 2828SOL    HW2 8852   0.219   4.726   7.325
 2829SOL     OW 8853   0.679   3.917   7.083
 2829SOL    HW1 8854   0.762   3.892   7.044
 2829SOL    HW2 8855   0.702   3.947   7.171
 2830SOL     OW 8856   0.094   4.048   5.571
 2830SOL    HW1 8857   0.011   4.084   5.601
 2830SOL    HW2 8858   0.135   4.120   5.523
 2831SOL     OW 8859   1.418   4.579   6.977
 2831SOL    HW1 8860   1.366   4.638   6.922
 2831SOL    HW2 8861   1.506   4.583   6.939
 2832SOL     OW 8862   0.037   3.869   5.858
 2832SOL    HW1 8863   0.065   3.954   5.824
 2832SOL    HW2 8864   0.103   3.807   5.826
 2833SOL     OW 8865   1.179   5.050   5.706
 2833SOL    HW1 8866   1.086   5.026   5.705
 2833SOL    HW2 8867   1.202   5.051   5.799
 2834SOL     OW 8868   0.622   4.557   7.025
 2834SOL    HW1 8869   0.681   4.632   7.014
 2834SOL    HW2 8870   0.680   4.481   7.024
 2835SOL     OW 8871   1.485   5.525   6.577
 2835SOL    HW1 8872   1.511   5.598   6.521
 2835SOL    HW2 8873   1.567   5.481   6.599
 2836SOL     OW 8874   0.714   4.276   7.278
 2836SOL    HW1 8875   0.765   4.330   7.339
 2836SOL    HW2 8876   0.728   4.186   7.309
 2837SOL     OW 8877   1.470   4.910   7.206
 2837SOL    HW1 8878   1.461   4.931   7.299
 2837SOL    HW2 8879   1.560   4.933   7.185
 2838SOL     OW 8880   0.360   5.483   7.155
 2838SOL    HW1 8881   0.276   5.521   7.129
 2838SOL    HW2 8882   0.337   5.403   7.202
 2839SOL     OW 8883   1.657   4.600   6.840
 2839SOL    HW1 8884   1.655   4.515   6.794
 2839SOL    HW2 8885   1.646   4.665   6.770
 2840SOL     OW 8886   1.219   4.047   6.042
 2840SOL    HW1 8887   1.278   3.972   6.039
 2840SOL    HW2 8888   1.248   4.098   6.117
[truncated: 2,376,257 more chars]
