# Supplementary material for: Including residual contact information into replica-exchange MD simulations significantly enriches native-like conformations
Source: PLoS One. 2020 Nov 16;15(11):e0242072. doi: 10.1371/journal.pone.0242072 (PMC7668583; doi:10.1371/journal.pone.0242072)
Supplement: S1 File — (ZIP) [file pone.0242072.s005.zip › minimal_dataset/1vii/pdb/1vii.pdb]

TITLE     VILLIN
REMARK    THIS IS A SIMULATION BOX
CRYST1    1.000    1.000    1.000  90.00  90.00  90.00 P 1           1
MODEL        1
ATOM      1  N   MET A  41       1.177 -10.035  -3.493  1.00  0.00           N
ATOM      2  H1  MET A  41       1.806 -10.061  -2.716  1.00  0.00            
ATOM      3  H2  MET A  41       0.618 -10.864  -3.498  1.00  0.00            
ATOM      4  H3  MET A  41       1.700  -9.981  -4.343  1.00  0.00            
ATOM      5  CA  MET A  41       0.292  -8.839  -3.377  1.00  0.00           C
ATOM      6  HA  MET A  41       0.868  -8.021  -3.384  1.00  0.00            
ATOM      7  CB  MET A  41      -0.674  -8.793  -4.565  1.00  0.00           C
ATOM      8  HB1 MET A  41      -1.555  -8.429  -4.265  1.00  0.00            
ATOM      9  HB2 MET A  41      -0.801  -9.716  -4.928  1.00  0.00            
ATOM     10  CG  MET A  41      -0.091  -7.889  -5.657  1.00  0.00           C
ATOM     11  HG1 MET A  41       0.843  -7.677  -5.368  1.00  0.00            
ATOM     12  HG2 MET A  41      -0.641  -7.054  -5.645  1.00  0.00            
ATOM     13  SD  MET A  41      -0.153  -8.747  -7.255  1.00  0.00           S
ATOM     14  CE  MET A  41      -0.971  -7.432  -8.193  1.00  0.00           C
ATOM     15  HE1 MET A  41      -1.099  -7.728  -9.140  1.00  0.00            
ATOM     16  HE2 MET A  41      -1.861  -7.234  -7.782  1.00  0.00            
ATOM     17  HE3 MET A  41      -0.405  -6.608  -8.175  1.00  0.00            
ATOM     18  C   MET A  41      -0.488  -8.912  -2.063  1.00  0.00           C
ATOM     19  O   MET A  41      -1.039  -9.937  -1.709  1.00  0.00           O
ATOM     20  N   LEU A  42      -0.523  -7.832  -1.331  1.00  0.00           N
ATOM     21  H   LEU A  42      -0.063  -7.003  -1.649  1.00  0.00            
ATOM     22  CA  LEU A  42      -1.241  -7.824  -0.028  1.00  0.00           C
ATOM     23  HA  LEU A  42      -0.870  -8.570   0.525  1.00  0.00            
ATOM     24  CB  LEU A  42      -1.019  -6.479   0.660  1.00  0.00           C
ATOM     25  HB1 LEU A  42      -1.890  -6.132   1.008  1.00  0.00            
ATOM     26  HB2 LEU A  42      -0.638  -5.826   0.006  1.00  0.00            
ATOM     27  CG  LEU A  42      -0.044  -6.671   1.819  1.00  0.00           C
ATOM     28  HG  LEU A  42      -0.294  -7.493   2.330  1.00  0.00            
ATOM     29  CD1 LEU A  42       1.375  -6.825   1.270  1.00  0.00           C
ATOM     30 1HD1 LEU A  42       2.014  -6.951   2.029  1.00  0.00            
ATOM     31 2HD1 LEU A  42       1.414  -7.621   0.666  1.00  0.00            
ATOM     32 3HD1 LEU A  42       1.625  -6.004   0.756  1.00  0.00            
ATOM     33  CD2 LEU A  42      -0.107  -5.458   2.749  1.00  0.00           C
ATOM     34 1HD2 LEU A  42       0.532  -5.586   3.507  1.00  0.00            
ATOM     35 2HD2 LEU A  42       0.141  -4.634   2.239  1.00  0.00            
ATOM     36 3HD2 LEU A  42      -1.035  -5.361   3.108  1.00  0.00            
ATOM     37  C   LEU A  42      -2.736  -8.045  -0.241  1.00  0.00           C
ATOM     38  O   LEU A  42      -3.467  -7.134  -0.574  1.00  0.00           O
ATOM     39  N   SER A  43      -3.200  -9.245  -0.031  1.00  0.00           N
ATOM     40  H   SER A  43      -2.581  -9.982   0.242  1.00  0.00            
ATOM     41  CA  SER A  43      -4.651  -9.514  -0.199  1.00  0.00           C
ATOM     42  HA  SER A  43      -4.921  -9.268  -1.130  1.00  0.00            
ATOM     43  CB  SER A  43      -4.927 -10.999   0.040  1.00  0.00           C
ATOM     44  HB1 SER A  43      -4.973 -11.498  -0.825  1.00  0.00            
ATOM     45  HB2 SER A  43      -5.780 -11.128   0.545  1.00  0.00            
ATOM     46  OG  SER A  43      -3.870 -11.553   0.812  1.00  0.00           O
ATOM     47  HG  SER A  43      -4.047 -12.524   0.971  1.00  0.00            
ATOM     48  C   SER A  43      -5.409  -8.677   0.829  1.00  0.00           C
ATOM     49  O   SER A  43      -4.872  -8.326   1.858  1.00  0.00           O
ATOM     50  N   ASP A  44      -6.640  -8.346   0.567  1.00  0.00           N
ATOM     51  H   ASP A  44      -7.068  -8.646  -0.285  1.00  0.00            
ATOM     52  CA  ASP A  44      -7.413  -7.518   1.539  1.00  0.00           C
ATOM     53  HA  ASP A  44      -7.217  -6.557   1.345  1.00  0.00            
ATOM     54  CB  ASP A  44      -8.906  -7.804   1.367  1.00  0.00           C
ATOM     55  HB1 ASP A  44      -9.391  -7.562   2.207  1.00  0.00            
ATOM     56  HB2 ASP A  44      -9.039  -8.776   1.174  1.00  0.00            
ATOM     57  CG  ASP A  44      -9.451  -6.972   0.204  1.00  0.00           C
ATOM     58  OD1 ASP A  44      -8.745  -6.836  -0.781  1.00  0.00           O
ATOM     59  OD2 ASP A  44     -10.564  -6.485   0.319  1.00  0.00           O
ATOM     60  C   ASP A  44      -6.988  -7.854   2.975  1.00  0.00           C
ATOM     61  O   ASP A  44      -6.282  -7.101   3.614  1.00  0.00           O
ATOM     62  N   GLU A  45      -7.424  -8.973   3.486  1.00  0.00           N
ATOM     63  H   GLU A  45      -8.004  -9.575   2.937  1.00  0.00            
ATOM     64  CA  GLU A  45      -7.065  -9.365   4.887  1.00  0.00           C
ATOM     65  HA  GLU A  45      -7.711  -8.897   5.490  1.00  0.00            
ATOM     66  CB  GLU A  45      -7.175 -10.885   5.044  1.00  0.00           C
ATOM     67  HB1 GLU A  45      -6.942 -11.140   5.982  1.00  0.00            
ATOM     68  HB2 GLU A  45      -6.543 -11.331   4.411  1.00  0.00            
ATOM     69  CG  GLU A  45      -8.599 -11.341   4.738  1.00  0.00           C
ATOM     70  HG1 GLU A  45      -8.626 -11.768   3.834  1.00  0.00            
ATOM     71  HG2 GLU A  45      -9.212 -10.551   4.752  1.00  0.00            
ATOM     72  CD  GLU A  45      -9.041 -12.354   5.797  1.00  0.00           C
ATOM     73  OE1 GLU A  45      -8.236 -12.676   6.657  1.00  0.00           O
ATOM     74  OE2 GLU A  45     -10.176 -12.792   5.728  1.00  0.00           O
ATOM     75  C   GLU A  45      -5.631  -8.936   5.230  1.00  0.00           C
ATOM     76  O   GLU A  45      -5.414  -8.125   6.108  1.00  0.00           O
ATOM     77  N   ASP A  46      -4.648  -9.484   4.564  1.00  0.00           N
ATOM     78  H   ASP A  46      -4.840 -10.149   3.842  1.00  0.00            
ATOM     79  CA  ASP A  46      -3.236  -9.113   4.886  1.00  0.00           C
ATOM     80  HA  ASP A  46      -2.996  -9.527   5.764  1.00  0.00            
ATOM     81  CB  ASP A  46      -2.308  -9.640   3.788  1.00  0.00           C
ATOM     82  HB1 ASP A  46      -1.495  -9.060   3.732  1.00  0.00            
ATOM     83  HB2 ASP A  46      -2.788  -9.627   2.911  1.00  0.00            
ATOM     84  CG  ASP A  46      -1.888 -11.074   4.117  1.00  0.00           C
ATOM     85  OD1 ASP A  46      -2.768 -11.908   4.268  1.00  0.00           O
ATOM     86  OD2 ASP A  46      -0.696 -11.315   4.213  1.00  0.00           O
ATOM     87  C   ASP A  46      -3.114  -7.591   4.981  1.00  0.00           C
ATOM     88  O   ASP A  46      -2.715  -7.058   5.995  1.00  0.00           O
ATOM     89  N   PHE A  47      -3.473  -6.885   3.946  1.00  0.00           N
ATOM     90  H   PHE A  47      -3.796  -7.340   3.116  1.00  0.00            
ATOM     91  CA  PHE A  47      -3.401  -5.399   4.003  1.00  0.00           C
ATOM     92  HA  PHE A  47      -2.453  -5.110   3.868  1.00  0.00            
ATOM     93  CB  PHE A  47      -4.308  -4.823   2.927  1.00  0.00           C
ATOM     94  HB1 PHE A  47      -5.262  -4.889   3.220  1.00  0.00            
ATOM     95  HB2 PHE A  47      -4.185  -5.332   2.075  1.00  0.00            
ATOM     96  CG  PHE A  47      -3.956  -3.376   2.699  1.00  0.00           C
ATOM     97  CD1 PHE A  47      -2.968  -3.019   1.772  1.00  0.00           C
ATOM     98  HD1 PHE A  47      -2.495  -3.725   1.245  1.00  0.00            
ATOM     99  CE1 PHE A  47      -2.647  -1.670   1.587  1.00  0.00           C
ATOM    100  HE1 PHE A  47      -1.945  -1.410   0.924  1.00  0.00            
ATOM    101  CZ  PHE A  47      -3.305  -0.687   2.327  1.00  0.00           C
ATOM    102  HZ  PHE A  47      -3.071   0.276   2.196  1.00  0.00            
ATOM    103  CE2 PHE A  47      -4.289  -1.044   3.250  1.00  0.00           C
ATOM    104  HE2 PHE A  47      -4.760  -0.337   3.777  1.00  0.00            
ATOM    105  CD2 PHE A  47      -4.615  -2.388   3.437  1.00  0.00           C
ATOM    106  HD2 PHE A  47      -5.320  -2.644   4.099  1.00  0.00            
ATOM    107  C   PHE A  47      -3.924  -4.947   5.350  1.00  0.00           C
ATOM    108  O   PHE A  47      -3.261  -4.261   6.100  1.00  0.00           O
ATOM    109  N   LYS A  48      -5.125  -5.331   5.634  1.00  0.00           N
ATOM    110  H   LYS A  48      -5.631  -5.892   4.979  1.00  0.00            
ATOM    111  CA  LYS A  48      -5.767  -4.949   6.925  1.00  0.00           C
ATOM    112  HA  LYS A  48      -6.157  -4.036   6.805  1.00  0.00            
ATOM    113  CB  LYS A  48      -6.869  -5.956   7.271  1.00  0.00           C
ATOM    114  HB1 LYS A  48      -6.532  -6.601   7.957  1.00  0.00            
ATOM    115  HB2 LYS A  48      -7.138  -6.456   6.448  1.00  0.00            
ATOM    116  CG  LYS A  48      -8.076  -5.200   7.828  1.00  0.00           C
ATOM    117  HG1 LYS A  48      -8.060  -4.259   7.490  1.00  0.00            
ATOM    118  HG2 LYS A  48      -8.030  -5.197   8.827  1.00  0.00            
ATOM    119  CD  LYS A  48      -9.377  -5.878   7.381  1.00  0.00           C
ATOM    120  HD1 LYS A  48      -9.585  -6.640   7.995  1.00  0.00            
ATOM    121  HD2 LYS A  48      -9.272  -6.221   6.448  1.00  0.00            
ATOM    122  CE  LYS A  48     -10.520  -4.860   7.425  1.00  0.00           C
ATOM    123  HE1 LYS A  48     -11.113  -4.979   6.629  1.00  0.00            
ATOM    124  HE2 LYS A  48     -10.149  -3.931   7.428  1.00  0.00            
ATOM    125  NZ  LYS A  48     -11.330  -5.058   8.661  1.00  0.00           N
ATOM    126  HZ1 LYS A  48     -12.074  -4.390   8.683  1.00  0.00            
ATOM    127  HZ2 LYS A  48     -11.712  -5.982   8.665  1.00  0.00            
ATOM    128  HZ3 LYS A  48     -10.748  -4.934   9.465  1.00  0.00            
ATOM    129  C   LYS A  48      -4.723  -4.927   8.050  1.00  0.00           C
ATOM    130  O   LYS A  48      -4.461  -3.897   8.642  1.00  0.00           O
ATOM    131  N   ALA A  49      -4.130  -6.052   8.358  1.00  0.00           N
ATOM    132  H   ALA A  49      -4.360  -6.889   7.862  1.00  0.00            
ATOM    133  CA  ALA A  49      -3.109  -6.090   9.450  1.00  0.00           C
ATOM    134  HA  ALA A  49      -3.438  -5.510  10.195  1.00  0.00            
ATOM    135  CB  ALA A  49      -2.931  -7.534   9.928  1.00  0.00           C
ATOM    136  HB1 ALA A  49      -2.249  -7.562  10.658  1.00  0.00            
ATOM    137  HB2 ALA A  49      -3.803  -7.881  10.273  1.00  0.00            
ATOM    138  HB3 ALA A  49      -2.625  -8.103   9.164  1.00  0.00            
ATOM    139  C   ALA A  49      -1.767  -5.565   8.932  1.00  0.00           C
ATOM    140  O   ALA A  49      -0.720  -6.085   9.262  1.00  0.00           O
ATOM    141  N   VAL A  50      -1.787  -4.543   8.123  1.00  0.00           N
ATOM    142  H   VAL A  50      -2.658  -4.127   7.864  1.00  0.00            
ATOM    143  CA  VAL A  50      -0.514  -3.998   7.587  1.00  0.00           C
ATOM    144  HA  VAL A  50       0.229  -4.285   8.192  1.00  0.00            
ATOM    145  CB  VAL A  50      -0.291  -4.552   6.183  1.00  0.00           C
ATOM    146  HB  VAL A  50      -1.092  -4.359   5.615  1.00  0.00            
ATOM    147  CG1 VAL A  50       0.935  -3.888   5.559  1.00  0.00           C
ATOM    148 1HG1 VAL A  50       1.079  -4.252   4.639  1.00  0.00            
ATOM    149 2HG1 VAL A  50       0.789  -2.900   5.507  1.00  0.00            
ATOM    150 3HG1 VAL A  50       1.739  -4.077   6.122  1.00  0.00            
ATOM    151  CG2 VAL A  50      -0.064  -6.066   6.275  1.00  0.00           C
ATOM    152 1HG2 VAL A  50       0.083  -6.437   5.358  1.00  0.00            
ATOM    153 2HG2 VAL A  50       0.740  -6.249   6.842  1.00  0.00            
ATOM    154 3HG2 VAL A  50      -0.867  -6.499   6.685  1.00  0.00            
ATOM    155  C   VAL A  50      -0.582  -2.467   7.545  1.00  0.00           C
ATOM    156  O   VAL A  50      -0.049  -1.793   8.404  1.00  0.00           O
ATOM    157  N   PHE A  51      -1.236  -1.910   6.562  1.00  0.00           N
ATOM    158  H   PHE A  51      -1.671  -2.477   5.862  1.00  0.00            
ATOM    159  CA  PHE A  51      -1.330  -0.424   6.489  1.00  0.00           C
ATOM    160  HA  PHE A  51      -0.430  -0.058   6.728  1.00  0.00            
ATOM    161  CB  PHE A  51      -1.736   0.011   5.084  1.00  0.00           C
ATOM    162  HB1 PHE A  51      -1.845   1.005   5.062  1.00  0.00            
ATOM    163  HB2 PHE A  51      -2.601  -0.425   4.838  1.00  0.00            
ATOM    164  CG  PHE A  51      -0.689  -0.385   4.079  1.00  0.00           C
ATOM    165  CD1 PHE A  51       0.391   0.463   3.821  1.00  0.00           C
ATOM    166  HD1 PHE A  51       0.482   1.324   4.321  1.00  0.00            
ATOM    167  CE1 PHE A  51       1.344   0.107   2.863  1.00  0.00           C
ATOM    168  HE1 PHE A  51       2.121   0.710   2.682  1.00  0.00            
ATOM    169  CZ  PHE A  51       1.210  -1.095   2.156  1.00  0.00           C
ATOM    170  HZ  PHE A  51       1.889  -1.349   1.467  1.00  0.00            
ATOM    171  CE2 PHE A  51       0.126  -1.940   2.415  1.00  0.00           C
ATOM    172  HE2 PHE A  51       0.028  -2.798   1.910  1.00  0.00            
ATOM    173  CD2 PHE A  51      -0.820  -1.585   3.379  1.00  0.00           C
ATOM    174  HD2 PHE A  51      -1.592  -2.192   3.568  1.00  0.00            
ATOM    175  C   PHE A  51      -2.411   0.061   7.451  1.00  0.00           C
ATOM    176  O   PHE A  51      -2.139   0.642   8.482  1.00  0.00           O
ATOM    177  N   GLY A  52      -3.645  -0.171   7.096  1.00  0.00           N
ATOM    178  H   GLY A  52      -3.828  -0.654   6.240  1.00  0.00            
ATOM    179  CA  GLY A  52      -4.783   0.272   7.945  1.00  0.00           C
ATOM    180  HA1 GLY A  52      -4.546   1.135   8.391  1.00  0.00            
ATOM    181  HA2 GLY A  52      -4.967  -0.423   8.640  1.00  0.00            
ATOM    182  C   GLY A  52      -6.003   0.457   7.041  1.00  0.00           C
ATOM    183  O   GLY A  52      -7.047  -0.126   7.258  1.00  0.00           O
ATOM    184  N   MET A  53      -5.867   1.254   6.016  1.00  0.00           N
ATOM    185  H   MET A  53      -4.997   1.721   5.859  1.00  0.00            
ATOM    186  CA  MET A  53      -7.005   1.470   5.080  1.00  0.00           C
ATOM    187  HA  MET A  53      -7.861   1.362   5.585  1.00  0.00            
ATOM    188  CB  MET A  53      -6.923   2.886   4.503  1.00  0.00           C
ATOM    189  HB1 MET A  53      -7.741   3.074   3.959  1.00  0.00            
ATOM    190  HB2 MET A  53      -6.112   2.965   3.924  1.00  0.00            
ATOM    191  CG  MET A  53      -6.831   3.890   5.656  1.00  0.00           C
ATOM    192  HG1 MET A  53      -5.858   4.087   5.773  1.00  0.00            
ATOM    193  HG2 MET A  53      -7.174   3.412   6.465  1.00  0.00            
ATOM    194  SD  MET A  53      -7.798   5.365   5.255  1.00  0.00           S
ATOM    195  CE  MET A  53      -6.600   6.587   5.842  1.00  0.00           C
ATOM    196  HE1 MET A  53      -6.966   7.507   5.701  1.00  0.00            
ATOM    197  HE2 MET A  53      -6.427   6.443   6.816  1.00  0.00            
ATOM    198  HE3 MET A  53      -5.745   6.487   5.333  1.00  0.00            
ATOM    199  C   MET A  53      -6.922   0.435   3.952  1.00  0.00           C
ATOM    200  O   MET A  53      -6.919  -0.756   4.193  1.00  0.00           O
ATOM    201  N   THR A  54      -6.838   0.873   2.724  1.00  0.00           N
ATOM    202  H   THR A  54      -6.841   1.856   2.543  1.00  0.00            
ATOM    203  CA  THR A  54      -6.738  -0.094   1.592  1.00  0.00           C
ATOM    204  HA  THR A  54      -6.665  -1.017   1.969  1.00  0.00            
ATOM    205  CB  THR A  54      -7.985   0.011   0.708  1.00  0.00           C
ATOM    206  HB  THR A  54      -7.761   0.382  -0.193  1.00  0.00            
ATOM    207  CG2 THR A  54      -8.652  -1.360   0.594  1.00  0.00           C
ATOM    208 1HG2 THR A  54      -9.465  -1.288   0.017  1.00  0.00            
ATOM    209 2HG2 THR A  54      -8.010  -2.010   0.187  1.00  0.00            
ATOM    210 3HG2 THR A  54      -8.917  -1.679   1.504  1.00  0.00            
ATOM    211  OG1 THR A  54      -8.899   0.934   1.280  1.00  0.00           O
ATOM    212  HG1 THR A  54      -9.712   1.001   0.701  1.00  0.00            
ATOM    213  C   THR A  54      -5.503   0.244   0.768  1.00  0.00           C
ATOM    214  O   THR A  54      -4.976   1.331   0.860  1.00  0.00           O
ATOM    215  N   ARG A  55      -5.033  -0.659  -0.047  1.00  0.00           N
ATOM    216  H   ARG A  55      -5.471  -1.556  -0.115  1.00  0.00            
ATOM    217  CA  ARG A  55      -3.852  -0.344  -0.865  1.00  0.00           C
ATOM    218  HA  ARG A  55      -3.110  -0.015  -0.280  1.00  0.00            
ATOM    219  CB  ARG A  55      -3.395  -1.613  -1.580  1.00  0.00           C
ATOM    220  HB1 ARG A  55      -3.442  -1.473  -2.569  1.00  0.00            
ATOM    221  HB2 ARG A  55      -3.991  -2.373  -1.322  1.00  0.00            
ATOM    222  CG  ARG A  55      -1.950  -1.930  -1.173  1.00  0.00           C
ATOM    223  HG1 ARG A  55      -1.955  -2.596  -0.427  1.00  0.00            
ATOM    224  HG2 ARG A  55      -1.500  -1.091  -0.868  1.00  0.00            
ATOM    225  CD  ARG A  55      -1.181  -2.510  -2.362  1.00  0.00           C
ATOM    226  HD1 ARG A  55      -0.495  -3.161  -2.037  1.00  0.00            
ATOM    227  HD2 ARG A  55      -0.729  -1.774  -2.866  1.00  0.00            
ATOM    228  NE  ARG A  55      -2.127  -3.218  -3.281  1.00  0.00           N
ATOM    229  HE  ARG A  55      -2.114  -3.004  -4.258  1.00  0.00            
ATOM    230  CZ  ARG A  55      -2.969  -4.110  -2.831  1.00  0.00           C
ATOM    231  NH1 ARG A  55      -2.873  -4.557  -1.609  1.00  0.00           N
ATOM    232 1HH1 ARG A  55      -2.150  -4.217  -1.008  1.00  0.00            
ATOM    233 2HH1 ARG A  55      -3.522  -5.240  -1.274  1.00  0.00            
ATOM    234  NH2 ARG A  55      -3.874  -4.606  -3.630  1.00  0.00           N
ATOM    235 1HH2 ARG A  55      -3.921  -4.303  -4.582  1.00  0.00            
ATOM    236 2HH2 ARG A  55      -4.521  -5.289  -3.290  1.00  0.00            
ATOM    237  C   ARG A  55      -4.267   0.735  -1.866  1.00  0.00           C
ATOM    238  O   ARG A  55      -3.572   1.710  -2.070  1.00  0.00           O
ATOM    239  N   SER A  56      -5.424   0.590  -2.458  1.00  0.00           N
ATOM    240  H   SER A  56      -5.986  -0.216  -2.270  1.00  0.00            
ATOM    241  CA  SER A  56      -5.903   1.628  -3.412  1.00  0.00           C
ATOM    242  HA  SER A  56      -5.312   1.622  -4.218  1.00  0.00            
ATOM    243  CB  SER A  56      -7.342   1.319  -3.829  1.00  0.00           C
ATOM    244  HB1 SER A  56      -7.964   2.045  -3.535  1.00  0.00            
ATOM    245  HB2 SER A  56      -7.646   0.446  -3.448  1.00  0.00            
ATOM    246  OG  SER A  56      -7.410   1.228  -5.246  1.00  0.00           O
ATOM    247  HG  SER A  56      -8.350   1.026  -5.522  1.00  0.00            
ATOM    248  C   SER A  56      -5.852   2.984  -2.709  1.00  0.00           C
ATOM    249  O   SER A  56      -5.160   3.888  -3.132  1.00  0.00           O
ATOM    250  N   ALA A  57      -6.563   3.127  -1.620  1.00  0.00           N
ATOM    251  H   ALA A  57      -7.126   2.371  -1.286  1.00  0.00            
ATOM    252  CA  ALA A  57      -6.531   4.418  -0.879  1.00  0.00           C
ATOM    253  HA  ALA A  57      -6.836   5.147  -1.492  1.00  0.00            
ATOM    254  CB  ALA A  57      -7.464   4.346   0.332  1.00  0.00           C
ATOM    255  HB1 ALA A  57      -7.438   5.216   0.825  1.00  0.00            
ATOM    256  HB2 ALA A  57      -8.398   4.166   0.023  1.00  0.00            
ATOM    257  HB3 ALA A  57      -7.166   3.609   0.939  1.00  0.00            
ATOM    258  C   ALA A  57      -5.098   4.662  -0.409  1.00  0.00           C
ATOM    259  O   ALA A  57      -4.613   5.776  -0.400  1.00  0.00           O
ATOM    260  N   PHE A  58      -4.416   3.617  -0.022  1.00  0.00           N
ATOM    261  H   PHE A  58      -4.843   2.713  -0.038  1.00  0.00            
ATOM    262  CA  PHE A  58      -3.006   3.761   0.443  1.00  0.00           C
ATOM    263  HA  PHE A  58      -3.007   4.242   1.320  1.00  0.00            
ATOM    264  CB  PHE A  58      -2.397   2.371   0.590  1.00  0.00           C
ATOM    265  HB1 PHE A  58      -2.582   1.837  -0.235  1.00  0.00            
ATOM    266  HB2 PHE A  58      -2.801   1.912   1.381  1.00  0.00            
ATOM    267  CG  PHE A  58      -0.905   2.469   0.788  1.00  0.00           C
ATOM    268  CD1 PHE A  58      -0.386   3.134   1.905  1.00  0.00           C
ATOM    269  HD1 PHE A  58      -1.004   3.551   2.571  1.00  0.00            
ATOM    270  CE1 PHE A  58       1.000   3.215   2.088  1.00  0.00           C
ATOM    271  HE1 PHE A  58       1.372   3.689   2.886  1.00  0.00            
ATOM    272  CZ  PHE A  58       1.865   2.633   1.155  1.00  0.00           C
ATOM    273  HZ  PHE A  58       2.855   2.693   1.286  1.00  0.00            
ATOM    274  CE2 PHE A  58       1.345   1.967   0.038  1.00  0.00           C
ATOM    275  HE2 PHE A  58       1.963   1.550  -0.629  1.00  0.00            
ATOM    276  CD2 PHE A  58      -0.039   1.885  -0.144  1.00  0.00           C
ATOM    277  HD2 PHE A  58      -0.411   1.409  -0.941  1.00  0.00            
ATOM    278  C   PHE A  58      -2.204   4.557  -0.585  1.00  0.00           C
ATOM    279  O   PHE A  58      -1.238   5.217  -0.260  1.00  0.00           O
ATOM    280  N   ALA A  59      -2.591   4.491  -1.824  1.00  0.00           N
ATOM    281  H   ALA A  59      -3.387   3.938  -2.070  1.00  0.00            
ATOM    282  CA  ALA A  59      -1.848   5.239  -2.878  1.00  0.00           C
ATOM    283  HA  ALA A  59      -0.880   5.238  -2.627  1.00  0.00            
ATOM    284  CB  ALA A  59      -2.048   4.549  -4.228  1.00  0.00           C
ATOM    285  HB1 ALA A  59      -1.550   5.050  -4.936  1.00  0.00            
ATOM    286  HB2 ALA A  59      -1.703   3.612  -4.178  1.00  0.00            
ATOM    287  HB3 ALA A  59      -3.022   4.534  -4.453  1.00  0.00            
ATOM    288  C   ALA A  59      -2.368   6.679  -2.961  1.00  0.00           C
ATOM    289  O   ALA A  59      -2.321   7.304  -4.002  1.00  0.00           O
ATOM    290  N   ASN A  60      -2.857   7.216  -1.873  1.00  0.00           N
ATOM    291  H   ASN A  60      -2.889   6.687  -1.025  1.00  0.00            
ATOM    292  CA  ASN A  60      -3.367   8.618  -1.899  1.00  0.00           C
ATOM    293  HA  ASN A  60      -3.440   8.907  -2.854  1.00  0.00            
ATOM    294  CB  ASN A  60      -4.746   8.682  -1.236  1.00  0.00           C
ATOM    295  HB1 ASN A  60      -5.010   9.638  -1.105  1.00  0.00            
ATOM    296  HB2 ASN A  60      -4.712   8.221  -0.349  1.00  0.00            
ATOM    297  CG  ASN A  60      -5.773   7.988  -2.133  1.00  0.00           C
ATOM    298  OD1 ASN A  60      -5.713   6.791  -2.328  1.00  0.00           O
ATOM    299  ND2 ASN A  60      -6.720   8.699  -2.690  1.00  0.00           N
ATOM    300 1HD2 ASN A  60      -6.767   9.685  -2.527  1.00  0.00            
ATOM    301 2HD2 ASN A  60      -7.397   8.257  -3.278  1.00  0.00            
ATOM    302  C   ASN A  60      -2.388   9.519  -1.142  1.00  0.00           C
ATOM    303  O   ASN A  60      -2.412  10.726  -1.267  1.00  0.00           O
ATOM    304  N   LEU A  61      -1.516   8.933  -0.365  1.00  0.00           N
ATOM    305  H   LEU A  61      -1.518   7.937  -0.275  1.00  0.00            
ATOM    306  CA  LEU A  61      -0.519   9.746   0.388  1.00  0.00           C
ATOM    307  HA  LEU A  61      -0.967  10.566   0.744  1.00  0.00            
ATOM    308  CB  LEU A  61       0.034   8.918   1.558  1.00  0.00           C
ATOM    309  HB1 LEU A  61       0.406   9.532   2.254  1.00  0.00            
ATOM    310  HB2 LEU A  61       0.758   8.314   1.225  1.00  0.00            
ATOM    311  CG  LEU A  61      -1.085   8.074   2.174  1.00  0.00           C
ATOM    312  HG  LEU A  61      -1.898   8.120   1.594  1.00  0.00            
ATOM    313  CD1 LEU A  61      -0.623   6.619   2.290  1.00  0.00           C
ATOM    314 1HD1 LEU A  61      -1.354   6.068   2.692  1.00  0.00            
ATOM    315 2HD1 LEU A  61      -0.402   6.266   1.381  1.00  0.00            
ATOM    316 3HD1 LEU A  61       0.189   6.572   2.872  1.00  0.00            
ATOM    317  CD2 LEU A  61      -1.413   8.614   3.568  1.00  0.00           C
ATOM    318 1HD2 LEU A  61      -2.144   8.066   3.974  1.00  0.00            
ATOM    319 2HD2 LEU A  61      -0.598   8.564   4.145  1.00  0.00            
ATOM    320 3HD2 LEU A  61      -1.712   9.566   3.495  1.00  0.00            
ATOM    321  C   LEU A  61       0.613  10.128  -0.576  1.00  0.00           C
ATOM    322  O   LEU A  61       0.644   9.653  -1.695  1.00  0.00           O
ATOM    323  N   PRO A  62       1.506  10.976  -0.131  1.00  0.00           N
ATOM    324  CD  PRO A  62       1.474  11.547   1.225  1.00  0.00           C
ATOM    325  HD1 PRO A  62       1.544  10.816   1.903  1.00  0.00            
ATOM    326  HD2 PRO A  62       0.620  12.048   1.362  1.00  0.00            
ATOM    327  CG  PRO A  62       2.690  12.484   1.283  1.00  0.00           C
ATOM    328  HG1 PRO A  62       3.284  12.220   2.043  1.00  0.00            
ATOM    329  HG2 PRO A  62       2.384  13.427   1.411  1.00  0.00            
ATOM    330  CB  PRO A  62       3.453  12.350  -0.059  1.00  0.00           C
ATOM    331  HB1 PRO A  62       4.357  11.951   0.097  1.00  0.00            
ATOM    332  HB2 PRO A  62       3.554  13.247  -0.489  1.00  0.00            
ATOM    333  CA  PRO A  62       2.631  11.430  -0.968  1.00  0.00           C
ATOM    334  HA  PRO A  62       2.296  11.897  -1.787  1.00  0.00            
ATOM    335  C   PRO A  62       3.461  10.229  -1.425  1.00  0.00           C
ATOM    336  O   PRO A  62       3.585   9.251  -0.721  1.00  0.00           O
ATOM    337  N   LEU A  63       4.021  10.291  -2.604  1.00  0.00           N
ATOM    338  H   LEU A  63       3.906  11.108  -3.169  1.00  0.00            
ATOM    339  CA  LEU A  63       4.831   9.145  -3.107  1.00  0.00           C
ATOM    340  HA  LEU A  63       4.216   8.364  -3.215  1.00  0.00            
ATOM    341  CB  LEU A  63       5.465   9.516  -4.450  1.00  0.00           C
ATOM    342  HB1 LEU A  63       6.415   9.793  -4.305  1.00  0.00            
ATOM    343  HB2 LEU A  63       4.956  10.272  -4.861  1.00  0.00            
ATOM    344  CG  LEU A  63       5.424   8.305  -5.385  1.00  0.00           C
ATOM    345  HG  LEU A  63       5.977   8.490  -6.197  1.00  0.00            
ATOM    346  CD1 LEU A  63       5.981   7.081  -4.657  1.00  0.00           C
ATOM    347 1HD1 LEU A  63       5.954   6.289  -5.267  1.00  0.00            
ATOM    348 2HD1 LEU A  63       6.926   7.258  -4.382  1.00  0.00            
ATOM    349 3HD1 LEU A  63       5.427   6.895  -3.846  1.00  0.00            
ATOM    350  CD2 LEU A  63       3.978   8.034  -5.803  1.00  0.00           C
ATOM    351 1HD2 LEU A  63       3.950   7.243  -6.414  1.00  0.00            
ATOM    352 2HD2 LEU A  63       3.426   7.847  -4.991  1.00  0.00            
ATOM    353 3HD2 LEU A  63       3.613   8.835  -6.278  1.00  0.00            
ATOM    354  C   LEU A  63       5.927   8.797  -2.105  1.00  0.00           C
ATOM    355  O   LEU A  63       6.191   7.640  -1.845  1.00  0.00           O
ATOM    356  N   TRP A  64       6.565   9.774  -1.525  1.00  0.00           N
ATOM    357  H   TRP A  64       6.344  10.725  -1.742  1.00  0.00            
ATOM    358  CA  TRP A  64       7.623   9.455  -0.539  1.00  0.00           C
ATOM    359  HA  TRP A  64       8.275   8.821  -0.955  1.00  0.00            
ATOM    360  CB  TRP A  64       8.367  10.724  -0.133  1.00  0.00           C
ATOM    361  HB1 TRP A  64       8.940  11.038  -0.890  1.00  0.00            
ATOM    362  HB2 TRP A  64       8.941  10.540   0.665  1.00  0.00            
ATOM    363  CG  TRP A  64       7.396  11.800   0.212  1.00  0.00           C
ATOM    364  CD1 TRP A  64       6.997  12.793  -0.613  1.00  0.00           C
ATOM    365  HD1 TRP A  64       7.298  12.922  -1.558  1.00  0.00            
ATOM    366  NE1 TRP A  64       6.102  13.602   0.066  1.00  0.00           N
ATOM    367  HE1 TRP A  64       5.662  14.408  -0.329  1.00  0.00            
ATOM    368  CE2 TRP A  64       5.893  13.156   1.357  1.00  0.00           C
ATOM    369  CZ2 TRP A  64       5.114  13.600   2.425  1.00  0.00           C
ATOM    370  HZ2 TRP A  64       4.545  14.417   2.329  1.00  0.00            
ATOM    371  CH2 TRP A  64       5.136  12.893   3.632  1.00  0.00           C
ATOM    372  HH2 TRP A  64       4.581  13.202   4.404  1.00  0.00            
ATOM    373  CZ3 TRP A  64       5.939  11.748   3.757  1.00  0.00           C
ATOM    374  HZ3 TRP A  64       5.954  11.242   4.619  1.00  0.00            
ATOM    375  CE3 TRP A  64       6.720  11.311   2.676  1.00  0.00           C
ATOM    376  HE3 TRP A  64       7.288  10.494   2.772  1.00  0.00            
ATOM    377  CD2 TRP A  64       6.709  12.009   1.467  1.00  0.00           C
ATOM    378  C   TRP A  64       6.950   8.826   0.670  1.00  0.00           C
ATOM    379  O   TRP A  64       7.508   7.981   1.340  1.00  0.00           O
ATOM    380  N   LYS A  65       5.735   9.212   0.931  1.00  0.00           N
ATOM    381  H   LYS A  65       5.298   9.910   0.363  1.00  0.00            
ATOM    382  CA  LYS A  65       5.003   8.619   2.065  1.00  0.00           C
ATOM    383  HA  LYS A  65       5.584   8.626   2.879  1.00  0.00            
ATOM    384  CB  LYS A  65       3.750   9.441   2.323  1.00  0.00           C
ATOM    385  HB1 LYS A  65       2.943   8.909   2.067  1.00  0.00            
ATOM    386  HB2 LYS A  65       3.783  10.279   1.779  1.00  0.00            
ATOM    387  CG  LYS A  65       3.680   9.795   3.803  1.00  0.00           C
ATOM    388  HG1 LYS A  65       3.381  10.744   3.902  1.00  0.00            
ATOM    389  HG2 LYS A  65       4.586   9.687   4.212  1.00  0.00            
ATOM    390  CD  LYS A  65       2.685   8.869   4.511  1.00  0.00           C
ATOM    391  HD1 LYS A  65       2.134   8.390   3.828  1.00  0.00            
ATOM    392  HD2 LYS A  65       2.087   9.413   5.100  1.00  0.00            
ATOM    393  CE  LYS A  65       3.445   7.844   5.363  1.00  0.00           C
ATOM    394  HE1 LYS A  65       3.861   7.150   4.775  1.00  0.00            
ATOM    395  HE2 LYS A  65       2.820   7.404   6.008  1.00  0.00            
ATOM    396  NZ  LYS A  65       4.521   8.535   6.129  1.00  0.00           N
ATOM    397  HZ1 LYS A  65       5.016   7.867   6.684  1.00  0.00            
ATOM    398  HZ2 LYS A  65       5.154   8.974   5.492  1.00  0.00            
ATOM    399  HZ3 LYS A  65       4.114   9.227   6.725  1.00  0.00            
ATOM    400  C   LYS A  65       4.625   7.193   1.682  1.00  0.00           C
ATOM    401  O   LYS A  65       4.482   6.327   2.520  1.00  0.00           O
ATOM    402  N   GLN A  66       4.485   6.942   0.407  1.00  0.00           N
ATOM    403  H   GLN A  66       4.609   7.674  -0.263  1.00  0.00            
ATOM    404  CA  GLN A  66       4.144   5.576  -0.045  1.00  0.00           C
ATOM    405  HA  GLN A  66       3.337   5.268   0.460  1.00  0.00            
ATOM    406  CB  GLN A  66       3.848   5.590  -1.535  1.00  0.00           C
ATOM    407  HB1 GLN A  66       3.589   4.672  -1.835  1.00  0.00            
ATOM    408  HB2 GLN A  66       4.661   5.887  -2.036  1.00  0.00            
ATOM    409  CG  GLN A  66       2.704   6.555  -1.799  1.00  0.00           C
ATOM    410  HG1 GLN A  66       3.032   7.494  -1.698  1.00  0.00            
ATOM    411  HG2 GLN A  66       1.969   6.386  -1.142  1.00  0.00            
ATOM    412  CD  GLN A  66       2.181   6.345  -3.219  1.00  0.00           C
ATOM    413  OE1 GLN A  66       1.451   7.167  -3.739  1.00  0.00           O
ATOM    414  NE2 GLN A  66       2.526   5.269  -3.872  1.00  0.00           N
ATOM    415 1HE2 GLN A  66       3.126   4.594  -3.442  1.00  0.00            
ATOM    416 2HE2 GLN A  66       2.191   5.119  -4.802  1.00  0.00            
ATOM    417  C   GLN A  66       5.339   4.669   0.217  1.00  0.00           C
ATOM    418  O   GLN A  66       5.362   3.913   1.164  1.00  0.00           O
ATOM    419  N   GLN A  67       6.341   4.759  -0.616  1.00  0.00           N
ATOM    420  H   GLN A  67       6.292   5.396  -1.385  1.00  0.00            
ATOM    421  CA  GLN A  67       7.556   3.918  -0.427  1.00  0.00           C
ATOM    422  HA  GLN A  67       7.374   3.013  -0.812  1.00  0.00            
ATOM    423  CB  GLN A  67       8.737   4.568  -1.148  1.00  0.00           C
ATOM    424  HB1 GLN A  67       9.571   4.050  -0.957  1.00  0.00            
ATOM    425  HB2 GLN A  67       8.848   5.508  -0.826  1.00  0.00            
ATOM    426  CG  GLN A  67       8.470   4.571  -2.654  1.00  0.00           C
ATOM    427  HG1 GLN A  67       7.711   5.190  -2.856  1.00  0.00            
ATOM    428  HG2 GLN A  67       8.234   3.646  -2.952  1.00  0.00            
ATOM    429  CD  GLN A  67       9.723   5.042  -3.397  1.00  0.00           C
ATOM    430  OE1 GLN A  67      10.816   4.977  -2.871  1.00  0.00           O
ATOM    431  NE2 GLN A  67       9.604   5.522  -4.606  1.00  0.00           N
ATOM    432 1HE2 GLN A  67       8.703   5.578  -5.035  1.00  0.00            
ATOM    433 2HE2 GLN A  67      10.414   5.833  -5.102  1.00  0.00            
ATOM    434  C   GLN A  67       7.865   3.793   1.064  1.00  0.00           C
ATOM    435  O   GLN A  67       8.290   2.757   1.531  1.00  0.00           O
ATOM    436  N   ASN A  68       7.648   4.833   1.820  1.00  0.00           N
ATOM    437  H   ASN A  68       7.293   5.678   1.421  1.00  0.00            
ATOM    438  CA  ASN A  68       7.931   4.758   3.280  1.00  0.00           C
ATOM    439  HA  ASN A  68       8.867   4.425   3.396  1.00  0.00            
ATOM    440  CB  ASN A  68       7.791   6.146   3.901  1.00  0.00           C
ATOM    441  HB1 ASN A  68       7.464   6.060   4.842  1.00  0.00            
ATOM    442  HB2 ASN A  68       7.138   6.686   3.369  1.00  0.00            
ATOM    443  CG  ASN A  68       9.154   6.839   3.894  1.00  0.00           C
ATOM    444  OD1 ASN A  68      10.177   6.190   3.799  1.00  0.00           O
ATOM    445  ND2 ASN A  68       9.210   8.138   3.986  1.00  0.00           N
ATOM    446 1HD2 ASN A  68       8.367   8.671   4.060  1.00  0.00            
ATOM    447 2HD2 ASN A  68      10.096   8.602   3.982  1.00  0.00            
ATOM    448  C   ASN A  68       6.946   3.796   3.944  1.00  0.00           C
ATOM    449  O   ASN A  68       7.300   2.697   4.312  1.00  0.00           O
ATOM    450  N   LEU A  69       5.713   4.195   4.097  1.00  0.00           N
ATOM    451  H   LEU A  69       5.437   5.105   3.787  1.00  0.00            
ATOM    452  CA  LEU A  69       4.717   3.288   4.737  1.00  0.00           C
ATOM    453  HA  LEU A  69       4.866   3.312   5.726  1.00  0.00            
ATOM    454  CB  LEU A  69       3.300   3.763   4.411  1.00  0.00           C
ATOM    455  HB1 LEU A  69       2.673   2.984   4.432  1.00  0.00            
ATOM    456  HB2 LEU A  69       3.287   4.176   3.500  1.00  0.00            
ATOM    457  CG  LEU A  69       2.863   4.798   5.447  1.00  0.00           C
ATOM    458  HG  LEU A  69       3.584   5.483   5.555  1.00  0.00            
ATOM    459  CD1 LEU A  69       1.579   5.484   4.978  1.00  0.00           C
ATOM    460 1HD1 LEU A  69       1.295   6.161   5.657  1.00  0.00            
ATOM    461 2HD1 LEU A  69       1.745   5.939   4.103  1.00  0.00            
ATOM    462 3HD1 LEU A  69       0.858   4.801   4.867  1.00  0.00            
ATOM    463  CD2 LEU A  69       2.612   4.104   6.788  1.00  0.00           C
ATOM    464 1HD2 LEU A  69       2.326   4.782   7.466  1.00  0.00            
ATOM    465 2HD2 LEU A  69       1.893   3.418   6.679  1.00  0.00            
ATOM    466 3HD2 LEU A  69       3.453   3.659   7.096  1.00  0.00            
ATOM    467  C   LEU A  69       4.910   1.870   4.191  1.00  0.00           C
ATOM    468  O   LEU A  69       4.598   0.893   4.837  1.00  0.00           O
ATOM    469  N   LYS A  70       5.422   1.763   2.999  1.00  0.00           N
ATOM    470  H   LYS A  70       5.669   2.589   2.493  1.00  0.00            
ATOM    471  CA  LYS A  70       5.645   0.426   2.377  1.00  0.00           C
ATOM    472  HA  LYS A  70       4.805  -0.109   2.470  1.00  0.00            
ATOM    473  CB  LYS A  70       6.005   0.628   0.912  1.00  0.00           C
ATOM    474  HB1 LYS A  70       6.226  -0.255   0.499  1.00  0.00            
ATOM    475  HB2 LYS A  70       6.796   1.235   0.844  1.00  0.00            
ATOM    476  CG  LYS A  70       4.808   1.254   0.187  1.00  0.00           C
ATOM    477  HG1 LYS A  70       4.591   2.133   0.611  1.00  0.00            
ATOM    478  HG2 LYS A  70       4.021   0.643   0.265  1.00  0.00            
ATOM    479  CD  LYS A  70       5.129   1.475  -1.297  1.00  0.00           C
ATOM    480  HD1 LYS A  70       5.965   2.017  -1.380  1.00  0.00            
ATOM    481  HD2 LYS A  70       4.372   1.961  -1.733  1.00  0.00            
ATOM    482  CE  LYS A  70       5.330   0.125  -1.987  1.00  0.00           C
ATOM    483  HE1 LYS A  70       4.852  -0.593  -1.481  1.00  0.00            
ATOM    484  HE2 LYS A  70       6.305  -0.093  -2.035  1.00  0.00            
ATOM    485  NZ  LYS A  70       4.779   0.192  -3.370  1.00  0.00           N
ATOM    486  HZ1 LYS A  70       4.909  -0.690  -3.824  1.00  0.00            
ATOM    487  HZ2 LYS A  70       3.803   0.405  -3.330  1.00  0.00            
ATOM    488  HZ3 LYS A  70       5.255   0.905  -3.884  1.00  0.00            
ATOM    489  C   LYS A  70       6.797  -0.292   3.077  1.00  0.00           C
ATOM    490  O   LYS A  70       6.593  -1.144   3.912  1.00  0.00           O
ATOM    491  N   LYS A  71       8.012   0.034   2.745  1.00  0.00           N
ATOM    492  H   LYS A  71       8.180   0.733   2.050  1.00  0.00            
ATOM    493  CA  LYS A  71       9.148  -0.655   3.421  1.00  0.00           C
ATOM    494  HA  LYS A  71       9.201  -1.594   3.081  1.00  0.00            
ATOM    495  CB  LYS A  71      10.464   0.051   3.104  1.00  0.00           C
ATOM    496  HB1 LYS A  71      11.192  -0.321   3.679  1.00  0.00            
ATOM    497  HB2 LYS A  71      10.370   1.031   3.277  1.00  0.00            
ATOM    498  CG  LYS A  71      10.801  -0.182   1.632  1.00  0.00           C
ATOM    499  HG1 LYS A  71      10.378  -1.034   1.322  1.00  0.00            
ATOM    500  HG2 LYS A  71      11.793  -0.242   1.520  1.00  0.00            
ATOM    501  CD  LYS A  71      10.262   0.988   0.809  1.00  0.00           C
ATOM    502  HD1 LYS A  71      10.016   1.738   1.423  1.00  0.00            
ATOM    503  HD2 LYS A  71       9.452   0.691   0.303  1.00  0.00            
ATOM    504  CE  LYS A  71      11.330   1.468  -0.178  1.00  0.00           C
ATOM    505  HE1 LYS A  71      12.226   1.472   0.266  1.00  0.00            
ATOM    506  HE2 LYS A  71      11.111   2.391  -0.495  1.00  0.00            
ATOM    507  NZ  LYS A  71      11.379   0.553  -1.356  1.00  0.00           N
ATOM    508  HZ1 LYS A  71      12.078   0.871  -1.997  1.00  0.00            
ATOM    509  HZ2 LYS A  71      11.604  -0.372  -1.050  1.00  0.00            
ATOM    510  HZ3 LYS A  71      10.488   0.547  -1.810  1.00  0.00            
ATOM    511  C   LYS A  71       8.888  -0.646   4.923  1.00  0.00           C
ATOM    512  O   LYS A  71       9.399  -1.467   5.658  1.00  0.00           O
ATOM    513  N   GLU A  72       8.053   0.249   5.381  1.00  0.00           N
ATOM    514  H   GLU A  72       7.640   0.918   4.763  1.00  0.00            
ATOM    515  CA  GLU A  72       7.724   0.262   6.834  1.00  0.00           C
ATOM    516  HA  GLU A  72       8.571   0.156   7.354  1.00  0.00            
ATOM    517  CB  GLU A  72       7.066   1.588   7.248  1.00  0.00           C
ATOM    518  HB1 GLU A  72       6.706   1.502   8.177  1.00  0.00            
ATOM    519  HB2 GLU A  72       6.318   1.796   6.618  1.00  0.00            
ATOM    520  CG  GLU A  72       8.092   2.728   7.208  1.00  0.00           C
ATOM    521  HG1 GLU A  72       7.808   3.406   6.530  1.00  0.00            
ATOM    522  HG2 GLU A  72       8.987   2.360   6.957  1.00  0.00            
ATOM    523  CD  GLU A  72       8.185   3.395   8.586  1.00  0.00           C
ATOM    524  OE1 GLU A  72       8.023   2.699   9.575  1.00  0.00           O
ATOM    525  OE2 GLU A  72       8.416   4.593   8.625  1.00  0.00           O
ATOM    526  C   GLU A  72       6.739  -0.886   7.066  1.00  0.00           C
ATOM    527  O   GLU A  72       6.767  -1.557   8.079  1.00  0.00           O
ATOM    528  N   LYS A  73       5.873  -1.115   6.110  1.00  0.00           N
ATOM    529  H   LYS A  73       5.878  -0.543   5.290  1.00  0.00            
ATOM    530  CA  LYS A  73       4.881  -2.220   6.234  1.00  0.00           C
ATOM    531  HA  LYS A  73       5.347  -2.970   6.704  1.00  0.00            
ATOM    532  CB  LYS A  73       3.673  -1.752   7.017  1.00  0.00           C
ATOM    533  HB1 LYS A  73       3.742  -2.062   7.965  1.00  0.00            
ATOM    534  HB2 LYS A  73       2.839  -2.119   6.606  1.00  0.00            
ATOM    535  CG  LYS A  73       3.640  -0.245   6.975  1.00  0.00           C
ATOM    536  HG1 LYS A  73       3.404   0.056   6.051  1.00  0.00            
ATOM    537  HG2 LYS A  73       4.540   0.114   7.223  1.00  0.00            
ATOM    538  CD  LYS A  73       2.597   0.259   7.961  1.00  0.00           C
ATOM    539  HD1 LYS A  73       1.851  -0.404   8.026  1.00  0.00            
ATOM    540  HD2 LYS A  73       2.236   1.137   7.645  1.00  0.00            
ATOM    541  CE  LYS A  73       3.246   0.435   9.331  1.00  0.00           C
ATOM    542  HE1 LYS A  73       3.872   1.215   9.317  1.00  0.00            
ATOM    543  HE2 LYS A  73       3.749  -0.392   9.582  1.00  0.00            
ATOM    544  NZ  LYS A  73       2.184   0.683  10.342  1.00  0.00           N
ATOM    545  HZ1 LYS A  73       2.602   0.799  11.243  1.00  0.00            
ATOM    546  HZ2 LYS A  73       1.679   1.512  10.099  1.00  0.00            
ATOM    547  HZ3 LYS A  73       1.556  -0.095  10.364  1.00  0.00            
ATOM    548  C   LYS A  73       4.385  -2.646   4.857  1.00  0.00           C
ATOM    549  O   LYS A  73       4.704  -2.054   3.848  1.00  0.00           O
ATOM    550  N   GLY A  74       3.574  -3.660   4.816  1.00  0.00           N
ATOM    551  H   GLY A  74       3.321  -4.131   5.661  1.00  0.00            
ATOM    552  CA  GLY A  74       3.022  -4.120   3.518  1.00  0.00           C
ATOM    553  HA1 GLY A  74       2.616  -3.338   3.045  1.00  0.00            
ATOM    554  HA2 GLY A  74       2.316  -4.807   3.693  1.00  0.00            
ATOM    555  C   GLY A  74       4.133  -4.723   2.665  1.00  0.00           C
ATOM    556  O   GLY A  74       3.874  -5.345   1.657  1.00  0.00           O
ATOM    557  N   LEU A  75       5.372  -4.562   3.049  1.00  0.00           N
ATOM    558  H   LEU A  75       5.584  -4.051   3.882  1.00  0.00            
ATOM    559  CA  LEU A  75       6.459  -5.151   2.227  1.00  0.00           C
ATOM    560  HA  LEU A  75       6.239  -4.996   1.264  1.00  0.00            
ATOM    561  CB  LEU A  75       7.784  -4.461   2.539  1.00  0.00           C
ATOM    562  HB1 LEU A  75       7.634  -3.485   2.698  1.00  0.00            
ATOM    563  HB2 LEU A  75       8.421  -4.581   1.778  1.00  0.00            
ATOM    564  CG  LEU A  75       8.356  -5.093   3.781  1.00  0.00           C
ATOM    565  HG  LEU A  75       7.618  -5.570   4.259  1.00  0.00            
ATOM    566  CD1 LEU A  75       9.441  -6.100   3.403  1.00  0.00           C
ATOM    567 1HD1 LEU A  75       9.815  -6.514   4.233  1.00  0.00            
ATOM    568 2HD1 LEU A  75       9.047  -6.813   2.823  1.00  0.00            
ATOM    569 3HD1 LEU A  75      10.172  -5.632   2.906  1.00  0.00            
ATOM    570  CD2 LEU A  75       8.939  -4.009   4.691  1.00  0.00           C
ATOM    571 1HD2 LEU A  75       9.317  -4.433   5.514  1.00  0.00            
ATOM    572 2HD2 LEU A  75       9.663  -3.520   4.205  1.00  0.00            
ATOM    573 3HD2 LEU A  75       8.217  -3.366   4.949  1.00  0.00            
ATOM    574  C   LEU A  75       6.546  -6.658   2.513  1.00  0.00           C
ATOM    575  O   LEU A  75       7.086  -7.414   1.728  1.00  0.00           O
ATOM    576  N   PHE A  76       5.995  -7.109   3.616  1.00  0.00           N
ATOM    577  H   PHE A  76       5.551  -6.476   4.250  1.00  0.00            
ATOM    578  CA  PHE A  76       6.033  -8.575   3.923  1.00  0.00           C
ATOM    579  HA  PHE A  76       6.765  -8.981   3.376  1.00  0.00            
ATOM    580  CB  PHE A  76       6.311  -8.794   5.413  1.00  0.00           C
ATOM    581  HB1 PHE A  76       5.518  -9.225   5.843  1.00  0.00            
ATOM    582  HB2 PHE A  76       6.493  -7.915   5.854  1.00  0.00            
ATOM    583  CG  PHE A  76       7.511  -9.689   5.590  1.00  0.00           C
ATOM    584  CD1 PHE A  76       7.383 -11.078   5.459  1.00  0.00           C
ATOM    585  HD1 PHE A  76       6.495 -11.481   5.237  1.00  0.00            
ATOM    586  CE1 PHE A  76       8.501 -11.901   5.639  1.00  0.00           C
ATOM    587  HE1 PHE A  76       8.415 -12.893   5.542  1.00  0.00            
ATOM    588  CZ  PHE A  76       9.742 -11.331   5.955  1.00  0.00           C
ATOM    589  HZ  PHE A  76      10.541 -11.917   6.088  1.00  0.00            
ATOM    590  CE2 PHE A  76       9.865  -9.944   6.085  1.00  0.00           C
ATOM    591  HE2 PHE A  76      10.751  -9.539   6.310  1.00  0.00            
ATOM    592  CD2 PHE A  76       8.749  -9.126   5.900  1.00  0.00           C
ATOM    593  HD2 PHE A  76       8.837  -8.134   5.990  1.00  0.00            
ATOM    594  C   PHE A  76       4.678  -9.203   3.574  1.00  0.00           C
ATOM    595  OC1 PHE A  76       4.671 -10.340   3.131  1.00  0.00           O
ATOM    596  OC2 PHE A  76       3.672  -8.540   3.760  1.00  0.00           O
TER
ENDMDL
