# Supplementary material for: Including residual contact information into replica-exchange MD simulations significantly enriches native-like conformations
Source: PLoS One. 2020 Nov 16;15(11):e0242072. doi: 10.1371/journal.pone.0242072 (PMC7668583; doi:10.1371/journal.pone.0242072)
Supplement: S1 File — (ZIP) [file pone.0242072.s005.zip › minimal_dataset/1vii/pdb/1vii_unfolded_frame.pdb]

REMARK    GENERATED BY TRJCONV
TITLE     VILLIN in water t= 1470.00000
REMARK    THIS IS A SIMULATION BOX
CRYST1   80.557   80.557   80.557  90.00  90.00  90.00 P 1           1
MODEL        1
ATOM      1  N   MET    41      13.800  25.530  34.310  1.00  0.00           N
ATOM      2  H1  MET    41      12.800  25.620  34.380  1.00  0.00           H
ATOM      3  H2  MET    41      14.120  24.580  34.280  1.00  0.00           H
ATOM      4  H3  MET    41      14.240  26.020  35.080  1.00  0.00           H
ATOM      5  CA  MET    41      14.150  26.180  33.030  1.00  0.00           C
ATOM      6  HA  MET    41      15.190  25.880  32.880  1.00  0.00           H
ATOM      7  CB  MET    41      13.360  25.550  31.890  1.00  0.00           C
ATOM      8  HB1 MET    41      12.310  25.850  31.990  1.00  0.00           H
ATOM      9  HB2 MET    41      13.310  24.470  31.860  1.00  0.00           H
ATOM     10  CG  MET    41      13.720  25.940  30.460  1.00  0.00           C
ATOM     11  HG1 MET    41      13.330  26.950  30.270  1.00  0.00           H
ATOM     12  HG2 MET    41      13.140  25.310  29.770  1.00  0.00           H
ATOM     13  SD  MET    41      15.360  25.730  29.720  1.00  0.00           S
ATOM     14  CE  MET    41      15.590  23.940  29.860  1.00  0.00           C
ATOM     15  HE1 MET    41      14.800  23.300  29.460  1.00  0.00           H
ATOM     16  HE2 MET    41      16.530  23.540  29.480  1.00  0.00           H
ATOM     17  HE3 MET    41      15.320  23.850  30.910  1.00  0.00           H
ATOM     18  C   MET    41      14.250  27.700  33.050  1.00  0.00           C
ATOM     19  O   MET    41      13.440  28.320  33.730  1.00  0.00           O
ATOM     20  N   LEU    42      15.170  28.210  32.230  1.00  0.00           N
ATOM     21  H   LEU    42      15.670  27.540  31.680  1.00  0.00           H
ATOM     22  CA  LEU    42      15.760  29.530  32.120  1.00  0.00           C
ATOM     23  HA  LEU    42      16.730  29.420  31.620  1.00  0.00           H
ATOM     24  CB  LEU    42      14.740  30.410  31.410  1.00  0.00           C
ATOM     25  HB1 LEU    42      14.870  31.500  31.380  1.00  0.00           H
ATOM     26  HB2 LEU    42      13.820  30.230  31.970  1.00  0.00           H
ATOM     27  CG  LEU    42      14.490  30.090  29.940  1.00  0.00           C
ATOM     28  HG  LEU    42      13.840  29.210  29.910  1.00  0.00           H
ATOM     29  CD1 LEU    42      13.790  31.250  29.250  1.00  0.00           C
ATOM     30 1HD1 LEU    42      14.450  32.120  29.140  1.00  0.00           H
ATOM     31 2HD1 LEU    42      13.360  31.020  28.280  1.00  0.00           H
ATOM     32 3HD1 LEU    42      13.020  31.650  29.910  1.00  0.00           H
ATOM     33  CD2 LEU    42      15.710  29.790  29.080  1.00  0.00           C
ATOM     34 1HD2 LEU    42      15.920  28.730  29.190  1.00  0.00           H
ATOM     35 2HD2 LEU    42      15.460  29.800  28.020  1.00  0.00           H
ATOM     36 3HD2 LEU    42      16.570  30.330  29.470  1.00  0.00           H
ATOM     37  C   LEU    42      16.120  30.240  33.410  1.00  0.00           C
ATOM     38  O   LEU    42      16.390  31.440  33.370  1.00  0.00           O
ATOM     39  N   SER    43      16.140  29.660  34.610  1.00  0.00           N
ATOM     40  H   SER    43      16.020  28.660  34.670  1.00  0.00           H
ATOM     41  CA  SER    43      16.870  30.190  35.750  1.00  0.00           C
ATOM     42  HA  SER    43      16.640  31.240  35.590  1.00  0.00           H
ATOM     43  CB  SER    43      16.190  29.570  36.970  1.00  0.00           C
ATOM     44  HB1 SER    43      15.110  29.610  36.800  1.00  0.00           H
ATOM     45  HB2 SER    43      16.520  29.990  37.930  1.00  0.00           H
ATOM     46  OG  SER    43      16.600  28.230  37.040  1.00  0.00           O
ATOM     47  HG  SER    43      16.340  27.810  36.220  1.00  0.00           H
ATOM     48  C   SER    43      18.380  30.280  35.880  1.00  0.00           C
ATOM     49  O   SER    43      19.120  29.800  35.010  1.00  0.00           O
ATOM     50  N   ASP    44      18.930  30.890  36.930  1.00  0.00           N
ATOM     51  H   ASP    44      18.320  31.110  37.710  1.00  0.00           H
ATOM     52  CA  ASP    44      20.330  30.820  37.290  1.00  0.00           C
ATOM     53  HA  ASP    44      20.870  31.150  36.400  1.00  0.00           H
ATOM     54  CB  ASP    44      20.620  31.820  38.410  1.00  0.00           C
ATOM     55  HB1 ASP    44      20.140  31.530  39.350  1.00  0.00           H
ATOM     56  HB2 ASP    44      20.050  32.700  38.110  1.00  0.00           H
ATOM     57  CG  ASP    44      22.100  32.150  38.490  1.00  0.00           C
ATOM     58  OD1 ASP    44      22.760  31.890  39.520  1.00  0.00           O
ATOM     59  OD2 ASP    44      22.590  32.640  37.450  1.00  0.00           O
ATOM     60  C   ASP    44      20.710  29.400  37.660  1.00  0.00           C
ATOM     61  O   ASP    44      21.790  29.030  37.200  1.00  0.00           O
ATOM     62  N   GLU    45      19.800  28.550  38.150  1.00  0.00           N
ATOM     63  H   GLU    45      18.820  28.760  38.290  1.00  0.00           H
ATOM     64  CA  GLU    45      20.150  27.160  38.360  1.00  0.00           C
ATOM     65  HA  GLU    45      21.190  27.060  38.680  1.00  0.00           H
ATOM     66  CB  GLU    45      19.180  26.670  39.420  1.00  0.00           C
ATOM     67  HB1 GLU    45      19.460  25.710  39.850  1.00  0.00           H
ATOM     68  HB2 GLU    45      18.170  26.670  39.020  1.00  0.00           H
ATOM     69  CG  GLU    45      19.190  27.420  40.750  1.00  0.00           C
ATOM     70  HG1 GLU    45      18.380  27.010  41.360  1.00  0.00           H
ATOM     71  HG2 GLU    45      18.960  28.460  40.520  1.00  0.00           H
ATOM     72  CD  GLU    45      20.540  27.470  41.450  1.00  0.00           C
ATOM     73  OE1 GLU    45      21.190  26.430  41.690  1.00  0.00           O
ATOM     74  OE2 GLU    45      20.880  28.600  41.880  1.00  0.00           O
ATOM     75  C   GLU    45      20.090  26.380  37.050  1.00  0.00           C
ATOM     76  O   GLU    45      20.770  25.350  36.980  1.00  0.00           O
ATOM     77  N   ASP    46      19.330  26.800  36.040  1.00  0.00           N
ATOM     78  H   ASP    46      18.720  27.600  36.130  1.00  0.00           H
ATOM     79  CA  ASP    46      19.510  26.170  34.750  1.00  0.00           C
ATOM     80  HA  ASP    46      19.650  25.130  35.030  1.00  0.00           H
ATOM     81  CB  ASP    46      18.360  26.360  33.770  1.00  0.00           C
ATOM     82  HB1 ASP    46      18.760  25.850  32.890  1.00  0.00           H
ATOM     83  HB2 ASP    46      18.270  27.420  33.530  1.00  0.00           H
ATOM     84  CG  ASP    46      17.010  25.950  34.330  1.00  0.00           C
ATOM     85  OD1 ASP    46      16.670  24.760  34.180  1.00  0.00           O
ATOM     86  OD2 ASP    46      16.230  26.760  34.880  1.00  0.00           O
ATOM     87  C   ASP    46      20.850  26.600  34.160  1.00  0.00           C
ATOM     88  O   ASP    46      21.600  25.750  33.670  1.00  0.00           O
ATOM     89  N   PHE    47      21.090  27.910  34.090  1.00  0.00           N
ATOM     90  H   PHE    47      20.300  28.510  34.270  1.00  0.00           H
ATOM     91  CA  PHE    47      22.270  28.570  33.560  1.00  0.00           C
ATOM     92  HA  PHE    47      22.240  28.290  32.510  1.00  0.00           H
ATOM     93  CB  PHE    47      22.070  30.080  33.640  1.00  0.00           C
ATOM     94  HB1 PHE    47      23.090  30.440  33.550  1.00  0.00           H
ATOM     95  HB2 PHE    47      21.630  30.210  34.630  1.00  0.00           H
ATOM     96  CG  PHE    47      21.270  30.800  32.580  1.00  0.00           C
ATOM     97  CD1 PHE    47      21.680  32.080  32.200  1.00  0.00           C
ATOM     98  HD1 PHE    47      22.650  32.410  32.540  1.00  0.00           H
ATOM     99  CE1 PHE    47      20.840  32.890  31.420  1.00  0.00           C
ATOM    100  HE1 PHE    47      21.170  33.890  31.150  1.00  0.00           H
ATOM    101  CZ  PHE    47      19.690  32.310  30.870  1.00  0.00           C
ATOM    102  HZ  PHE    47      19.170  32.780  30.050  1.00  0.00           H
ATOM    103  CE2 PHE    47      19.300  31.000  31.180  1.00  0.00           C
ATOM    104  HE2 PHE    47      18.350  30.660  30.790  1.00  0.00           H
ATOM    105  CD2 PHE    47      20.130  30.230  32.000  1.00  0.00           C
ATOM    106  HD2 PHE    47      19.790  29.250  32.310  1.00  0.00           H
ATOM    107  C   PHE    47      23.550  28.050  34.200  1.00  0.00           C
ATOM    108  O   PHE    47      24.560  27.850  33.530  1.00  0.00           O
ATOM    109  N   LYS    48      23.720  27.730  35.480  1.00  0.00           N
ATOM    110  H   LYS    48      22.910  27.880  36.080  1.00  0.00           H
ATOM    111  CA  LYS    48      24.880  27.110  36.090  1.00  0.00           C
ATOM    112  HA  LYS    48      25.740  27.780  36.040  1.00  0.00           H
ATOM    113  CB  LYS    48      24.500  26.860  37.550  1.00  0.00           C
ATOM    114  HB1 LYS    48      24.730  25.860  37.910  1.00  0.00           H
ATOM    115  HB2 LYS    48      23.420  26.950  37.660  1.00  0.00           H
ATOM    116  CG  LYS    48      24.980  28.010  38.430  1.00  0.00           C
ATOM    117  HG1 LYS    48      24.780  28.980  37.980  1.00  0.00           H
ATOM    118  HG2 LYS    48      26.060  28.090  38.550  1.00  0.00           H
ATOM    119  CD  LYS    48      24.330  27.860  39.810  1.00  0.00           C
ATOM    120  HD1 LYS    48      24.890  27.090  40.340  1.00  0.00           H
ATOM    121  HD2 LYS    48      23.280  27.560  39.840  1.00  0.00           H
ATOM    122  CE  LYS    48      24.530  29.200  40.510  1.00  0.00           C
ATOM    123  HE1 LYS    48      24.510  29.940  39.710  1.00  0.00           H
ATOM    124  HE2 LYS    48      25.440  29.330  41.090  1.00  0.00           H
ATOM    125  NZ  LYS    48      23.480  29.650  41.430  1.00  0.00           N
ATOM    126  HZ1 LYS    48      23.690  30.580  41.770  1.00  0.00           H
ATOM    127  HZ2 LYS    48      22.550  29.560  41.040  1.00  0.00           H
ATOM    128  HZ3 LYS    48      23.580  29.010  42.210  1.00  0.00           H
ATOM    129  C   LYS    48      25.300  25.810  35.420  1.00  0.00           C
ATOM    130  O   LYS    48      26.440  25.360  35.550  1.00  0.00           O
ATOM    131  N   ALA    49      24.320  25.190  34.750  1.00  0.00           N
ATOM    132  H   ALA    49      23.350  25.410  34.910  1.00  0.00           H
ATOM    133  CA  ALA    49      24.610  23.930  34.090  1.00  0.00           C
ATOM    134  HA  ALA    49      25.460  23.390  34.480  1.00  0.00           H
ATOM    135  CB  ALA    49      23.380  23.080  34.410  1.00  0.00           C
ATOM    136  HB1 ALA    49      23.160  22.520  33.500  1.00  0.00           H
ATOM    137  HB2 ALA    49      23.520  22.530  35.340  1.00  0.00           H
ATOM    138  HB3 ALA    49      22.380  23.530  34.370  1.00  0.00           H
ATOM    139  C   ALA    49      24.610  24.000  32.570  1.00  0.00           C
ATOM    140  O   ALA    49      25.360  23.170  32.060  1.00  0.00           O
ATOM    141  N   VAL    50      23.800  24.860  31.950  1.00  0.00           N
ATOM    142  H   VAL    50      23.080  25.250  32.550  1.00  0.00           H
ATOM    143  CA  VAL    50      23.640  24.900  30.510  1.00  0.00           C
ATOM    144  HA  VAL    50      24.050  24.020  30.020  1.00  0.00           H
ATOM    145  CB  VAL    50      22.230  24.880  29.930  1.00  0.00           C
ATOM    146  HB  VAL    50      22.480  24.750  28.870  1.00  0.00           H
ATOM    147  CG1 VAL    50      21.420  23.670  30.380  1.00  0.00           C
ATOM    148 1HG1 VAL    50      20.380  23.650  30.060  1.00  0.00           H
ATOM    149 2HG1 VAL    50      21.860  22.760  29.970  1.00  0.00           H
ATOM    150 3HG1 VAL    50      21.320  23.710  31.470  1.00  0.00           H
ATOM    151  CG2 VAL    50      21.300  26.060  30.190  1.00  0.00           C
ATOM    152 1HG2 VAL    50      21.040  26.140  31.250  1.00  0.00           H
ATOM    153 2HG2 VAL    50      21.720  26.990  29.830  1.00  0.00           H
ATOM    154 3HG2 VAL    50      20.370  25.820  29.670  1.00  0.00           H
ATOM    155  C   VAL    50      24.490  26.010  29.890  1.00  0.00           C
ATOM    156  O   VAL    50      25.020  25.820  28.790  1.00  0.00           O
ATOM    157  N   PHE    51      24.740  27.050  30.680  1.00  0.00           N
ATOM    158  H   PHE    51      24.520  27.010  31.660  1.00  0.00           H
ATOM    159  CA  PHE    51      25.690  28.070  30.270  1.00  0.00           C
ATOM    160  HA  PHE    51      26.100  27.750  29.320  1.00  0.00           H
ATOM    161  CB  PHE    51      25.050  29.420  29.970  1.00  0.00           C
ATOM    162  HB1 PHE    51      25.840  30.150  29.790  1.00  0.00           H
ATOM    163  HB2 PHE    51      24.550  29.750  30.880  1.00  0.00           H
ATOM    164  CG  PHE    51      24.040  29.440  28.840  1.00  0.00           C
ATOM    165  CD1 PHE    51      22.730  29.920  29.000  1.00  0.00           C
ATOM    166  HD1 PHE    51      22.360  30.030  30.000  1.00  0.00           H
ATOM    167  CE1 PHE    51      21.850  30.090  27.920  1.00  0.00           C
ATOM    168  HE1 PHE    51      20.860  30.470  28.100  1.00  0.00           H
ATOM    169  CZ  PHE    51      22.390  30.040  26.630  1.00  0.00           C
ATOM    170  HZ  PHE    51      21.910  30.300  25.700  1.00  0.00           H
ATOM    171  CE2 PHE    51      23.740  29.690  26.500  1.00  0.00           C
ATOM    172  HE2 PHE    51      24.300  29.810  25.580  1.00  0.00           H
ATOM    173  CD2 PHE    51      24.480  29.140  27.550  1.00  0.00           C
ATOM    174  HD2 PHE    51      25.490  28.780  27.400  1.00  0.00           H
ATOM    175  C   PHE    51      26.940  28.200  31.120  1.00  0.00           C
ATOM    176  O   PHE    51      27.920  28.850  30.750  1.00  0.00           O
ATOM    177  N   GLY    52      26.960  27.490  32.240  1.00  0.00           N
ATOM    178  H   GLY    52      26.090  27.040  32.510  1.00  0.00           H
ATOM    179  CA  GLY    52      28.040  27.420  33.210  1.00  0.00           C
ATOM    180  HA1 GLY    52      28.980  27.160  32.730  1.00  0.00           H
ATOM    181  HA2 GLY    52      28.050  26.560  33.890  1.00  0.00           H
ATOM    182  C   GLY    52      28.420  28.630  34.050  1.00  0.00           C
ATOM    183  O   GLY    52      29.360  28.550  34.830  1.00  0.00           O
ATOM    184  N   MET    53      27.750  29.760  33.810  1.00  0.00           N
ATOM    185  H   MET    53      27.120  29.770  33.030  1.00  0.00           H
ATOM    186  CA  MET    53      28.070  30.990  34.510  1.00  0.00           C
ATOM    187  HA  MET    53      28.940  31.110  35.150  1.00  0.00           H
ATOM    188  CB  MET    53      28.010  32.210  33.590  1.00  0.00           C
ATOM    189  HB1 MET    53      27.880  33.060  34.260  1.00  0.00           H
ATOM    190  HB2 MET    53      27.070  32.130  33.050  1.00  0.00           H
ATOM    191  CG  MET    53      29.330  32.180  32.830  1.00  0.00           C
ATOM    192  HG1 MET    53      29.240  31.440  32.020  1.00  0.00           H
ATOM    193  HG2 MET    53      30.090  31.970  33.580  1.00  0.00           H
ATOM    194  SD  MET    53      29.820  33.740  32.060  1.00  0.00           S
ATOM    195  CE  MET    53      28.290  34.350  31.310  1.00  0.00           C
ATOM    196  HE1 MET    53      28.450  35.010  30.460  1.00  0.00           H
ATOM    197  HE2 MET    53      28.050  33.460  30.740  1.00  0.00           H
ATOM    198  HE3 MET    53      27.540  34.630  32.050  1.00  0.00           H
ATOM    199  C   MET    53      26.980  31.140  35.570  1.00  0.00           C
ATOM    200  O   MET    53      25.930  30.500  35.590  1.00  0.00           O
ATOM    201  N   THR    54      27.210  32.070  36.500  1.00  0.00           N
ATOM    202  H   THR    54      28.100  32.530  36.370  1.00  0.00           H
ATOM    203  CA  THR    54      26.260  32.510  37.510  1.00  0.00           C
ATOM    204  HA  THR    54      25.370  32.180  36.970  1.00  0.00           H
ATOM    205  CB  THR    54      26.400  31.710  38.810  1.00  0.00           C
ATOM    206  HB  THR    54      26.250  30.650  38.610  1.00  0.00           H
ATOM    207  CG2 THR    54      27.720  31.960  39.520  1.00  0.00           C
ATOM    208 1HG2 THR    54      28.240  32.850  39.160  1.00  0.00           H
ATOM    209 2HG2 THR    54      27.610  31.960  40.610  1.00  0.00           H
ATOM    210 3HG2 THR    54      28.460  31.180  39.330  1.00  0.00           H
ATOM    211  OG1 THR    54      25.470  32.170  39.760  1.00  0.00           O
ATOM    212  HG1 THR    54      24.630  31.780  39.510  1.00  0.00           H
ATOM    213  C   THR    54      26.010  33.990  37.730  1.00  0.00           C
ATOM    214  O   THR    54      27.010  34.710  37.730  1.00  0.00           O
ATOM    215  N   ARG    55      24.760  34.430  37.890  1.00  0.00           N
ATOM    216  H   ARG    55      24.030  33.740  37.760  1.00  0.00           H
ATOM    217  CA  ARG    55      24.350  35.820  37.850  1.00  0.00           C
ATOM    218  HA  ARG    55      24.750  36.270  36.940  1.00  0.00           H
ATOM    219  CB  ARG    55      22.860  36.110  37.630  1.00  0.00           C
ATOM    220  HB1 ARG    55      22.380  36.480  38.530  1.00  0.00           H
ATOM    221  HB2 ARG    55      22.410  35.160  37.360  1.00  0.00           H
ATOM    222  CG  ARG    55      22.410  37.000  36.470  1.00  0.00           C
ATOM    223  HG1 ARG    55      22.790  37.990  36.710  1.00  0.00           H
ATOM    224  HG2 ARG    55      21.330  36.960  36.380  1.00  0.00           H
ATOM    225  CD  ARG    55      22.870  36.600  35.070  1.00  0.00           C
ATOM    226  HD1 ARG    55      23.470  35.710  35.270  1.00  0.00           H
ATOM    227  HD2 ARG    55      23.530  37.400  34.730  1.00  0.00           H
ATOM    228  NE  ARG    55      21.860  36.210  34.090  1.00  0.00           N
ATOM    229  HE  ARG    55      21.690  36.910  33.380  1.00  0.00           H
ATOM    230  CZ  ARG    55      21.000  35.190  34.230  1.00  0.00           C
ATOM    231  NH1 ARG    55      20.960  34.340  35.270  1.00  0.00           N
ATOM    232 1HH1 ARG    55      21.800  34.090  35.770  1.00  0.00           H
ATOM    233 2HH1 ARG    55      20.210  33.760  35.620  1.00  0.00           H
ATOM    234  NH2 ARG    55      19.900  35.270  33.480  1.00  0.00           N
ATOM    235 1HH2 ARG    55      19.550  36.140  33.090  1.00  0.00           H
ATOM    236 2HH2 ARG    55      19.270  34.520  33.700  1.00  0.00           H
ATOM    237  C   ARG    55      24.810  36.670  39.020  1.00  0.00           C
ATOM    238  O   ARG    55      24.850  37.890  38.860  1.00  0.00           O
ATOM    239  N   SER    56      25.350  36.100  40.100  1.00  0.00           N
ATOM    240  H   SER    56      25.480  35.100  39.970  1.00  0.00           H
ATOM    241  CA  SER    56      25.990  36.760  41.220  1.00  0.00           C
ATOM    242  HA  SER    56      25.470  37.690  41.480  1.00  0.00           H
ATOM    243  CB  SER    56      26.040  35.840  42.430  1.00  0.00           C
ATOM    244  HB1 SER    56      26.780  36.110  43.190  1.00  0.00           H
ATOM    245  HB2 SER    56      26.190  34.810  42.110  1.00  0.00           H
ATOM    246  OG  SER    56      24.750  36.020  42.960  1.00  0.00           O
ATOM    247  HG  SER    56      24.130  35.530  42.410  1.00  0.00           H
ATOM    248  C   SER    56      27.350  37.270  40.760  1.00  0.00           C
ATOM    249  O   SER    56      27.770  38.290  41.280  1.00  0.00           O
ATOM    250  N   ALA    57      28.030  36.670  39.780  1.00  0.00           N
ATOM    251  H   ALA    57      27.630  35.880  39.290  1.00  0.00           H
ATOM    252  CA  ALA    57      29.320  37.140  39.320  1.00  0.00           C
ATOM    253  HA  ALA    57      29.650  38.040  39.820  1.00  0.00           H
ATOM    254  CB  ALA    57      30.220  36.070  39.940  1.00  0.00           C
ATOM    255  HB1 ALA    57      31.260  36.250  39.660  1.00  0.00           H
ATOM    256  HB2 ALA    57      30.260  35.910  41.020  1.00  0.00           H
ATOM    257  HB3 ALA    57      29.970  35.100  39.520  1.00  0.00           H
ATOM    258  C   ALA    57      29.340  37.170  37.790  1.00  0.00           C
ATOM    259  O   ALA    57      30.210  36.630  37.120  1.00  0.00           O
ATOM    260  N   PHE    58      28.370  37.810  37.140  1.00  0.00           N
ATOM    261  H   PHE    58      27.890  38.510  37.700  1.00  0.00           H
ATOM    262  CA  PHE    58      28.190  37.800  35.700  1.00  0.00           C
ATOM    263  HA  PHE    58      28.330  36.780  35.340  1.00  0.00           H
ATOM    264  CB  PHE    58      26.750  38.210  35.390  1.00  0.00           C
ATOM    265  HB1 PHE    58      26.520  39.150  35.880  1.00  0.00           H
ATOM    266  HB2 PHE    58      26.060  37.460  35.770  1.00  0.00           H
ATOM    267  CG  PHE    58      26.270  38.270  33.960  1.00  0.00           C
ATOM    268  CD1 PHE    58      25.320  39.230  33.590  1.00  0.00           C
ATOM    269  HD1 PHE    58      24.870  39.950  34.250  1.00  0.00           H
ATOM    270  CE1 PHE    58      25.060  39.430  32.220  1.00  0.00           C
ATOM    271  HE1 PHE    58      24.320  40.160  31.950  1.00  0.00           H
ATOM    272  CZ  PHE    58      25.480  38.470  31.290  1.00  0.00           C
ATOM    273  HZ  PHE    58      25.200  38.640  30.260  1.00  0.00           H
ATOM    274  CE2 PHE    58      26.340  37.430  31.670  1.00  0.00           C
ATOM    275  HE2 PHE    58      26.670  36.790  30.860  1.00  0.00           H
ATOM    276  CD2 PHE    58      26.780  37.390  33.000  1.00  0.00           C
ATOM    277  HD2 PHE    58      27.530  36.630  33.170  1.00  0.00           H
ATOM    278  C   PHE    58      29.240  38.680  35.050  1.00  0.00           C
ATOM    279  O   PHE    58      29.450  38.470  33.860  1.00  0.00           O
ATOM    280  N   ALA    59      30.040  39.490  35.750  1.00  0.00           N
ATOM    281  H   ALA    59      29.570  39.770  36.600  1.00  0.00           H
ATOM    282  CA  ALA    59      31.210  40.260  35.380  1.00  0.00           C
ATOM    283  HA  ALA    59      31.550  39.600  34.580  1.00  0.00           H
ATOM    284  CB  ALA    59      30.800  41.650  34.920  1.00  0.00           C
ATOM    285  HB1 ALA    59      31.660  42.110  34.450  1.00  0.00           H
ATOM    286  HB2 ALA    59      29.900  41.710  34.310  1.00  0.00           H
ATOM    287  HB3 ALA    59      30.500  42.260  35.780  1.00  0.00           H
ATOM    288  C   ALA    59      32.530  39.940  36.080  1.00  0.00           C
ATOM    289  O   ALA    59      32.610  39.780  37.290  1.00  0.00           O
ATOM    290  N   ASN    60      33.580  39.870  35.260  1.00  0.00           N
ATOM    291  H   ASN    60      33.300  40.040  34.300  1.00  0.00           H
ATOM    292  CA  ASN    60      35.010  39.960  35.530  1.00  0.00           C
ATOM    293  HA  ASN    60      35.210  39.470  36.480  1.00  0.00           H
ATOM    294  CB  ASN    60      35.770  39.270  34.400  1.00  0.00           C
ATOM    295  HB1 ASN    60      35.330  39.780  33.540  1.00  0.00           H
ATOM    296  HB2 ASN    60      35.360  38.270  34.280  1.00  0.00           H
ATOM    297  CG  ASN    60      37.280  39.370  34.510  1.00  0.00           C
ATOM    298  OD1 ASN    60      37.710  40.460  34.120  1.00  0.00           O
ATOM    299  ND2 ASN    60      38.130  38.430  34.950  1.00  0.00           N
ATOM    300 1HD2 ASN    60      37.950  37.440  34.850  1.00  0.00           H
ATOM    301 2HD2 ASN    60      38.950  38.750  35.430  1.00  0.00           H
ATOM    302  C   ASN    60      35.380  41.430  35.630  1.00  0.00           C
ATOM    303  O   ASN    60      34.970  42.250  34.810  1.00  0.00           O
ATOM    304  N   LEU    61      36.000  41.760  36.760  1.00  0.00           N
ATOM    305  H   LEU    61      36.240  40.990  37.360  1.00  0.00           H
ATOM    306  CA  LEU    61      36.140  43.120  37.260  1.00  0.00           C
ATOM    307  HA  LEU    61      35.760  43.740  36.450  1.00  0.00           H
ATOM    308  CB  LEU    61      35.130  43.570  38.310  1.00  0.00           C
ATOM    309  HB1 LEU    61      35.390  44.550  38.710  1.00  0.00           H
ATOM    310  HB2 LEU    61      35.270  42.970  39.200  1.00  0.00           H
ATOM    311  CG  LEU    61      33.620  43.570  38.040  1.00  0.00           C
ATOM    312  HG  LEU    61      33.430  42.520  37.800  1.00  0.00           H
ATOM    313  CD1 LEU    61      32.690  43.850  39.220  1.00  0.00           C
ATOM    314 1HD1 LEU    61      32.710  44.900  39.530  1.00  0.00           H
ATOM    315 2HD1 LEU    61      31.640  43.720  38.950  1.00  0.00           H
ATOM    316 3HD1 LEU    61      32.840  43.100  39.990  1.00  0.00           H
ATOM    317  CD2 LEU    61      33.340  44.710  37.070  1.00  0.00           C
ATOM    318 1HD2 LEU    61      34.040  45.550  37.130  1.00  0.00           H
ATOM    319 2HD2 LEU    61      33.370  44.390  36.030  1.00  0.00           H
ATOM    320 3HD2 LEU    61      32.360  45.140  37.310  1.00  0.00           H
ATOM    321  C   LEU    61      37.540  43.480  37.740  1.00  0.00           C
ATOM    322  O   LEU    61      38.060  42.730  38.570  1.00  0.00           O
ATOM    323  N   PRO    62      38.130  44.570  37.260  1.00  0.00           N
ATOM    324  CD  PRO    62      37.630  45.410  36.190  1.00  0.00           C
ATOM    325  HD1 PRO    62      36.630  45.750  36.440  1.00  0.00           H
ATOM    326  HD2 PRO    62      37.700  44.840  35.260  1.00  0.00           H
ATOM    327  CG  PRO    62      38.500  46.660  36.110  1.00  0.00           C
ATOM    328  HG1 PRO    62      38.090  47.350  36.850  1.00  0.00           H
ATOM    329  HG2 PRO    62      38.580  47.120  35.130  1.00  0.00           H
ATOM    330  CB  PRO    62      39.870  46.110  36.500  1.00  0.00           C
ATOM    331  HB1 PRO    62      40.470  46.960  36.840  1.00  0.00           H
ATOM    332  HB2 PRO    62      40.380  45.670  35.640  1.00  0.00           H
ATOM    333  CA  PRO    62      39.500  45.010  37.490  1.00  0.00           C
ATOM    334  HA  PRO    62      40.240  44.250  37.230  1.00  0.00           H
ATOM    335  C   PRO    62      39.930  45.310  38.910  1.00  0.00           C
ATOM    336  O   PRO    62      40.910  46.040  39.080  1.00  0.00           O
ATOM    337  N   LEU    63      39.260  44.780  39.940  1.00  0.00           N
ATOM    338  H   LEU    63      38.540  44.120  39.670  1.00  0.00           H
ATOM    339  CA  LEU    63      39.360  45.120  41.340  1.00  0.00           C
ATOM    340  HA  LEU    63      39.410  46.190  41.530  1.00  0.00           H
ATOM    341  CB  LEU    63      38.080  44.730  42.080  1.00  0.00           C
ATOM    342  HB1 LEU    63      38.000  45.120  43.090  1.00  0.00           H
ATOM    343  HB2 LEU    63      38.130  43.640  42.170  1.00  0.00           H
ATOM    344  CG  LEU    63      36.830  45.210  41.350  1.00  0.00           C
ATOM    345  HG  LEU    63      36.700  44.780  40.360  1.00  0.00           H
ATOM    346  CD1 LEU    63      35.670  44.700  42.190  1.00  0.00           C
ATOM    347 1HD1 LEU    63      34.780  44.600  41.580  1.00  0.00           H
ATOM    348 2HD1 LEU    63      36.050  43.830  42.740  1.00  0.00           H
ATOM    349 3HD1 LEU    63      35.450  45.440  42.970  1.00  0.00           H
ATOM    350  CD2 LEU    63      36.640  46.730  41.320  1.00  0.00           C
ATOM    351 1HD2 LEU    63      36.590  47.220  42.290  1.00  0.00           H
ATOM    352 2HD2 LEU    63      37.370  47.110  40.600  1.00  0.00           H
ATOM    353 3HD2 LEU    63      35.770  46.970  40.710  1.00  0.00           H
ATOM    354  C   LEU    63      40.580  44.630  42.120  1.00  0.00           C
ATOM    355  O   LEU    63      40.560  44.830  43.330  1.00  0.00           O
ATOM    356  N   TRP    64      41.530  43.890  41.550  1.00  0.00           N
ATOM    357  H   TRP    64      41.410  43.680  40.570  1.00  0.00           H
ATOM    358  CA  TRP    64      42.670  43.310  42.230  1.00  0.00           C
ATOM    359  HA  TRP    64      42.290  43.090  43.230  1.00  0.00           H
ATOM    360  CB  TRP    64      42.980  42.000  41.500  1.00  0.00           C
ATOM    361  HB1 TRP    64      42.110  41.360  41.660  1.00  0.00           H
ATOM    362  HB2 TRP    64      43.920  41.550  41.810  1.00  0.00           H
ATOM    363  CG  TRP    64      43.080  42.150  40.010  1.00  0.00           C
ATOM    364  CD1 TRP    64      42.080  41.950  39.120  1.00  0.00           C
ATOM    365  HD1 TRP    64      41.080  41.600  39.370  1.00  0.00           H
ATOM    366  NE1 TRP    64      42.580  42.160  37.860  1.00  0.00           N
ATOM    367  HE1 TRP    64      41.960  41.890  37.110  1.00  0.00           H
ATOM    368  CE2 TRP    64      43.900  42.550  37.860  1.00  0.00           C
ATOM    369  CZ2 TRP    64      44.790  42.950  36.850  1.00  0.00           C
ATOM    370  HZ2 TRP    64      44.490  42.910  35.820  1.00  0.00           H
ATOM    371  CH2 TRP    64      46.010  43.510  37.250  1.00  0.00           C
ATOM    372  HH2 TRP    64      46.680  44.010  36.570  1.00  0.00           H
ATOM    373  CZ3 TRP    64      46.390  43.510  38.600  1.00  0.00           C
ATOM    374  HZ3 TRP    64      47.230  44.120  38.870  1.00  0.00           H
ATOM    375  CE3 TRP    64      45.490  43.100  39.600  1.00  0.00           C
ATOM    376  HE3 TRP    64      45.780  43.230  40.630  1.00  0.00           H
ATOM    377  CD2 TRP    64      44.210  42.650  39.240  1.00  0.00           C
ATOM    378  C   TRP    64      43.850  44.260  42.410  1.00  0.00           C
ATOM    379  O   TRP    64      44.880  43.890  42.970  1.00  0.00           O
ATOM    380  N   LYS    65      43.760  45.500  41.920  1.00  0.00           N
ATOM    381  H   LYS    65      42.890  45.980  41.780  1.00  0.00           H
ATOM    382  CA  LYS    65      44.840  46.460  41.830  1.00  0.00           C
ATOM    383  HA  LYS    65      45.660  45.800  41.540  1.00  0.00           H
ATOM    384  CB  LYS    65      44.570  47.470  40.720  1.00  0.00           C
ATOM    385  HB1 LYS    65      45.340  48.240  40.690  1.00  0.00           H
ATOM    386  HB2 LYS    65      43.660  47.980  41.040  1.00  0.00           H
ATOM    387  CG  LYS    65      44.330  46.840  39.360  1.00  0.00           C
ATOM    388  HG1 LYS    65      43.370  46.330  39.250  1.00  0.00           H
ATOM    389  HG2 LYS    65      45.250  46.300  39.140  1.00  0.00           H
ATOM    390  CD  LYS    65      44.310  47.870  38.230  1.00  0.00           C
ATOM    391  HD1 LYS    65      44.030  47.300  37.350  1.00  0.00           H
ATOM    392  HD2 LYS    65      45.360  48.160  38.210  1.00  0.00           H
ATOM    393  CE  LYS    65      43.310  48.980  38.530  1.00  0.00           C
ATOM    394  HE1 LYS    65      43.560  49.850  37.920  1.00  0.00           H
ATOM    395  HE2 LYS    65      43.390  49.320  39.560  1.00  0.00           H
ATOM    396  NZ  LYS    65      41.940  48.530  38.250  1.00  0.00           N
ATOM    397  HZ1 LYS    65      42.090  47.800  37.560  1.00  0.00           H
ATOM    398  HZ2 LYS    65      41.350  48.430  39.060  1.00  0.00           H
ATOM    399  HZ3 LYS    65      41.450  49.170  37.650  1.00  0.00           H
ATOM    400  C   LYS    65      45.170  47.010  43.210  1.00  0.00           C
ATOM    401  O   LYS    65      44.260  47.370  43.960  1.00  0.00           O
ATOM    402  N   GLN    66      46.430  47.080  43.640  1.00  0.00           N
ATOM    403  H   GLN    66      47.230  46.800  43.090  1.00  0.00           H
ATOM    404  CA  GLN    66      46.760  47.090  45.050  1.00  0.00           C
ATOM    405  HA  GLN    66      46.260  47.900  45.580  1.00  0.00           H
ATOM    406  CB  GLN    66      46.640  45.780  45.810  1.00  0.00           C
ATOM    407  HB1 GLN    66      47.210  45.800  46.750  1.00  0.00           H
ATOM    408  HB2 GLN    66      46.990  44.970  45.180  1.00  0.00           H
ATOM    409  CG  GLN    66      45.160  45.460  46.010  1.00  0.00           C
ATOM    410  HG1 GLN    66      45.310  44.480  46.450  1.00  0.00           H
ATOM    411  HG2 GLN    66      44.660  45.260  45.060  1.00  0.00           H
ATOM    412  CD  GLN    66      44.250  46.230  46.960  1.00  0.00           C
ATOM    413  OE1 GLN    66      44.310  47.450  47.120  1.00  0.00           O
ATOM    414  NE2 GLN    66      43.240  45.500  47.450  1.00  0.00           N
ATOM    415 1HE2 GLN    66      43.000  44.550  47.220  1.00  0.00           H
ATOM    416 2HE2 GLN    66      42.530  46.010  47.950  1.00  0.00           H
ATOM    417  C   GLN    66      48.240  47.450  45.100  1.00  0.00           C
ATOM    418  O   GLN    66      48.990  46.820  44.370  1.00  0.00           O
ATOM    419  N   GLN    67      48.650  48.240  46.090  1.00  0.00           N
ATOM    420  H   GLN    67      47.930  48.650  46.680  1.00  0.00           H
ATOM    421  CA  GLN    67      50.010  48.520  46.520  1.00  0.00           C
ATOM    422  HA  GLN    67      50.740  47.750  46.250  1.00  0.00           H
ATOM    423  CB  GLN    67      50.440  49.820  45.840  1.00  0.00           C
ATOM    424  HB1 GLN    67      51.280  50.320  46.310  1.00  0.00           H
ATOM    425  HB2 GLN    67      49.520  50.410  45.890  1.00  0.00           H
ATOM    426  CG  GLN    67      50.850  49.640  44.390  1.00  0.00           C
ATOM    427  HG1 GLN    67      51.300  50.540  43.970  1.00  0.00           H
ATOM    428  HG2 GLN    67      49.990  49.520  43.730  1.00  0.00           H
ATOM    429  CD  GLN    67      51.950  48.620  44.120  1.00  0.00           C
ATOM    430  OE1 GLN    67      53.140  48.810  44.390  1.00  0.00           O
ATOM    431  NE2 GLN    67      51.640  47.490  43.480  1.00  0.00           N
ATOM    432 1HE2 GLN    67      50.650  47.290  43.500  1.00  0.00           H
ATOM    433 2HE2 GLN    67      52.320  46.750  43.410  1.00  0.00           H
ATOM    434  C   GLN    67      49.980  48.600  48.040  1.00  0.00           C
ATOM    435  O   GLN    67      49.570  49.660  48.510  1.00  0.00           O
ATOM    436  N   ASN    68      50.380  47.550  48.740  1.00  0.00           N
ATOM    437  H   ASN    68      50.700  46.750  48.210  1.00  0.00           H
ATOM    438  CA  ASN    68      50.490  47.550  50.190  1.00  0.00           C
ATOM    439  HA  ASN    68      50.540  48.550  50.630  1.00  0.00           H
ATOM    440  CB  ASN    68      49.270  46.830  50.770  1.00  0.00           C
ATOM    441  HB1 ASN    68      49.270  45.760  50.580  1.00  0.00           H
ATOM    442  HB2 ASN    68      48.370  47.160  50.260  1.00  0.00           H
ATOM    443  CG  ASN    68      49.080  47.040  52.260  1.00  0.00           C
ATOM    444  OD1 ASN    68      48.990  48.120  52.850  1.00  0.00           O
ATOM    445  ND2 ASN    68      49.200  45.960  53.040  1.00  0.00           N
ATOM    446 1HD2 ASN    68      49.050  45.000  52.760  1.00  0.00           H
ATOM    447 2HD2 ASN    68      49.340  45.930  54.040  1.00  0.00           H
ATOM    448  C   ASN    68      51.840  47.020  50.670  1.00  0.00           C
ATOM    449  O   ASN    68      52.090  46.850  51.850  1.00  0.00           O
ATOM    450  N   LEU    69      52.780  46.650  49.800  1.00  0.00           N
ATOM    451  H   LEU    69      52.530  46.830  48.840  1.00  0.00           H
ATOM    452  CA  LEU    69      54.100  46.130  50.100  1.00  0.00           C
ATOM    453  HA  LEU    69      54.210  45.980  51.180  1.00  0.00           H
ATOM    454  CB  LEU    69      54.140  44.680  49.630  1.00  0.00           C
ATOM    455  HB1 LEU    69      54.070  44.660  48.540  1.00  0.00           H
ATOM    456  HB2 LEU    69      53.180  44.210  49.850  1.00  0.00           H
ATOM    457  CG  LEU    69      55.270  43.820  50.180  1.00  0.00           C
ATOM    458  HG  LEU    69      55.330  43.970  51.260  1.00  0.00           H
ATOM    459  CD1 LEU    69      55.060  42.380  49.720  1.00  0.00           C
ATOM    460 1HD1 LEU    69      55.860  41.740  50.080  1.00  0.00           H
ATOM    461 2HD1 LEU    69      54.170  41.950  50.180  1.00  0.00           H
ATOM    462 3HD1 LEU    69      55.050  42.300  48.640  1.00  0.00           H
ATOM    463  CD2 LEU    69      56.670  44.260  49.740  1.00  0.00           C
ATOM    464 1HD2 LEU    69      56.980  45.150  50.290  1.00  0.00           H
ATOM    465 2HD2 LEU    69      57.360  43.570  50.230  1.00  0.00           H
ATOM    466 3HD2 LEU    69      56.820  44.420  48.680  1.00  0.00           H
ATOM    467  C   LEU    69      55.180  47.110  49.700  1.00  0.00           C
ATOM    468  O   LEU    69      55.270  47.560  48.560  1.00  0.00           O
ATOM    469  N   LYS    70      56.030  47.540  50.640  1.00  0.00           N
ATOM    470  H   LYS    70      56.030  47.240  51.610  1.00  0.00           H
ATOM    471  CA  LYS    70      56.810  48.750  50.460  1.00  0.00           C
ATOM    472  HA  LYS    70      56.150  49.350  49.830  1.00  0.00           H
ATOM    473  CB  LYS    70      57.070  49.390  51.820  1.00  0.00           C
ATOM    474  HB1 LYS    70      57.940  48.860  52.210  1.00  0.00           H
ATOM    475  HB2 LYS    70      56.190  49.430  52.460  1.00  0.00           H
ATOM    476  CG  LYS    70      57.470  50.850  51.630  1.00  0.00           C
ATOM    477  HG1 LYS    70      56.540  51.330  51.330  1.00  0.00           H
ATOM    478  HG2 LYS    70      58.330  50.840  50.960  1.00  0.00           H
ATOM    479  CD  LYS    70      57.940  51.500  52.930  1.00  0.00           C
ATOM    480  HD1 LYS    70      58.360  50.670  53.500  1.00  0.00           H
ATOM    481  HD2 LYS    70      57.110  51.890  53.530  1.00  0.00           H
ATOM    482  CE  LYS    70      58.830  52.730  52.770  1.00  0.00           C
ATOM    483  HE1 LYS    70      59.590  52.470  52.030  1.00  0.00           H
ATOM    484  HE2 LYS    70      59.310  52.750  53.750  1.00  0.00           H
ATOM    485  NZ  LYS    70      58.170  53.980  52.390  1.00  0.00           N
ATOM    486  HZ1 LYS    70      57.700  53.940  51.490  1.00  0.00           H
ATOM    487  HZ2 LYS    70      57.370  54.170  52.980  1.00  0.00           H
ATOM    488  HZ3 LYS    70      58.780  54.790  52.350  1.00  0.00           H
ATOM    489  C   LYS    70      58.060  48.570  49.620  1.00  0.00           C
ATOM    490  O   LYS    70      59.080  48.150  50.170  1.00  0.00           O
ATOM    491  N   LYS    71      58.000  48.510  48.290  1.00  0.00           N
ATOM    492  H   LYS    71      57.050  48.640  47.960  1.00  0.00           H
ATOM    493  CA  LYS    71      59.060  48.300  47.330  1.00  0.00           C
ATOM    494  HA  LYS    71      59.540  47.410  47.740  1.00  0.00           H
ATOM    495  CB  LYS    71      58.420  47.840  46.020  1.00  0.00           C
ATOM    496  HB1 LYS    71      59.200  47.780  45.260  1.00  0.00           H
ATOM    497  HB2 LYS    71      57.700  48.560  45.620  1.00  0.00           H
ATOM    498  CG  LYS    71      57.890  46.410  45.980  1.00  0.00           C
ATOM    499  HG1 LYS    71      57.240  46.250  46.850  1.00  0.00           H
ATOM    500  HG2 LYS    71      58.730  45.770  46.220  1.00  0.00           H
ATOM    501  CD  LYS    71      57.240  45.880  44.710  1.00  0.00           C
ATOM    502  HD1 LYS    71      57.760  46.110  43.780  1.00  0.00           H
ATOM    503  HD2 LYS    71      56.230  46.290  44.650  1.00  0.00           H
ATOM    504  CE  LYS    71      57.130  44.370  44.920  1.00  0.00           C
ATOM    505  HE1 LYS    71      56.610  44.430  45.870  1.00  0.00           H
ATOM    506  HE2 LYS    71      58.140  43.990  44.770  1.00  0.00           H
ATOM    507  NZ  LYS    71      56.170  43.750  43.990  1.00  0.00           N
ATOM    508  HZ1 LYS    71      56.220  42.750  44.050  1.00  0.00           H
ATOM    509  HZ2 LYS    71      55.230  44.100  43.840  1.00  0.00           H
ATOM    510  HZ3 LYS    71      56.560  44.040  43.100  1.00  0.00           H
ATOM    511  C   LYS    71      60.070  49.420  47.130  1.00  0.00           C
ATOM    512  O   LYS    71      61.210  49.150  46.750  1.00  0.00           O
ATOM    513  N   GLU    72      59.660  50.630  47.520  1.00  0.00           N
ATOM    514  H   GLU    72      58.750  50.830  47.900  1.00  0.00           H
ATOM    515  CA  GLU    72      60.480  51.790  47.260  1.00  0.00           C
ATOM    516  HA  GLU    72      60.460  51.750  46.170  1.00  0.00           H
ATOM    517  CB  GLU    72      59.640  53.040  47.520  1.00  0.00           C
ATOM    518  HB1 GLU    72      58.630  52.980  47.100  1.00  0.00           H
ATOM    519  HB2 GLU    72      60.190  53.840  47.030  1.00  0.00           H
ATOM    520  CG  GLU    72      59.640  53.450  48.990  1.00  0.00           C
ATOM    521  HG1 GLU    72      60.600  53.940  49.120  1.00  0.00           H
ATOM    522  HG2 GLU    72      59.740  52.590  49.650  1.00  0.00           H
ATOM    523  CD  GLU    72      58.450  54.340  49.320  1.00  0.00           C
ATOM    524  OE1 GLU    72      57.400  53.760  49.670  1.00  0.00           O
ATOM    525  OE2 GLU    72      58.570  55.570  49.110  1.00  0.00           O
ATOM    526  C   GLU    72      61.830  51.830  47.960  1.00  0.00           C
ATOM    527  O   GLU    72      62.720  52.640  47.690  1.00  0.00           O
ATOM    528  N   LYS    73      61.810  51.070  49.050  1.00  0.00           N
ATOM    529  H   LYS    73      60.990  50.540  49.330  1.00  0.00           H
ATOM    530  CA  LYS    73      62.740  51.250  50.140  1.00  0.00           C
ATOM    531  HA  LYS    73      63.030  52.300  50.080  1.00  0.00           H
ATOM    532  CB  LYS    73      62.080  50.920  51.480  1.00  0.00           C
ATOM    533  HB1 LYS    73      61.990  49.840  51.600  1.00  0.00           H
ATOM    534  HB2 LYS    73      61.090  51.340  51.290  1.00  0.00           H
ATOM    535  CG  LYS    73      62.830  51.650  52.600  1.00  0.00           C
ATOM    536  HG1 LYS    73      62.960  52.700  52.360  1.00  0.00           H
ATOM    537  HG2 LYS    73      63.850  51.270  52.590  1.00  0.00           H
ATOM    538  CD  LYS    73      62.250  51.560  54.010  1.00  0.00           C
ATOM    539  HD1 LYS    73      61.210  51.840  54.160  1.00  0.00           H
ATOM    540  HD2 LYS    73      62.880  52.220  54.610  1.00  0.00           H
ATOM    541  CE  LYS    73      62.240  50.070  54.330  1.00  0.00           C
ATOM    542  HE1 LYS    73      63.130  49.490  54.080  1.00  0.00           H
ATOM    543  HE2 LYS    73      61.510  49.660  53.630  1.00  0.00           H
ATOM    544  NZ  LYS    73      61.850  49.630  55.680  1.00  0.00           N
ATOM    545  HZ1 LYS    73      61.080  50.190  56.020  1.00  0.00           H
ATOM    546  HZ2 LYS    73      61.500  48.690  55.630  1.00  0.00           H
ATOM    547  HZ3 LYS    73      62.580  49.640  56.390  1.00  0.00           H
ATOM    548  C   LYS    73      64.060  50.560  49.840  1.00  0.00           C
ATOM    549  O   LYS    73      64.080  49.350  49.670  1.00  0.00           O
ATOM    550  N   GLY    74      65.160  51.310  49.690  1.00  0.00           N
ATOM    551  H   GLY    74      64.890  52.280  49.590  1.00  0.00           H
ATOM    552  CA  GLY    74      66.430  50.940  49.100  1.00  0.00           C
ATOM    553  HA1 GLY    74      66.270  49.870  49.130  1.00  0.00           H
ATOM    554  HA2 GLY    74      67.180  51.350  49.780  1.00  0.00           H
ATOM    555  C   GLY    74      66.760  51.370  47.670  1.00  0.00           C
ATOM    556  O   GLY    74      67.850  51.160  47.150  1.00  0.00           O
ATOM    557  N   LEU    75      65.760  51.760  46.880  1.00  0.00           N
ATOM    558  H   LEU    75      64.910  52.080  47.320  1.00  0.00           H
ATOM    559  CA  LEU    75      65.820  52.160  45.490  1.00  0.00           C
ATOM    560  HA  LEU    75      66.600  51.580  45.000  1.00  0.00           H
ATOM    561  CB  LEU    75      64.560  51.510  44.910  1.00  0.00           C
ATOM    562  HB1 LEU    75      63.650  51.820  45.410  1.00  0.00           H
ATOM    563  HB2 LEU    75      64.690  50.440  45.090  1.00  0.00           H
ATOM    564  CG  LEU    75      64.420  51.680  43.400  1.00  0.00           C
ATOM    565  HG  LEU    75      64.090  52.700  43.210  1.00  0.00           H
ATOM    566  CD1 LEU    75      65.670  51.280  42.620  1.00  0.00           C
ATOM    567 1HD1 LEU    75      66.550  51.880  42.860  1.00  0.00           H
ATOM    568 2HD1 LEU    75      66.080  50.310  42.890  1.00  0.00           H
ATOM    569 3HD1 LEU    75      65.640  51.370  41.540  1.00  0.00           H
ATOM    570  CD2 LEU    75      63.250  50.760  43.070  1.00  0.00           C
ATOM    571 1HD2 LEU    75      63.710  49.780  42.890  1.00  0.00           H
ATOM    572 2HD2 LEU    75      62.530  50.790  43.890  1.00  0.00           H
ATOM    573 3HD2 LEU    75      62.760  51.110  42.160  1.00  0.00           H
ATOM    574  C   LEU    75      66.000  53.650  45.250  1.00  0.00           C
ATOM    575  O   LEU    75      66.230  54.000  44.100  1.00  0.00           O
ATOM    576  N   PHE    76      65.930  54.570  46.220  1.00  0.00           N
ATOM    577  H   PHE    76      65.970  54.270  47.190  1.00  0.00           H
ATOM    578  CA  PHE    76      65.880  56.000  46.060  1.00  0.00           C
ATOM    579  HA  PHE    76      66.470  56.360  45.220  1.00  0.00           H
ATOM    580  CB  PHE    76      64.510  56.510  45.640  1.00  0.00           C
ATOM    581  HB1 PHE    76      64.620  57.590  45.520  1.00  0.00           H
ATOM    582  HB2 PHE    76      63.860  56.260  46.480  1.00  0.00           H
ATOM    583  CG  PHE    76      63.770  55.960  44.450  1.00  0.00           C
ATOM    584  CD1 PHE    76      62.700  55.060  44.580  1.00  0.00           C
ATOM    585  HD1 PHE    76      62.470  54.720  45.580  1.00  0.00           H
ATOM    586  CE1 PHE    76      62.190  54.450  43.430  1.00  0.00           C
ATOM    587  HE1 PHE    76      61.300  53.840  43.470  1.00  0.00           H
ATOM    588  CZ  PHE    76      62.680  54.890  42.200  1.00  0.00           C
ATOM    589  HZ  PHE    76      62.190  54.300  41.440  1.00  0.00           H
ATOM    590  CE2 PHE    76      63.680  55.850  42.010  1.00  0.00           C
ATOM    591  HE2 PHE    76      63.820  56.210  41.010  1.00  0.00           H
ATOM    592  CD2 PHE    76      64.210  56.390  43.190  1.00  0.00           C
ATOM    593  HD2 PHE    76      65.050  57.070  43.140  1.00  0.00           H
ATOM    594  C   PHE    76      66.540  56.630  47.280  1.00  0.00           C
ATOM    595  OC1 PHE    76      67.290  57.610  47.060  1.00  0.00           O
ATOM    596  OC2 PHE    76      66.470  56.210  48.460  1.00  0.00           O
TER
ENDMDL
