# Supplementary material for: Including residual contact information into replica-exchange MD simulations significantly enriches native-like conformations
Source: PLoS One. 2020 Nov 16;15(11):e0242072. doi: 10.1371/journal.pone.0242072 (PMC7668583; doi:10.1371/journal.pone.0242072)
Supplement: S1 File — (ZIP) [file pone.0242072.s005.zip › minimal_dataset/mdp/table_b0.xvg]

0.0000000000e+00	1.7986209962e-02	-4.4156765533e-02
2.0000000000e-03	1.8074736664e-02	-4.4370101397e-02
4.0000000000e-03	1.8163691028e-02	-4.4584428392e-02
6.0000000000e-03	1.8253075041e-02	-4.4799750732e-02
8.0000000000e-03	1.8342890698e-02	-4.5016072646e-02
1.0000000000e-02	1.8433140001e-02	-4.5233398377e-02
1.2000000000e-02	1.8523824963e-02	-4.5451732180e-02
1.4000000000e-02	1.8614947605e-02	-4.5671078326e-02
1.6000000000e-02	1.8706509954e-02	-4.5891441099e-02
1.8000000000e-02	1.8798514050e-02	-4.6112824798e-02
2.0000000000e-02	1.8890961937e-02	-4.6335233735e-02
2.2000000000e-02	1.8983855671e-02	-4.6558672237e-02
2.4000000000e-02	1.9077197315e-02	-4.6783144645e-02
2.6000000000e-02	1.9170988942e-02	-4.7008655312e-02
2.8000000000e-02	1.9265232632e-02	-4.7235208608e-02
3.0000000000e-02	1.9359930474e-02	-4.7462808916e-02
3.2000000000e-02	1.9455084568e-02	-4.7691460632e-02
3.4000000000e-02	1.9550697021e-02	-4.7921168167e-02
3.6000000000e-02	1.9646769948e-02	-4.8151935946e-02
3.8000000000e-02	1.9743305474e-02	-4.8383768408e-02
4.0000000000e-02	1.9840305734e-02	-4.8616670006e-02
4.2000000000e-02	1.9937772870e-02	-4.8850645207e-02
4.4000000000e-02	2.0035709034e-02	-4.9085698493e-02
4.6000000000e-02	2.0134116386e-02	-4.9321834358e-02
4.8000000000e-02	2.0232997096e-02	-4.9559057311e-02
5.0000000000e-02	2.0332353343e-02	-4.9797371876e-02
5.2000000000e-02	2.0432187314e-02	-5.0036782589e-02
5.4000000000e-02	2.0532501207e-02	-5.0277294003e-02
5.6000000000e-02	2.0633297227e-02	-5.0518910681e-02
5.8000000000e-02	2.0734577589e-02	-5.0761637204e-02
6.0000000000e-02	2.0836344519e-02	-5.1005478164e-02
6.2000000000e-02	2.0938600248e-02	-5.1250438169e-02
6.4000000000e-02	2.1041347020e-02	-5.1496521840e-02
6.6000000000e-02	2.1144587088e-02	-5.1743733811e-02
6.8000000000e-02	2.1248322711e-02	-5.1992078732e-02
7.0000000000e-02	2.1352556161e-02	-5.2241561266e-02
7.2000000000e-02	2.1457289718e-02	-5.2492186089e-02
7.4000000000e-02	2.1562525670e-02	-5.2743957892e-02
7.6000000000e-02	2.1668266317e-02	-5.2996881379e-02
7.8000000000e-02	2.1774513966e-02	-5.3250961270e-02
8.0000000000e-02	2.1881270936e-02	-5.3506202296e-02
8.2000000000e-02	2.1988539553e-02	-5.3762609203e-02
8.4000000000e-02	2.2096322153e-02	-5.4020186752e-02
8.6000000000e-02	2.2204621084e-02	-5.4278939715e-02
8.8000000000e-02	2.2313438699e-02	-5.4538872881e-02
9.0000000000e-02	2.2422777365e-02	-5.4799991051e-02
9.2000000000e-02	2.2532639456e-02	-5.5062299039e-02
9.4000000000e-02	2.2643027358e-02	-5.5325801674e-02
9.6000000000e-02	2.2753943463e-02	-5.5590503799e-02
9.8000000000e-02	2.2865390176e-02	-5.5856410270e-02
1.0000000000e-01	2.2977369910e-02	-5.6123525955e-02
1.0200000000e-01	2.3089885089e-02	-5.6391855739e-02
1.0400000000e-01	2.3202938146e-02	-5.6661404518e-02
1.0600000000e-01	2.3316531523e-02	-5.6932177202e-02
1.0800000000e-01	2.3430667674e-02	-5.7204178715e-02
1.1000000000e-01	2.3545349060e-02	-5.7477413995e-02
1.1200000000e-01	2.3660578155e-02	-5.7751887992e-02
1.1400000000e-01	2.3776357441e-02	-5.8027605671e-02
1.1600000000e-01	2.3892689411e-02	-5.8304572008e-02
1.1800000000e-01	2.4009576565e-02	-5.8582791996e-02
1.2000000000e-01	2.4127021418e-02	-5.8862270638e-02
1.2200000000e-01	2.4245026490e-02	-5.9143012952e-02
1.2400000000e-01	2.4363594315e-02	-5.9425023968e-02
1.2600000000e-01	2.4482727435e-02	-5.9708308731e-02
1.2800000000e-01	2.4602428403e-02	-5.9992872299e-02
1.3000000000e-01	2.4722699780e-02	-6.0278719740e-02
1.3200000000e-01	2.4843544141e-02	-6.0565856139e-02
1.3400000000e-01	2.4964964068e-02	-6.0854286592e-02
1.3600000000e-01	2.5086962153e-02	-6.1144016208e-02
1.3800000000e-01	2.5209541002e-02	-6.1435050111e-02
1.4000000000e-01	2.5332703227e-02	-6.1727393435e-02
1.4200000000e-01	2.5456451452e-02	-6.2021051329e-02
1.4400000000e-01	2.5580788312e-02	-6.2316028953e-02
1.4600000000e-01	2.5705716451e-02	-6.2612331482e-02
1.4800000000e-01	2.5831238525e-02	-6.2909964102e-02
1.5000000000e-01	2.5957357198e-02	-6.3208932013e-02
1.5200000000e-01	2.6084075146e-02	-6.3509240425e-02
1.5400000000e-01	2.6211395057e-02	-6.3810894565e-02
1.5600000000e-01	2.6339319625e-02	-6.4113899667e-02
1.5800000000e-01	2.6467851559e-02	-6.4418260983e-02
1.6000000000e-01	2.6596993577e-02	-6.4723983774e-02
1.6200000000e-01	2.6726748406e-02	-6.5031073313e-02
1.6400000000e-01	2.6857118785e-02	-6.5339534888e-02
1.6600000000e-01	2.6988107463e-02	-6.5649373798e-02
1.6800000000e-01	2.7119717202e-02	-6.5960595352e-02
1.7000000000e-01	2.7251950770e-02	-6.6273204874e-02
1.7200000000e-01	2.7384810950e-02	-6.6587207698e-02
1.7400000000e-01	2.7518300533e-02	-6.6902609173e-02
1.7600000000e-01	2.7652422323e-02	-6.7219414656e-02
1.7800000000e-01	2.7787179132e-02	-6.7537629519e-02
1.8000000000e-01	2.7922573784e-02	-6.7857259143e-02
1.8200000000e-01	2.8058609115e-02	-6.8178308924e-02
1.8400000000e-01	2.8195287970e-02	-6.8500784266e-02
1.8600000000e-01	2.8332613206e-02	-6.8824690587e-02
1.8800000000e-01	2.8470587690e-02	-6.9150033317e-02
1.9000000000e-01	2.8609214301e-02	-6.9476817894e-02
1.9200000000e-01	2.8748495927e-02	-6.9805049771e-02
1.9400000000e-01	2.8888435468e-02	-7.0134734411e-02
1.9600000000e-01	2.9029035836e-02	-7.0465877287e-02
1.9800000000e-01	2.9170299953e-02	-7.0798483884e-02
2.0000000000e-01	2.9312230751e-02	-7.1132559699e-02
2.0200000000e-01	2.9454831175e-02	-7.1468110239e-02
2.0400000000e-01	2.9598104179e-02	-7.1805141020e-02
2.0600000000e-01	2.9742052730e-02	-7.2143657573e-02
2.0800000000e-01	2.9886679804e-02	-7.2483665435e-02
2.1000000000e-01	3.0031988389e-02	-7.2825170157e-02
2.1200000000e-01	3.0177981486e-02	-7.3168177298e-02
2.1400000000e-01	3.0324662104e-02	-7.3512692430e-02
2.1600000000e-01	3.0472033265e-02	-7.3858721133e-02
2.1800000000e-01	3.0620098001e-02	-7.4206268999e-02
2.2000000000e-01	3.0768859357e-02	-7.4555341628e-02
2.2200000000e-01	3.0918320388e-02	-7.4905944631e-02
2.2400000000e-01	3.1068484160e-02	-7.5258083629e-02
2.2600000000e-01	3.1219353750e-02	-7.5611764254e-02
2.2800000000e-01	3.1370932248e-02	-7.5966992145e-02
2.3000000000e-01	3.1523222754e-02	-7.6323772953e-02
2.3200000000e-01	3.1676228379e-02	-7.6682112337e-02
2.3400000000e-01	3.1829952246e-02	-7.7042015965e-02
2.3600000000e-01	3.1984397490e-02	-7.7403489517e-02
2.3800000000e-01	3.2139567255e-02	-7.7766538678e-02
2.4000000000e-01	3.2295464698e-02	-7.8131169146e-02
2.4200000000e-01	3.2452092989e-02	-7.8497386625e-02
2.4400000000e-01	3.2609455307e-02	-7.8865196828e-02
2.4600000000e-01	3.2767554842e-02	-7.9234605480e-02
2.4800000000e-01	3.2926394798e-02	-7.9605618309e-02
2.5000000000e-01	3.3085978389e-02	-7.9978241057e-02
2.5200000000e-01	3.3246308839e-02	-8.0352479470e-02
2.5400000000e-01	3.3407389388e-02	-8.0728339305e-02
2.5600000000e-01	3.3569223281e-02	-8.1105826324e-02
2.5800000000e-01	3.3731813781e-02	-8.1484946301e-02
2.6000000000e-01	3.3895164159e-02	-8.1865705015e-02
2.6200000000e-01	3.4059277698e-02	-8.2248108251e-02
2.6400000000e-01	3.4224157692e-02	-8.2632161807e-02
2.6600000000e-01	3.4389807449e-02	-8.3017871482e-02
2.6800000000e-01	3.4556230286e-02	-8.3405243087e-02
2.7000000000e-01	3.4723429533e-02	-8.3794282437e-02
2.7200000000e-01	3.4891408532e-02	-8.4184995356e-02
2.7400000000e-01	3.5060170634e-02	-8.4577387674e-02
2.7600000000e-01	3.5229719206e-02	-8.4971465226e-02
2.7800000000e-01	3.5400057623e-02	-8.5367233857e-02
2.8000000000e-01	3.5571189273e-02	-8.5764699416e-02
2.8200000000e-01	3.5743117556e-02	-8.6163867757e-02
2.8400000000e-01	3.5915845883e-02	-8.6564744743e-02
2.8600000000e-01	3.6089377678e-02	-8.6967336241e-02
2.8800000000e-01	3.6263716375e-02	-8.7371648123e-02
2.9000000000e-01	3.6438865421e-02	-8.7777686269e-02
2.9200000000e-01	3.6614828274e-02	-8.8185456562e-02
2.9400000000e-01	3.6791608406e-02	-8.8594964892e-02
2.9600000000e-01	3.6969209297e-02	-8.9006217152e-02
2.9800000000e-01	3.7147634441e-02	-8.9419219241e-02
3.0000000000e-01	3.7326887344e-02	-8.9833977063e-02
3.0200000000e-01	3.7506971524e-02	-9.0250496527e-02
3.0400000000e-01	3.7687890509e-02	-9.0668783544e-02
3.0600000000e-01	3.7869647840e-02	-9.1088844031e-02
3.0800000000e-01	3.8052247071e-02	-9.1510683910e-02
3.1000000000e-01	3.8235691766e-02	-9.1934309103e-02
3.1200000000e-01	3.8419985502e-02	-9.2359725539e-02
3.1400000000e-01	3.8605131866e-02	-9.2786939150e-02
3.1600000000e-01	3.8791134460e-02	-9.3215955869e-02
3.1800000000e-01	3.8977996896e-02	-9.3646781634e-02
3.2000000000e-01	3.9165722797e-02	-9.4079422386e-02
3.2200000000e-01	3.9354315799e-02	-9.4513884068e-02
3.2400000000e-01	3.9543779551e-02	-9.4950172624e-02
3.2600000000e-01	3.9734117712e-02	-9.5388294003e-02
3.2800000000e-01	3.9925333953e-02	-9.5828254154e-02
3.3000000000e-01	4.0117431958e-02	-9.6270059028e-02
3.3200000000e-01	4.0310415423e-02	-9.6713714578e-02
3.3400000000e-01	4.0504288054e-02	-9.7159226758e-02
3.3600000000e-01	4.0699053571e-02	-9.7606601525e-02
3.3800000000e-01	4.0894715706e-02	-9.8055844833e-02
3.4000000000e-01	4.1091278200e-02	-9.8506962641e-02
3.4200000000e-01	4.1288744810e-02	-9.8959960905e-02
3.4400000000e-01	4.1487119302e-02	-9.9414845584e-02
3.4600000000e-01	4.1686405454e-02	-9.9871622636e-02
3.4800000000e-01	4.1886607058e-02	-1.0033029802e-01
3.5000000000e-01	4.2087727916e-02	-1.0079087769e-01
3.5200000000e-01	4.2289771842e-02	-1.0125336760e-01
3.5400000000e-01	4.2492742663e-02	-1.0171777371e-01
3.5600000000e-01	4.2696644218e-02	-1.0218410198e-01
3.5800000000e-01	4.2901480357e-02	-1.0265235835e-01
3.6000000000e-01	4.3107254941e-02	-1.0312254878e-01
3.6200000000e-01	4.3313971845e-02	-1.0359467922e-01
3.6400000000e-01	4.3521634955e-02	-1.0406875562e-01
3.6600000000e-01	4.3730248169e-02	-1.0454478391e-01
3.6800000000e-01	4.3939815396e-02	-1.0502277005e-01
3.7000000000e-01	4.4150340558e-02	-1.0550271997e-01
3.7200000000e-01	4.4361827589e-02	-1.0598463961e-01
3.7400000000e-01	4.4574280434e-02	-1.0646853489e-01
3.7600000000e-01	4.4787703050e-02	-1.0695441176e-01
3.7800000000e-01	4.5002099406e-02	-1.0744227614e-01
3.8000000000e-01	4.5217473483e-02	-1.0793213394e-01
3.8200000000e-01	4.5433829275e-02	-1.0842399108e-01
3.8400000000e-01	4.5651170784e-02	-1.0891785348e-01
3.8600000000e-01	4.5869502029e-02	-1.0941372703e-01
3.8800000000e-01	4.6088827037e-02	-1.0991161765e-01
3.9000000000e-01	4.6309149849e-02	-1.1041153122e-01
3.9200000000e-01	4.6530474515e-02	-1.1091347364e-01
3.9400000000e-01	4.6752805100e-02	-1.1141745079e-01
3.9600000000e-01	4.6976145678e-02	-1.1192346854e-01
3.9800000000e-01	4.7200500338e-02	-1.1243153276e-01
4.0000000000e-01	4.7425873178e-02	-1.1294164933e-01
4.0200000000e-01	4.7652268307e-02	-1.1345382408e-01
4.0400000000e-01	4.7879689850e-02	-1.1396806287e-01
4.0600000000e-01	4.8108141939e-02	-1.1448437155e-01
4.0800000000e-01	4.8337628720e-02	-1.1500275592e-01
4.1000000000e-01	4.8568154350e-02	-1.1552322183e-01
4.1200000000e-01	4.8799722999e-02	-1.1604577509e-01
4.1400000000e-01	4.9032338846e-02	-1.1657042148e-01
4.1600000000e-01	4.9266006084e-02	-1.1709716682e-01
4.1800000000e-01	4.9500728916e-02	-1.1762601688e-01
4.2000000000e-01	4.9736511559e-02	-1.1815697744e-01
4.2200000000e-01	4.9973358237e-02	-1.1869005426e-01
4.2400000000e-01	5.0211273190e-02	-1.1922525309e-01
4.2600000000e-01	5.0450260668e-02	-1.1976257967e-01
4.2800000000e-01	5.0690324931e-02	-1.2030203972e-01
4.3000000000e-01	5.0931470253e-02	-1.2084363898e-01
4.3200000000e-01	5.1173700917e-02	-1.2138738313e-01
4.3400000000e-01	5.1417021219e-02	-1.2193327787e-01
4.3600000000e-01	5.1661435466e-02	-1.2248132888e-01
4.3800000000e-01	5.1906947976e-02	-1.2303154182e-01
4.4000000000e-01	5.2153563078e-02	-1.2358392234e-01
4.4200000000e-01	5.2401285114e-02	-1.2413847608e-01
4.4400000000e-01	5.2650118435e-02	-1.2469520866e-01
4.4600000000e-01	5.2900067405e-02	-1.2525412568e-01
4.4800000000e-01	5.3151136398e-02	-1.2581523274e-01
4.5000000000e-01	5.3403329800e-02	-1.2637853542e-01
4.5200000000e-01	5.3656652007e-02	-1.2694403926e-01
4.5400000000e-01	5.3911107428e-02	-1.2751174981e-01
4.5600000000e-01	5.4166700481e-02	-1.2808167260e-01
4.5800000000e-01	5.4423435597e-02	-1.2865381314e-01
4.6000000000e-01	5.4681317216e-02	-1.2922817691e-01
4.6200000000e-01	5.4940349790e-02	-1.2980476939e-01
4.6400000000e-01	5.5200537783e-02	-1.3038359603e-01
4.6600000000e-01	5.5461885668e-02	-1.3096466226e-01
4.6800000000e-01	5.5724397929e-02	-1.3154797351e-01
4.7000000000e-01	5.5988079062e-02	-1.3213353516e-01
4.7200000000e-01	5.6252933573e-02	-1.3272135259e-01
4.7400000000e-01	5.6518965980e-02	-1.3331143116e-01
4.7600000000e-01	5.6786180809e-02	-1.3390377619e-01
4.7800000000e-01	5.7054582599e-02	-1.3449839301e-01
4.8000000000e-01	5.7324175899e-02	-1.3509528689e-01
4.8200000000e-01	5.7594965268e-02	-1.3569446311e-01
4.8400000000e-01	5.7866955276e-02	-1.3629592691e-01
4.8600000000e-01	5.8140150504e-02	-1.3689968351e-01
4.8800000000e-01	5.8414555542e-02	-1.3750573811e-01
4.9000000000e-01	5.8690174992e-02	-1.3811409588e-01
4.9200000000e-01	5.8967013465e-02	-1.3872476197e-01
4.9400000000e-01	5.9245075582e-02	-1.3933774150e-01
4.9600000000e-01	5.9524365977e-02	-1.3995303958e-01
4.9800000000e-01	5.9804889290e-02	-1.4057066127e-01
5.0000000000e-01	6.0086650174e-02	-1.4119061161e-01
5.0200000000e-01	6.0369653292e-02	-1.4181289563e-01
5.0400000000e-01	6.0653903316e-02	-1.4243751832e-01
5.0600000000e-01	6.0939404928e-02	-1.4306448464e-01
5.0800000000e-01	6.1226162820e-02	-1.4369379952e-01
5.1000000000e-01	6.1514181695e-02	-1.4432546786e-01
5.1200000000e-01	6.1803466264e-02	-1.4495949455e-01
5.1400000000e-01	6.2094021248e-02	-1.4559588443e-01
5.1600000000e-01	6.2385851380e-02	-1.4623464232e-01
5.1800000000e-01	6.2678961399e-02	-1.4687577299e-01
5.2000000000e-01	6.2973356057e-02	-1.4751928121e-01
5.2200000000e-01	6.3269040112e-02	-1.4816517169e-01
5.2400000000e-01	6.3566018335e-02	-1.4881344912e-01
5.2600000000e-01	6.3864295503e-02	-1.4946411816e-01
5.2800000000e-01	6.4163876405e-02	-1.5011718342e-01
5.3000000000e-01	6.4464765838e-02	-1.5077264951e-01
5.3200000000e-01	6.4766968607e-02	-1.5143052096e-01
5.3400000000e-01	6.5070489528e-02	-1.5209080230e-01
5.3600000000e-01	6.5375333426e-02	-1.5275349801e-01
5.3800000000e-01	6.5681505133e-02	-1.5341861254e-01
5.4000000000e-01	6.5989009491e-02	-1.5408615029e-01
5.4200000000e-01	6.6297851352e-02	-1.5475611565e-01
5.4400000000e-01	6.6608035575e-02	-1.5542851293e-01
5.4600000000e-01	6.6919567028e-02	-1.5610334644e-01
5.4800000000e-01	6.7232450588e-02	-1.5678062044e-01
5.5000000000e-01	6.7546691140e-02	-1.5746033914e-01
5.5200000000e-01	6.7862293577e-02	-1.5814250672e-01
5.5400000000e-01	6.8179262802e-02	-1.5882712731e-01
5.5600000000e-01	6.8497603724e-02	-1.5951420502e-01
5.5800000000e-01	6.8817321263e-02	-1.6020374389e-01
5.6000000000e-01	6.9138420343e-02	-1.6089574794e-01
5.6200000000e-01	6.9460905901e-02	-1.6159022113e-01
5.6400000000e-01	6.9784782877e-02	-1.6228716739e-01
5.6600000000e-01	7.0110056221e-02	-1.6298659060e-01
5.6800000000e-01	7.0436730893e-02	-1.6368849458e-01
5.7000000000e-01	7.0764811856e-02	-1.6439288315e-01
5.7200000000e-01	7.1094304084e-02	-1.6509976003e-01
5.7400000000e-01	7.1425212558e-02	-1.6580912892e-01
5.7600000000e-01	7.1757542264e-02	-1.6652099348e-01
5.7800000000e-01	7.2091298198e-02	-1.6723535730e-01
5.8000000000e-01	7.2426485362e-02	-1.6795222395e-01
5.8200000000e-01	7.2763108764e-02	-1.6867159692e-01
5.8400000000e-01	7.3101173422e-02	-1.6939347967e-01
5.8600000000e-01	7.3440684358e-02	-1.7011787560e-01
5.8800000000e-01	7.3781646602e-02	-1.7084478807e-01
5.9000000000e-01	7.4124065191e-02	-1.7157422038e-01
5.9200000000e-01	7.4467945166e-02	-1.7230617577e-01
5.9400000000e-01	7.4813291578e-02	-1.7304065745e-01
5.9600000000e-01	7.5160109482e-02	-1.7377766856e-01
5.9800000000e-01	7.5508403941e-02	-1.7451721219e-01
6.0000000000e-01	7.5858180021e-02	-1.7525929136e-01
6.0200000000e-01	7.6209442798e-02	-1.7600390907e-01
6.0400000000e-01	7.6562197352e-02	-1.7675106822e-01
6.0600000000e-01	7.6916448767e-02	-1.7750077169e-01
6.0800000000e-01	7.7272202137e-02	-1.7825302228e-01
6.1000000000e-01	7.7629462556e-02	-1.7900782275e-01
6.1200000000e-01	7.7988235129e-02	-1.7976517578e-01
6.1400000000e-01	7.8348524963e-02	-1.8052508400e-01
6.1600000000e-01	7.8710337171e-02	-1.8128754998e-01
6.1800000000e-01	7.9073676870e-02	-1.8205257624e-01
6.2000000000e-01	7.9438549184e-02	-1.8282016522e-01
6.2200000000e-01	7.9804959241e-02	-1.8359031930e-01
6.2400000000e-01	8.0172912173e-02	-1.8436304082e-01
6.2600000000e-01	8.0542413117e-02	-1.8513833202e-01
6.2800000000e-01	8.0913467215e-02	-1.8591619510e-01
6.3000000000e-01	8.1286079614e-02	-1.8669663219e-01
6.3200000000e-01	8.1660255462e-02	-1.8747964535e-01
6.3400000000e-01	8.2035999914e-02	-1.8826523658e-01
6.3600000000e-01	8.2413318128e-02	-1.8905340781e-01
6.3800000000e-01	8.2792215266e-02	-1.8984416089e-01
6.4000000000e-01	8.3172696494e-02	-1.9063749763e-01
6.4200000000e-01	8.3554766980e-02	-1.9143341974e-01
6.4400000000e-01	8.3938431898e-02	-1.9223192887e-01
6.4600000000e-01	8.4323696421e-02	-1.9303302661e-01
6.4800000000e-01	8.4710565731e-02	-1.9383671446e-01
6.5000000000e-01	8.5099045007e-02	-1.9464299386e-01
6.5200000000e-01	8.5489139435e-02	-1.9545186618e-01
6.5400000000e-01	8.5880854201e-02	-1.9626333271e-01
6.5600000000e-01	8.6274194496e-02	-1.9707739465e-01
6.5800000000e-01	8.6669165511e-02	-1.9789405315e-01
6.6000000000e-01	8.7065772440e-02	-1.9871330927e-01
6.6200000000e-01	8.7464020480e-02	-1.9953516400e-01
6.6400000000e-01	8.7863914829e-02	-2.0035961825e-01
6.6600000000e-01	8.8265460687e-02	-2.0118667284e-01
6.6800000000e-01	8.8668663255e-02	-2.0201632853e-01
6.7000000000e-01	8.9073527736e-02	-2.0284858598e-01
6.7200000000e-01	8.9480059334e-02	-2.0368344579e-01
6.7400000000e-01	8.9888263254e-02	-2.0452090846e-01
6.7600000000e-01	9.0298144703e-02	-2.0536097442e-01
6.7800000000e-01	9.0709708887e-02	-2.0620364400e-01
6.8000000000e-01	9.1122961015e-02	-2.0704891748e-01
6.8200000000e-01	9.1537906293e-02	-2.0789679501e-01
6.8400000000e-01	9.1954549931e-02	-2.0874727669e-01
6.8600000000e-01	9.2372897136e-02	-2.0960036253e-01
6.8800000000e-01	9.2792953117e-02	-2.1045605242e-01
6.9000000000e-01	9.3214723082e-02	-2.1131434621e-01
6.9200000000e-01	9.3638212238e-02	-2.1217524362e-01
6.9400000000e-01	9.4063425792e-02	-2.1303874430e-01
6.9600000000e-01	9.4490368950e-02	-2.1390484781e-01
6.9800000000e-01	9.4919046918e-02	-2.1477355363e-01
7.0000000000e-01	9.5349464899e-02	-2.1564486111e-01
7.0200000000e-01	9.5781628096e-02	-2.1651876954e-01
7.0400000000e-01	9.6215541711e-02	-2.1739527811e-01
7.0600000000e-01	9.6651210942e-02	-2.1827438591e-01
7.0800000000e-01	9.7088640986e-02	-2.1915609194e-01
7.1000000000e-01	9.7527837041e-02	-2.2004039511e-01
7.1200000000e-01	9.7968804298e-02	-2.2092729421e-01
7.1400000000e-01	9.8411547947e-02	-2.2181678794e-01
7.1600000000e-01	9.8856073178e-02	-2.2270887493e-01
7.1800000000e-01	9.9302385175e-02	-2.2360355368e-01
7.2000000000e-01	9.9750489120e-02	-2.2450082260e-01
7.2200000000e-01	1.0020039019e-01	-2.2540067999e-01
7.2400000000e-01	1.0065209356e-01	-2.2630312406e-01
7.2600000000e-01	1.0110560441e-01	-2.2720815292e-01
7.2800000000e-01	1.0156092790e-01	-2.2811576456e-01
7.3000000000e-01	1.0201806919e-01	-2.2902595687e-01
7.3200000000e-01	1.0247703344e-01	-2.2993872765e-01
7.3400000000e-01	1.0293782582e-01	-2.3085407458e-01
7.3600000000e-01	1.0340045146e-01	-2.3177199524e-01
7.3800000000e-01	1.0386491551e-01	-2.3269248709e-01
7.4000000000e-01	1.0433122312e-01	-2.3361554750e-01
7.4200000000e-01	1.0479937941e-01	-2.3454117372e-01
7.4400000000e-01	1.0526938952e-01	-2.3546936288e-01
7.4600000000e-01	1.0574125857e-01	-2.3640011202e-01
7.4800000000e-01	1.0621499168e-01	-2.3733341805e-01
7.5000000000e-01	1.0669059395e-01	-2.3826927777e-01
7.5200000000e-01	1.0716807049e-01	-2.3920768789e-01
7.5400000000e-01	1.0764742640e-01	-2.4014864496e-01
7.5600000000e-01	1.0812866676e-01	-2.4109214547e-01
7.5800000000e-01	1.0861179667e-01	-2.4203818574e-01
7.6000000000e-01	1.0909682120e-01	-2.4298676200e-01
7.6200000000e-01	1.0958374541e-01	-2.4393787037e-01
7.6400000000e-01	1.1007257436e-01	-2.4489150684e-01
7.6600000000e-01	1.1056331312e-01	-2.4584766727e-01
7.6800000000e-01	1.1105596671e-01	-2.4680634742e-01
7.7000000000e-01	1.1155054018e-01	-2.4776754292e-01
7.7200000000e-01	1.1204703856e-01	-2.4873124927e-01
7.7400000000e-01	1.1254546685e-01	-2.4969746186e-01
7.7600000000e-01	1.1304583007e-01	-2.5066617594e-01
7.7800000000e-01	1.1354813322e-01	-2.5163738665e-01
7.8000000000e-01	1.1405238128e-01	-2.5261108901e-01
7.8200000000e-01	1.1455857923e-01	-2.5358727789e-01
7.8400000000e-01	1.1506673205e-01	-2.5456594805e-01
7.8600000000e-01	1.1557684468e-01	-2.5554709413e-01
7.8800000000e-01	1.1608892207e-01	-2.5653071060e-01
7.9000000000e-01	1.1660296916e-01	-2.5751679186e-01
7.9200000000e-01	1.1711899088e-01	-2.5850533213e-01
7.9400000000e-01	1.1763699213e-01	-2.5949632552e-01
7.9600000000e-01	1.1815697781e-01	-2.6048976601e-01
7.9800000000e-01	1.1867895282e-01	-2.6148564744e-01
8.0000000000e-01	1.1920292202e-01	-2.6248396351e-01
8.0200000000e-01	1.1972889029e-01	-2.6348470780e-01
8.0400000000e-01	1.2025686247e-01	-2.6448787374e-01
8.0600000000e-01	1.2078684339e-01	-2.6549345464e-01
8.0800000000e-01	1.2131883789e-01	-2.6650144366e-01
8.1000000000e-01	1.2185285077e-01	-2.6751183382e-01
8.1200000000e-01	1.2238888682e-01	-2.6852461801e-01
8.1400000000e-01	1.2292695083e-01	-2.6953978898e-01
8.1600000000e-01	1.2346704757e-01	-2.7055733933e-01
8.1800000000e-01	1.2400918177e-01	-2.7157726152e-01
8.2000000000e-01	1.2455335819e-01	-2.7259954788e-01
8.2200000000e-01	1.2509958153e-01	-2.7362419058e-01
8.2400000000e-01	1.2564785652e-01	-2.7465118167e-01
8.2600000000e-01	1.2619818782e-01	-2.7568051303e-01
8.2800000000e-01	1.2675058012e-01	-2.7671217640e-01
8.3000000000e-01	1.2730503808e-01	-2.7774616339e-01
8.3200000000e-01	1.2786156632e-01	-2.7878246544e-01
8.3400000000e-01	1.2842016947e-01	-2.7982107387e-01
8.3600000000e-01	1.2898085215e-01	-2.8086197981e-01
8.3800000000e-01	1.2954361892e-01	-2.8190517429e-01
8.4000000000e-01	1.3010847436e-01	-2.8295064815e-01
8.4200000000e-01	1.3067542303e-01	-2.8399839211e-01
8.4400000000e-01	1.3124446944e-01	-2.8504839670e-01
8.4600000000e-01	1.3181561811e-01	-2.8610065234e-01
8.4800000000e-01	1.3238887354e-01	-2.8715514926e-01
8.5000000000e-01	1.3296424020e-01	-2.8821187757e-01
8.5200000000e-01	1.3354172253e-01	-2.8927082719e-01
8.5400000000e-01	1.3412132498e-01	-2.9033198792e-01
8.5600000000e-01	1.3470305195e-01	-2.9139534937e-01
8.5800000000e-01	1.3528690784e-01	-2.9246090101e-01
8.6000000000e-01	1.3587289701e-01	-2.9352863217e-01
8.6200000000e-01	1.3646102381e-01	-2.9459853198e-01
8.6400000000e-01	1.3705129258e-01	-2.9567058945e-01
8.6600000000e-01	1.3764370760e-01	-2.9674479340e-01
8.6800000000e-01	1.3823827317e-01	-2.9782113251e-01
8.7000000000e-01	1.3883499355e-01	-2.9889959529e-01
8.7200000000e-01	1.3943387296e-01	-2.9998017008e-01
8.7400000000e-01	1.4003491563e-01	-3.0106284508e-01
8.7600000000e-01	1.4063812573e-01	-3.0214760831e-01
8.7800000000e-01	1.4124350745e-01	-3.0323444762e-01
8.8000000000e-01	1.4185106490e-01	-3.0432335072e-01
8.8200000000e-01	1.4246080222e-01	-3.0541430512e-01
8.8400000000e-01	1.4307272348e-01	-3.0650729819e-01
8.8600000000e-01	1.4368683276e-01	-3.0760231713e-01
8.8800000000e-01	1.4430313409e-01	-3.0869934896e-01
8.9000000000e-01	1.4492163149e-01	-3.0979838054e-01
8.9200000000e-01	1.4554232894e-01	-3.1089939856e-01
8.9400000000e-01	1.4616523040e-01	-3.1200238955e-01
8.9600000000e-01	1.4679033980e-01	-3.1310733986e-01
8.9800000000e-01	1.4741766105e-01	-3.1421423566e-01
9.0000000000e-01	1.4804719803e-01	-3.1532306297e-01
9.0200000000e-01	1.4867895458e-01	-3.1643380762e-01
9.0400000000e-01	1.4931293453e-01	-3.1754645528e-01
9.0600000000e-01	1.4994914166e-01	-3.1866099145e-01
9.0800000000e-01	1.5058757975e-01	-3.1977740143e-01
9.1000000000e-01	1.5122825251e-01	-3.2089567038e-01
9.1200000000e-01	1.5187116366e-01	-3.2201578327e-01
9.1400000000e-01	1.5251631686e-01	-3.2313772488e-01
9.1600000000e-01	1.5316371577e-01	-3.2426147985e-01
9.1800000000e-01	1.5381336398e-01	-3.2538703260e-01
9.2000000000e-01	1.5446526508e-01	-3.2651436742e-01
9.2200000000e-01	1.5511942263e-01	-3.2764346838e-01
9.2400000000e-01	1.5577584012e-01	-3.2877431939e-01
9.2600000000e-01	1.5643452106e-01	-3.2990690420e-01
9.2800000000e-01	1.5709546889e-01	-3.3104120635e-01
9.3000000000e-01	1.5775868702e-01	-3.3217720922e-01
9.3200000000e-01	1.5842417884e-01	-3.3331489601e-01
9.3400000000e-01	1.5909194771e-01	-3.3445424972e-01
9.3600000000e-01	1.5976199694e-01	-3.3559525319e-01
9.3800000000e-01	1.6043432982e-01	-3.3673788908e-01
9.4000000000e-01	1.6110894958e-01	-3.3788213986e-01
9.4200000000e-01	1.6178585944e-01	-3.3902798781e-01
9.4400000000e-01	1.6246506258e-01	-3.4017541505e-01
9.4600000000e-01	1.6314656214e-01	-3.4132440351e-01
9.4800000000e-01	1.6383036122e-01	-3.4247493491e-01
9.5000000000e-01	1.6451646290e-01	-3.4362699083e-01
9.5200000000e-01	1.6520487019e-01	-3.4478055264e-01
9.5400000000e-01	1.6589558610e-01	-3.4593560153e-01
9.5600000000e-01	1.6658861358e-01	-3.4709211851e-01
9.5800000000e-01	1.6728395554e-01	-3.4825008439e-01
9.6000000000e-01	1.6798161487e-01	-3.4940947983e-01
9.6200000000e-01	1.6868159440e-01	-3.5057028527e-01
9.6400000000e-01	1.6938389693e-01	-3.5173248098e-01
9.6600000000e-01	1.7008852524e-01	-3.5289604705e-01
9.6800000000e-01	1.7079548202e-01	-3.5406096336e-01
9.7000000000e-01	1.7150476998e-01	-3.5522720963e-01
9.7200000000e-01	1.7221639173e-01	-3.5639476538e-01
9.7400000000e-01	1.7293034990e-01	-3.5756360995e-01
9.7600000000e-01	1.7364664702e-01	-3.5873372250e-01
9.7800000000e-01	1.7436528562e-01	-3.5990508197e-01
9.8000000000e-01	1.7508626816e-01	-3.6107766716e-01
9.8200000000e-01	1.7580959709e-01	-3.6225145665e-01
9.8400000000e-01	1.7653527478e-01	-3.6342642884e-01
9.8600000000e-01	1.7726330358e-01	-3.6460256196e-01
9.8800000000e-01	1.7799368579e-01	-3.6577983402e-01
9.9000000000e-01	1.7872642366e-01	-3.6695822286e-01
9.9200000000e-01	1.7946151941e-01	-3.6813770615e-01
9.9400000000e-01	1.8019897520e-01	-3.6931826134e-01
9.9600000000e-01	1.8093879315e-01	-3.7049986571e-01
9.9800000000e-01	1.8168097535e-01	-3.7168249636e-01
1.0000000000e+00	1.8242552381e-01	-3.7286613018e-01
1.0020000000e+00	1.8317244052e-01	-3.7405074388e-01
1.0040000000e+00	1.8392172742e-01	-3.7523631401e-01
1.0060000000e+00	1.8467338640e-01	-3.7642281688e-01
1.0080000000e+00	1.8542741929e-01	-3.7761022867e-01
1.0100000000e+00	1.8618382790e-01	-3.7879852532e-01
1.0120000000e+00	1.8694261397e-01	-3.7998768263e-01
1.0140000000e+00	1.8770377919e-01	-3.8117767617e-01
1.0160000000e+00	1.8846732521e-01	-3.8236848135e-01
1.0180000000e+00	1.8923325364e-01	-3.8356007339e-01
1.0200000000e+00	1.9000156602e-01	-3.8475242732e-01
1.0220000000e+00	1.9077226384e-01	-3.8594551797e-01
1.0240000000e+00	1.9154534856e-01	-3.8713932001e-01
1.0260000000e+00	1.9232082158e-01	-3.8833380791e-01
1.0280000000e+00	1.9309868423e-01	-3.8952895595e-01
1.0300000000e+00	1.9387893782e-01	-3.9072473823e-01
1.0320000000e+00	1.9466158359e-01	-3.9192112866e-01
1.0340000000e+00	1.9544662273e-01	-3.9311810098e-01
1.0360000000e+00	1.9623405637e-01	-3.9431562872e-01
1.0380000000e+00	1.9702388559e-01	-3.9551368525e-01
1.0400000000e+00	1.9781611144e-01	-3.9671224374e-01
1.0420000000e+00	1.9861073489e-01	-3.9791127718e-01
1.0440000000e+00	1.9940775685e-01	-3.9911075839e-01
1.0460000000e+00	2.0020717820e-01	-4.0031065999e-01
1.0480000000e+00	2.0100899975e-01	-4.0151095442e-01
1.0500000000e+00	2.0181322226e-01	-4.0271161395e-01
1.0520000000e+00	2.0261984643e-01	-4.0391261066e-01
1.0540000000e+00	2.0342887291e-01	-4.0511391644e-01
1.0560000000e+00	2.0424030228e-01	-4.0631550302e-01
1.0580000000e+00	2.0505413509e-01	-4.0751734193e-01
1.0600000000e+00	2.0587037180e-01	-4.0871940454e-01
1.0620000000e+00	2.0668901284e-01	-4.0992166202e-01
1.0640000000e+00	2.0751005856e-01	-4.1112408539e-01
1.0660000000e+00	2.0833350927e-01	-4.1232664546e-01
1.0680000000e+00	2.0915936521e-01	-4.1352931289e-01
1.0700000000e+00	2.0998762657e-01	-4.1473205815e-01
1.0720000000e+00	2.1081829348e-01	-4.1593485153e-01
1.0740000000e+00	2.1165136599e-01	-4.1713766316e-01
1.0760000000e+00	2.1248684412e-01	-4.1834046299e-01
1.0780000000e+00	2.1332472782e-01	-4.1954322080e-01
1.0800000000e+00	2.1416501696e-01	-4.2074590617e-01
1.0820000000e+00	2.1500771137e-01	-4.2194848856e-01
1.0840000000e+00	2.1585281082e-01	-4.2315093721e-01
1.0860000000e+00	2.1670031501e-01	-4.2435322121e-01
1.0880000000e+00	2.1755022358e-01	-4.2555530950e-01
1.0900000000e+00	2.1840253610e-01	-4.2675717081e-01
1.0920000000e+00	2.1925725209e-01	-4.2795877374e-01
1.0940000000e+00	2.2011437100e-01	-4.2916008670e-01
1.0960000000e+00	2.2097389222e-01	-4.3036107794e-01
1.0980000000e+00	2.2183581508e-01	-4.3156171556e-01
1.1000000000e+00	2.2270013883e-01	-4.3276196748e-01
1.1020000000e+00	2.2356686267e-01	-4.3396180146e-01
1.1040000000e+00	2.2443598573e-01	-4.3516118510e-01
1.1060000000e+00	2.2530750709e-01	-4.3636008584e-01
1.1080000000e+00	2.2618142573e-01	-4.3755847096e-01
1.1100000000e+00	2.2705774060e-01	-4.3875630759e-01
1.1120000000e+00	2.2793645057e-01	-4.3995356268e-01
1.1140000000e+00	2.2881755444e-01	-4.4115020306e-01
1.1160000000e+00	2.2970105095e-01	-4.4234619536e-01
1.1180000000e+00	2.3058693877e-01	-4.4354150610e-01
1.1200000000e+00	2.3147521650e-01	-4.4473610162e-01
1.1220000000e+00	2.3236588268e-01	-4.4592994811e-01
1.1240000000e+00	2.3325893577e-01	-4.4712301164e-01
1.1260000000e+00	2.3415437418e-01	-4.4831525808e-01
1.1280000000e+00	2.3505219624e-01	-4.4950665320e-01
1.1300000000e+00	2.3595240020e-01	-4.5069716260e-01
1.1320000000e+00	2.3685498427e-01	-4.5188675175e-01
1.1340000000e+00	2.3775994657e-01	-4.5307538595e-01
1.1360000000e+00	2.3866728516e-01	-4.5426303038e-01
1.1380000000e+00	2.3957699801e-01	-4.5544965009e-01
1.1400000000e+00	2.4048908305e-01	-4.5663520996e-01
1.1420000000e+00	2.4140353812e-01	-4.5781967476e-01
1.1440000000e+00	2.4232036100e-01	-4.5900300911e-01
1.1460000000e+00	2.4323954938e-01	-4.6018517749e-01
1.1480000000e+00	2.4416110091e-01	-4.6136614427e-01
1.1500000000e+00	2.4508501313e-01	-4.6254587368e-01
1.1520000000e+00	2.4601128355e-01	-4.6372432979e-01
1.1540000000e+00	2.4693990958e-01	-4.6490147659e-01
1.1560000000e+00	2.4787088856e-01	-4.6607727791e-01
1.1580000000e+00	2.4880421777e-01	-4.6725169747e-01
1.1600000000e+00	2.4973989440e-01	-4.6842469887e-01
1.1620000000e+00	2.5067791559e-01	-4.6959624557e-01
1.1640000000e+00	2.5161827839e-01	-4.7076630093e-01
1.1660000000e+00	2.5256097978e-01	-4.7193482818e-01
1.1680000000e+00	2.5350601666e-01	-4.7310179045e-01
1.1700000000e+00	2.5445338587e-01	-4.7426715073e-01
1.1720000000e+00	2.5540308417e-01	-4.7543087192e-01
1.1740000000e+00	2.5635510824e-01	-4.7659291680e-01
1.1760000000e+00	2.5730945470e-01	-4.7775324805e-01
1.1780000000e+00	2.5826612007e-01	-4.7891182823e-01
1.1800000000e+00	2.5922510082e-01	-4.8006861981e-01
1.1820000000e+00	2.6018639333e-01	-4.8122358514e-01
1.1840000000e+00	2.6114999392e-01	-4.8237668648e-01
1.1860000000e+00	2.6211589881e-01	-4.8352788600e-01
1.1880000000e+00	2.6308410417e-01	-4.8467714575e-01
1.1900000000e+00	2.6405460607e-01	-4.8582442771e-01
1.1920000000e+00	2.6502740053e-01	-4.8696969375e-01
1.1940000000e+00	2.6600248348e-01	-4.8811290565e-01
1.1960000000e+00	2.6697985076e-01	-4.8925402512e-01
1.1980000000e+00	2.6795949816e-01	-4.9039301376e-01
1.2000000000e+00	2.6894142137e-01	-4.9152983310e-01
1.2020000000e+00	2.6992561602e-01	-4.9266444459e-01
1.2040000000e+00	2.7091207765e-01	-4.9379680958e-01
1.2060000000e+00	2.7190080173e-01	-4.9492688938e-01
1.2080000000e+00	2.7289178366e-01	-4.9605464518e-01
1.2100000000e+00	2.7388501874e-01	-4.9718003812e-01
1.2120000000e+00	2.7488050221e-01	-4.9830302929e-01
1.2140000000e+00	2.7587822923e-01	-4.9942357967e-01
1.2160000000e+00	2.7687819488e-01	-5.0054165020e-01
1.2180000000e+00	2.7788039415e-01	-5.0165720174e-01
1.2200000000e+00	2.7888482198e-01	-5.0277019512e-01
1.2220000000e+00	2.7989147320e-01	-5.0388059107e-01
1.2240000000e+00	2.8090034258e-01	-5.0498835030e-01
1.2260000000e+00	2.8191142482e-01	-5.0609343344e-01
1.2280000000e+00	2.8292471451e-01	-5.0719580107e-01
1.2300000000e+00	2.8394020618e-01	-5.0829541374e-01
1.2320000000e+00	2.8495789430e-01	-5.0939223194e-01
1.2340000000e+00	2.8597777322e-01	-5.1048621611e-01
1.2360000000e+00	2.8699983725e-01	-5.1157732667e-01
1.2380000000e+00	2.8802408059e-01	-5.1266552397e-01
1.2400000000e+00	2.8905049737e-01	-5.1375076836e-01
1.2420000000e+00	2.9007908167e-01	-5.1483302011e-01
1.2440000000e+00	2.9110982743e-01	-5.1591223951e-01
1.2460000000e+00	2.9214272858e-01	-5.1698838679e-01
1.2480000000e+00	2.9317777891e-01	-5.1806142215e-01
1.2500000000e+00	2.9421497216e-01	-5.1913130580e-01
1.2520000000e+00	2.9525430200e-01	-5.2019799788e-01
1.2540000000e+00	2.9629576200e-01	-5.2126145855e-01
1.2560000000e+00	2.9733934566e-01	-5.2232164795e-01
1.2580000000e+00	2.9838504638e-01	-5.2337852620e-01
1.2600000000e+00	2.9943285753e-01	-5.2443205340e-01
1.2620000000e+00	3.0048277234e-01	-5.2548218966e-01
1.2640000000e+00	3.0153478400e-01	-5.2652889509e-01
1.2660000000e+00	3.0258888560e-01	-5.2757212978e-01
1.2680000000e+00	3.0364507018e-01	-5.2861185383e-01
1.2700000000e+00	3.0470333065e-01	-5.2964802735e-01
1.2720000000e+00	3.0576365989e-01	-5.3068061045e-01
1.2740000000e+00	3.0682605067e-01	-5.3170956325e-01
1.2760000000e+00	3.0789049570e-01	-5.3273484589e-01
1.2780000000e+00	3.0895698758e-01	-5.3375641852e-01
1.2800000000e+00	3.1002551887e-01	-5.3477424130e-01
1.2820000000e+00	3.1109608202e-01	-5.3578827443e-01
1.2840000000e+00	3.1216866942e-01	-5.3679847813e-01
1.2860000000e+00	3.1324327336e-01	-5.3780481263e-01
1.2880000000e+00	3.1431988606e-01	-5.3880723822e-01
1.2900000000e+00	3.1539849968e-01	-5.3980571520e-01
1.2920000000e+00	3.1647910626e-01	-5.4080020391e-01
1.2940000000e+00	3.1756169781e-01	-5.4179066473e-01
1.2960000000e+00	3.1864626621e-01	-5.4277705810e-01
1.2980000000e+00	3.1973280330e-01	-5.4375934449e-01
1.3000000000e+00	3.2082130082e-01	-5.4473748440e-01
1.3020000000e+00	3.2191175045e-01	-5.4571143843e-01
1.3040000000e+00	3.2300414376e-01	-5.4668116719e-01
1.3060000000e+00	3.2409847227e-01	-5.4764663136e-01
1.3080000000e+00	3.2519472742e-01	-5.4860779169e-01
1.3100000000e+00	3.2629290055e-01	-5.4956460900e-01
1.3120000000e+00	3.2739298293e-01	-5.5051704415e-01
1.3140000000e+00	3.2849496577e-01	-5.5146505809e-01
1.3160000000e+00	3.2959884019e-01	-5.5240861184e-01
1.3180000000e+00	3.3070459722e-01	-5.5334766650e-01
1.3200000000e+00	3.3181222783e-01	-5.5428218323e-01
1.3220000000e+00	3.3292172290e-01	-5.5521212331e-01
1.3240000000e+00	3.3403307325e-01	-5.5613744806e-01
1.3260000000e+00	3.3514626959e-01	-5.5705811893e-01
1.3280000000e+00	3.3626130260e-01	-5.5797409743e-01
1.3300000000e+00	3.3737816283e-01	-5.5888534519e-01
1.3320000000e+00	3.3849684080e-01	-5.5979182392e-01
1.3340000000e+00	3.3961732692e-01	-5.6069349544e-01
1.3360000000e+00	3.4073961155e-01	-5.6159032168e-01
1.3380000000e+00	3.4186368495e-01	-5.6248226466e-01
1.3400000000e+00	3.4298953733e-01	-5.6336928653e-01
1.3420000000e+00	3.4411715879e-01	-5.6425134954e-01
1.3440000000e+00	3.4524653939e-01	-5.6512841608e-01
1.3460000000e+00	3.4637766910e-01	-5.6600044862e-01
1.3480000000e+00	3.4751053781e-01	-5.6686740980e-01
1.3500000000e+00	3.4864513533e-01	-5.6772926235e-01
1.3520000000e+00	3.4978145143e-01	-5.6858596916e-01
1.3540000000e+00	3.5091947576e-01	-5.6943749323e-01
1.3560000000e+00	3.5205919792e-01	-5.7028379770e-01
1.3580000000e+00	3.5320060744e-01	-5.7112484586e-01
1.3600000000e+00	3.5434369377e-01	-5.7196060114e-01
1.3620000000e+00	3.5548844629e-01	-5.7279102711e-01
1.3640000000e+00	3.5663485431e-01	-5.7361608750e-01
1.3660000000e+00	3.5778290704e-01	-5.7443574618e-01
1.3680000000e+00	3.5893259367e-01	-5.7524996717e-01
1.3700000000e+00	3.6008390326e-01	-5.7605871468e-01
1.3720000000e+00	3.6123682485e-01	-5.7686195306e-01
1.3740000000e+00	3.6239134738e-01	-5.7765964681e-01
1.3760000000e+00	3.6354745972e-01	-5.7845176063e-01
1.3780000000e+00	3.6470515068e-01	-5.7923825937e-01
1.3800000000e+00	3.6586440899e-01	-5.8001910806e-01
1.3820000000e+00	3.6702522332e-01	-5.8079427192e-01
1.3840000000e+00	3.6818758226e-01	-5.8156371633e-01
1.3860000000e+00	3.6935147435e-01	-5.8232740686e-01
1.3880000000e+00	3.7051688803e-01	-5.8308530929e-01
1.3900000000e+00	3.7168381170e-01	-5.8383738955e-01
1.3920000000e+00	3.7285223369e-01	-5.8458361380e-01
1.3940000000e+00	3.7402214223e-01	-5.8532394838e-01
1.3960000000e+00	3.7519352553e-01	-5.8605835983e-01
1.3980000000e+00	3.7636637170e-01	-5.8678681488e-01
1.4000000000e+00	3.7754066880e-01	-5.8750928050e-01
1.4020000000e+00	3.7871640481e-01	-5.8822572384e-01
1.4040000000e+00	3.7989356766e-01	-5.8893611227e-01
1.4060000000e+00	3.8107214520e-01	-5.8964041338e-01
1.4080000000e+00	3.8225212523e-01	-5.9033859497e-01
1.4100000000e+00	3.8343349548e-01	-5.9103062506e-01
1.4120000000e+00	3.8461624361e-01	-5.9171647190e-01
1.4140000000e+00	3.8580035722e-01	-5.9239610397e-01
1.4160000000e+00	3.8698582386e-01	-5.9306948998e-01
1.4180000000e+00	3.8817263100e-01	-5.9373659886e-01
1.4200000000e+00	3.8936076605e-01	-5.9439739978e-01
1.4220000000e+00	3.9055021637e-01	-5.9505186216e-01
1.4240000000e+00	3.9174096925e-01	-5.9569995565e-01
1.4260000000e+00	3.9293301193e-01	-5.9634165016e-01
1.4280000000e+00	3.9412633157e-01	-5.9697691583e-01
1.4300000000e+00	3.9532091529e-01	-5.9760572306e-01
1.4320000000e+00	3.9651675014e-01	-5.9822804249e-01
1.4340000000e+00	3.9771382311e-01	-5.9884384504e-01
1.4360000000e+00	3.9891212115e-01	-5.9945310187e-01
1.4380000000e+00	4.0011163114e-01	-6.0005578441e-01
1.4400000000e+00	4.0131233989e-01	-6.0065186435e-01
1.4420000000e+00	4.0251423417e-01	-6.0124131365e-01
1.4440000000e+00	4.0371730070e-01	-6.0182410454e-01
1.4460000000e+00	4.0492152613e-01	-6.0240020952e-01
1.4480000000e+00	4.0612689707e-01	-6.0296960136e-01
1.4500000000e+00	4.0733340005e-01	-6.0353225313e-01
1.4520000000e+00	4.0854102157e-01	-6.0408813816e-01
1.4540000000e+00	4.0974974807e-01	-6.0463723007e-01
1.4560000000e+00	4.1095956594e-01	-6.0517950276e-01
1.4580000000e+00	4.1217046152e-01	-6.0571493042e-01
1.4600000000e+00	4.1338242108e-01	-6.0624348756e-01
1.4620000000e+00	4.1459543087e-01	-6.0676514893e-01
1.4640000000e+00	4.1580947706e-01	-6.0727988962e-01
1.4660000000e+00	4.1702454580e-01	-6.0778768500e-01
1.4680000000e+00	4.1824062316e-01	-6.0828851075e-01
1.4700000000e+00	4.1945769518e-01	-6.0878234284e-01
1.4720000000e+00	4.2067574785e-01	-6.0926915755e-01
1.4740000000e+00	4.2189476712e-01	-6.0974893149e-01
1.4760000000e+00	4.2311473887e-01	-6.1022164155e-01
1.4780000000e+00	4.2433564896e-01	-6.1068726495e-01
1.4800000000e+00	4.2555748319e-01	-6.1114577923e-01
1.4820000000e+00	4.2678022732e-01	-6.1159716222e-01
1.4840000000e+00	4.2800386707e-01	-6.1204139211e-01
1.4860000000e+00	4.2922838811e-01	-6.1247844737e-01
1.4880000000e+00	4.3045377606e-01	-6.1290830684e-01
1.4900000000e+00	4.3168001652e-01	-6.1333094964e-01
1.4920000000e+00	4.3290709503e-01	-6.1374635526e-01
1.4940000000e+00	4.3413499710e-01	-6.1415450348e-01
1.4960000000e+00	4.3536370820e-01	-6.1455537445e-01
1.4980000000e+00	4.3659321374e-01	-6.1494894864e-01
1.5000000000e+00	4.3782349911e-01	-6.1533520684e-01
1.5020000000e+00	4.3905454968e-01	-6.1571413021e-01
1.5040000000e+00	4.4028635073e-01	-6.1608570023e-01
1.5060000000e+00	4.4151888756e-01	-6.1644989872e-01
1.5080000000e+00	4.4275214540e-01	-6.1680670786e-01
1.5100000000e+00	4.4398610946e-01	-6.1715611017e-01
1.5120000000e+00	4.4522076489e-01	-6.1749808850e-01
1.5140000000e+00	4.4645609685e-01	-6.1783262609e-01
1.5160000000e+00	4.4769209043e-01	-6.1815970649e-01
1.5180000000e+00	4.4892873069e-01	-6.1847931363e-01
1.5200000000e+00	4.5016600269e-01	-6.1879143178e-01
1.5220000000e+00	4.5140389142e-01	-6.1909604558e-01
1.5240000000e+00	4.5264238186e-01	-6.1939314001e-01
1.5260000000e+00	4.5388145895e-01	-6.1968270043e-01
1.5280000000e+00	4.5512110763e-01	-6.1996471255e-01
1.5300000000e+00	4.5636131276e-01	-6.2023916244e-01
1.5320000000e+00	4.5760205923e-01	-6.2050603655e-01
1.5340000000e+00	4.5884333185e-01	-6.2076532167e-01
1.5360000000e+00	4.6008511544e-01	-6.2101700498e-01
1.5380000000e+00	4.6132739479e-01	-6.2126107402e-01
1.5400000000e+00	4.6257015466e-01	-6.2149751669e-01
1.5420000000e+00	4.6381337977e-01	-6.2172632129e-01
1.5440000000e+00	4.6505705484e-01	-6.2194747646e-01
1.5460000000e+00	4.6630116457e-01	-6.2216097123e-01
1.5480000000e+00	4.6754569361e-01	-6.2236679499e-01
1.5500000000e+00	4.6879062663e-01	-6.2256493753e-01
1.5520000000e+00	4.7003594824e-01	-6.2275538900e-01
1.5540000000e+00	4.7128164305e-01	-6.2293813994e-01
1.5560000000e+00	4.7252769566e-01	-6.2311318123e-01
1.5580000000e+00	4.7377409063e-01	-6.2328050419e-01
1.5600000000e+00	4.7502081252e-01	-6.2344010048e-01
1.5620000000e+00	4.7626784587e-01	-6.2359196215e-01
1.5640000000e+00	4.7751517521e-01	-6.2373608164e-01
1.5660000000e+00	4.7876278503e-01	-6.2387245175e-01
1.5680000000e+00	4.8001065984e-01	-6.2400106570e-01
1.5700000000e+00	4.8125878412e-01	-6.2412191707e-01
1.5720000000e+00	4.8250714233e-01	-6.2423499983e-01
1.5740000000e+00	4.8375571894e-01	-6.2434030833e-01
1.5760000000e+00	4.8500449838e-01	-6.2443783733e-01
1.5780000000e+00	4.8625346510e-01	-6.2452758195e-01
1.5800000000e+00	4.8750260352e-01	-6.2460953770e-01
1.5820000000e+00	4.8875189805e-01	-6.2468370051e-01
1.5840000000e+00	4.9000133312e-01	-6.2475006665e-01
1.5860000000e+00	4.9125089312e-01	-6.2480863282e-01
1.5880000000e+00	4.9250056245e-01	-6.2485939609e-01
1.5900000000e+00	4.9375032550e-01	-6.2490235392e-01
1.5920000000e+00	4.9500016666e-01	-6.2493750417e-01
1.5940000000e+00	4.9625007031e-01	-6.2496484507e-01
1.5960000000e+00	4.9750002083e-01	-6.2498437526e-01
1.5980000000e+00	4.9875000260e-01	-6.2499609377e-01
1.6000000000e+00	5.0000000000e-01	-6.2500000000e-01
1.6020000000e+00	5.0124999740e-01	-6.2499609377e-01
1.6040000000e+00	5.0249997917e-01	-6.2498437526e-01
1.6060000000e+00	5.0374992969e-01	-6.2496484507e-01
1.6080000000e+00	5.0499983334e-01	-6.2493750417e-01
1.6100000000e+00	5.0624967450e-01	-6.2490235392e-01
1.6120000000e+00	5.0749943755e-01	-6.2485939609e-01
1.6140000000e+00	5.0874910688e-01	-6.2480863282e-01
1.6160000000e+00	5.0999866688e-01	-6.2475006665e-01
1.6180000000e+00	5.1124810195e-01	-6.2468370051e-01
1.6200000000e+00	5.1249739648e-01	-6.2460953770e-01
1.6220000000e+00	5.1374653490e-01	-6.2452758195e-01
1.6240000000e+00	5.1499550162e-01	-6.2443783733e-01
1.6260000000e+00	5.1624428106e-01	-6.2434030833e-01
1.6280000000e+00	5.1749285767e-01	-6.2423499983e-01
1.6300000000e+00	5.1874121588e-01	-6.2412191707e-01
1.6320000000e+00	5.1998934016e-01	-6.2400106570e-01
1.6340000000e+00	5.2123721497e-01	-6.2387245175e-01
1.6360000000e+00	5.2248482479e-01	-6.2373608164e-01
1.6380000000e+00	5.2373215413e-01	-6.2359196215e-01
1.6400000000e+00	5.2497918748e-01	-6.2344010048e-01
1.6420000000e+00	5.2622590937e-01	-6.2328050419e-01
1.6440000000e+00	5.2747230434e-01	-6.2311318123e-01
1.6460000000e+00	5.2871835695e-01	-6.2293813994e-01
1.6480000000e+00	5.2996405176e-01	-6.2275538900e-01
1.6500000000e+00	5.3120937337e-01	-6.2256493753e-01
1.6520000000e+00	5.3245430639e-01	-6.2236679499e-01
1.6540000000e+00	5.3369883543e-01	-6.2216097123e-01
1.6560000000e+00	5.3494294516e-01	-6.2194747646e-01
1.6580000000e+00	5.3618662023e-01	-6.2172632129e-01
1.6600000000e+00	5.3742984534e-01	-6.2149751669e-01
1.6620000000e+00	5.3867260521e-01	-6.2126107402e-01
1.6640000000e+00	5.3991488456e-01	-6.2101700498e-01
1.6660000000e+00	5.4115666815e-01	-6.2076532167e-01
1.6680000000e+00	5.4239794077e-01	-6.2050603655e-01
1.6700000000e+00	5.4363868724e-01	-6.2023916244e-01
1.6720000000e+00	5.4487889237e-01	-6.1996471255e-01
1.6740000000e+00	5.4611854105e-01	-6.1968270043e-01
1.6760000000e+00	5.4735761814e-01	-6.1939314001e-01
1.6780000000e+00	5.4859610858e-01	-6.1909604558e-01
1.6800000000e+00	5.4983399731e-01	-6.1879143178e-01
1.6820000000e+00	5.5107126931e-01	-6.1847931363e-01
1.6840000000e+00	5.5230790957e-01	-6.1815970649e-01
1.6860000000e+00	5.5354390315e-01	-6.1783262609e-01
1.6880000000e+00	5.5477923511e-01	-6.1749808850e-01
1.6900000000e+00	5.5601389054e-01	-6.1715611017e-01
1.6920000000e+00	5.5724785460e-01	-6.1680670786e-01
1.6940000000e+00	5.5848111244e-01	-6.1644989872e-01
1.6960000000e+00	5.5971364927e-01	-6.1608570023e-01
1.6980000000e+00	5.6094545032e-01	-6.1571413021e-01
1.7000000000e+00	5.6217650089e-01	-6.1533520684e-01
1.7020000000e+00	5.6340678626e-01	-6.1494894864e-01
1.7040000000e+00	5.6463629180e-01	-6.1455537445e-01
1.7060000000e+00	5.6586500290e-01	-6.1415450348e-01
1.7080000000e+00	5.6709290497e-01	-6.1374635526e-01
1.7100000000e+00	5.6831998348e-01	-6.1333094964e-01
1.7120000000e+00	5.6954622394e-01	-6.1290830684e-01
1.7140000000e+00	5.7077161189e-01	-6.1247844737e-01
1.7160000000e+00	5.7199613293e-01	-6.1204139211e-01
1.7180000000e+00	5.7321977268e-01	-6.1159716222e-01
1.7200000000e+00	5.7444251681e-01	-6.1114577923e-01
1.7220000000e+00	5.7566435104e-01	-6.1068726495e-01
1.7240000000e+00	5.7688526113e-01	-6.1022164155e-01
1.7260000000e+00	5.7810523288e-01	-6.0974893149e-01
1.7280000000e+00	5.7932425215e-01	-6.0926915755e-01
1.7300000000e+00	5.8054230482e-01	-6.0878234284e-01
1.7320000000e+00	5.8175937684e-01	-6.0828851075e-01
1.7340000000e+00	5.8297545420e-01	-6.0778768500e-01
1.7360000000e+00	5.8419052294e-01	-6.0727988962e-01
1.7380000000e+00	5.8540456913e-01	-6.0676514893e-01
1.7400000000e+00	5.8661757892e-01	-6.0624348756e-01
1.7420000000e+00	5.8782953848e-01	-6.0571493042e-01
1.7440000000e+00	5.8904043406e-01	-6.0517950276e-01
1.7460000000e+00	5.9025025193e-01	-6.0463723007e-01
1.7480000000e+00	5.9145897843e-01	-6.0408813816e-01
1.7500000000e+00	5.9266659995e-01	-6.0353225313e-01
1.7520000000e+00	5.9387310293e-01	-6.0296960136e-01
1.7540000000e+00	5.9507847387e-01	-6.0240020952e-01
1.7560000000e+00	5.9628269930e-01	-6.0182410454e-01
1.7580000000e+00	5.9748576583e-01	-6.0124131365e-01
1.7600000000e+00	5.9868766011e-01	-6.0065186435e-01
1.7620000000e+00	5.9988836886e-01	-6.0005578441e-01
1.7640000000e+00	6.0108787885e-01	-5.9945310187e-01
1.7660000000e+00	6.0228617689e-01	-5.9884384504e-01
1.7680000000e+00	6.0348324986e-01	-5.9822804249e-01
1.7700000000e+00	6.0467908471e-01	-5.9760572306e-01
1.7720000000e+00	6.0587366843e-01	-5.9697691583e-01
1.7740000000e+00	6.0706698807e-01	-5.9634165016e-01
1.7760000000e+00	6.0825903075e-01	-5.9569995565e-01
1.7780000000e+00	6.0944978363e-01	-5.9505186216e-01
1.7800000000e+00	6.1063923395e-01	-5.9439739978e-01
1.7820000000e+00	6.1182736900e-01	-5.9373659886e-01
1.7840000000e+00	6.1301417614e-01	-5.9306948998e-01
1.7860000000e+00	6.1419964278e-01	-5.9239610397e-01
1.7880000000e+00	6.1538375639e-01	-5.9171647190e-01
1.7900000000e+00	6.1656650452e-01	-5.9103062506e-01
1.7920000000e+00	6.1774787477e-01	-5.9033859497e-01
1.7940000000e+00	6.1892785480e-01	-5.8964041338e-01
1.7960000000e+00	6.2010643234e-01	-5.8893611227e-01
1.7980000000e+00	6.2128359519e-01	-5.8822572384e-01
1.8000000000e+00	6.2245933120e-01	-5.8750928050e-01
1.8020000000e+00	6.2363362830e-01	-5.8678681488e-01
1.8040000000e+00	6.2480647447e-01	-5.8605835983e-01
1.8060000000e+00	6.2597785777e-01	-5.8532394838e-01
1.8080000000e+00	6.2714776631e-01	-5.8458361380e-01
1.8100000000e+00	6.2831618830e-01	-5.8383738955e-01
1.8120000000e+00	6.2948311197e-01	-5.8308530929e-01
1.8140000000e+00	6.3064852565e-01	-5.8232740686e-01
1.8160000000e+00	6.3181241774e-01	-5.8156371633e-01
1.8180000000e+00	6.3297477668e-01	-5.8079427192e-01
1.8200000000e+00	6.3413559101e-01	-5.8001910806e-01
1.8220000000e+00	6.3529484932e-01	-5.7923825937e-01
1.8240000000e+00	6.3645254028e-01	-5.7845176063e-01
1.8260000000e+00	6.3760865262e-01	-5.7765964681e-01
1.8280000000e+00	6.3876317515e-01	-5.7686195306e-01
1.8300000000e+00	6.3991609674e-01	-5.7605871468e-01
1.8320000000e+00	6.4106740633e-01	-5.7524996717e-01
1.8340000000e+00	6.4221709296e-01	-5.7443574618e-01
1.8360000000e+00	6.4336514569e-01	-5.7361608750e-01
1.8380000000e+00	6.4451155371e-01	-5.7279102711e-01
1.8400000000e+00	6.4565630623e-01	-5.7196060114e-01
1.8420000000e+00	6.4679939256e-01	-5.7112484586e-01
1.8440000000e+00	6.4794080208e-01	-5.7028379770e-01
1.8460000000e+00	6.4908052424e-01	-5.6943749323e-01
1.8480000000e+00	6.5021854857e-01	-5.6858596916e-01
1.8500000000e+00	6.5135486467e-01	-5.6772926235e-01
1.8520000000e+00	6.5248946219e-01	-5.6686740980e-01
1.8540000000e+00	6.5362233090e-01	-5.6600044862e-01
1.8560000000e+00	6.5475346061e-01	-5.6512841608e-01
1.8580000000e+00	6.5588284121e-01	-5.6425134954e-01
1.8600000000e+00	6.5701046267e-01	-5.6336928653e-01
1.8620000000e+00	6.5813631505e-01	-5.6248226466e-01
1.8640000000e+00	6.5926038845e-01	-5.6159032168e-01
1.8660000000e+00	6.6038267308e-01	-5.6069349544e-01
1.8680000000e+00	6.6150315920e-01	-5.5979182392e-01
1.8700000000e+00	6.6262183717e-01	-5.5888534519e-01
1.8720000000e+00	6.6373869740e-01	-5.5797409743e-01
1.8740000000e+00	6.6485373041e-01	-5.5705811893e-01
1.8760000000e+00	6.6596692675e-01	-5.5613744806e-01
1.8780000000e+00	6.6707827710e-01	-5.5521212331e-01
1.8800000000e+00	6.6818777217e-01	-5.5428218323e-01
1.8820000000e+00	6.6929540278e-01	-5.5334766650e-01
1.8840000000e+00	6.7040115981e-01	-5.5240861184e-01
1.8860000000e+00	6.7150503423e-01	-5.5146505809e-01
1.8880000000e+00	6.7260701707e-01	-5.5051704415e-01
1.8900000000e+00	6.7370709945e-01	-5.4956460900e-01
1.8920000000e+00	6.7480527258e-01	-5.4860779169e-01
1.8940000000e+00	6.7590152773e-01	-5.4764663136e-01
1.8960000000e+00	6.7699585624e-01	-5.4668116719e-01
1.8980000000e+00	6.7808824955e-01	-5.4571143843e-01
1.9000000000e+00	6.7917869918e-01	-5.4473748440e-01
1.9020000000e+00	6.8026719670e-01	-5.4375934449e-01
1.9040000000e+00	6.8135373379e-01	-5.4277705810e-01
1.9060000000e+00	6.8243830219e-01	-5.4179066473e-01
1.9080000000e+00	6.8352089374e-01	-5.4080020391e-01
1.9100000000e+00	6.8460150032e-01	-5.3980571520e-01
1.9120000000e+00	6.8568011394e-01	-5.3880723822e-01
1.9140000000e+00	6.8675672664e-01	-5.3780481263e-01
1.9160000000e+00	6.8783133058e-01	-5.3679847813e-01
1.9180000000e+00	6.8890391798e-01	-5.3578827443e-01
1.9200000000e+00	6.8997448113e-01	-5.3477424130e-01
1.9220000000e+00	6.9104301242e-01	-5.3375641852e-01
1.9240000000e+00	6.9210950430e-01	-5.3273484589e-01
1.9260000000e+00	6.9317394933e-01	-5.3170956325e-01
1.9280000000e+00	6.9423634011e-01	-5.3068061045e-01
1.9300000000e+00	6.9529666935e-01	-5.2964802735e-01
1.9320000000e+00	6.9635492982e-01	-5.2861185383e-01
1.9340000000e+00	6.9741111440e-01	-5.2757212978e-01
1.9360000000e+00	6.9846521600e-01	-5.2652889509e-01
1.9380000000e+00	6.9951722766e-01	-5.2548218966e-01
1.9400000000e+00	7.0056714247e-01	-5.2443205340e-01
1.9420000000e+00	7.0161495362e-01	-5.2337852620e-01
1.9440000000e+00	7.0266065434e-01	-5.2232164795e-01
1.9460000000e+00	7.0370423800e-01	-5.2126145855e-01
1.9480000000e+00	7.0474569800e-01	-5.2019799788e-01
1.9500000000e+00	7.0578502784e-01	-5.1913130580e-01
1.9520000000e+00	7.0682222109e-01	-5.1806142215e-01
1.9540000000e+00	7.0785727142e-01	-5.1698838679e-01
1.9560000000e+00	7.0889017257e-01	-5.1591223951e-01
1.9580000000e+00	7.0992091833e-01	-5.1483302011e-01
1.9600000000e+00	7.1094950263e-01	-5.1375076836e-01
1.9620000000e+00	7.1197591941e-01	-5.1266552397e-01
1.9640000000e+00	7.1300016275e-01	-5.1157732667e-01
1.9660000000e+00	7.1402222678e-01	-5.1048621611e-01
1.9680000000e+00	7.1504210570e-01	-5.0939223194e-01
1.9700000000e+00	7.1605979382e-01	-5.0829541374e-01
1.9720000000e+00	7.1707528549e-01	-5.0719580107e-01
1.9740000000e+00	7.1808857518e-01	-5.0609343344e-01
1.9760000000e+00	7.1909965742e-01	-5.0498835030e-01
1.9780000000e+00	7.2010852680e-01	-5.0388059107e-01
1.9800000000e+00	7.2111517802e-01	-5.0277019512e-01
1.9820000000e+00	7.2211960585e-01	-5.0165720174e-01
1.9840000000e+00	7.2312180512e-01	-5.0054165020e-01
1.9860000000e+00	7.2412177077e-01	-4.9942357967e-01
1.9880000000e+00	7.2511949779e-01	-4.9830302929e-01
1.9900000000e+00	7.2611498126e-01	-4.9718003812e-01
1.9920000000e+00	7.2710821634e-01	-4.9605464518e-01
1.9940000000e+00	7.2809919827e-01	-4.9492688938e-01
1.9960000000e+00	7.2908792235e-01	-4.9379680958e-01
1.9980000000e+00	7.3007438398e-01	-4.9266444459e-01
2.0000000000e+00	7.3105857863e-01	-4.9152983310e-01
2.0020000000e+00	7.3204050184e-01	-4.9039301376e-01
2.0040000000e+00	7.3302014924e-01	-4.8925402512e-01
2.0060000000e+00	7.3399751652e-01	-4.8811290565e-01
2.0080000000e+00	7.3497259947e-01	-4.8696969375e-01
2.0100000000e+00	7.3594539393e-01	-4.8582442771e-01
2.0120000000e+00	7.3691589583e-01	-4.8467714575e-01
2.0140000000e+00	7.3788410119e-01	-4.8352788600e-01
2.0160000000e+00	7.3885000608e-01	-4.8237668648e-01
2.0180000000e+00	7.3981360667e-01	-4.8122358514e-01
2.0200000000e+00	7.4077489918e-01	-4.8006861981e-01
2.0220000000e+00	7.4173387993e-01	-4.7891182823e-01
2.0240000000e+00	7.4269054530e-01	-4.7775324805e-01
2.0260000000e+00	7.4364489176e-01	-4.7659291680e-01
2.0280000000e+00	7.4459691583e-01	-4.7543087192e-01
2.0300000000e+00	7.4554661413e-01	-4.7426715073e-01
2.0320000000e+00	7.4649398334e-01	-4.7310179045e-01
2.0340000000e+00	7.4743902022e-01	-4.7193482818e-01
2.0360000000e+00	7.4838172161e-01	-4.7076630093e-01
2.0380000000e+00	7.4932208441e-01	-4.6959624557e-01
2.0400000000e+00	7.5026010560e-01	-4.6842469887e-01
2.0420000000e+00	7.5119578223e-01	-4.6725169747e-01
2.0440000000e+00	7.5212911144e-01	-4.6607727791e-01
2.0460000000e+00	7.5306009042e-01	-4.6490147659e-01
2.0480000000e+00	7.5398871645e-01	-4.6372432979e-01
2.0500000000e+00	7.5491498687e-01	-4.6254587368e-01
2.0520000000e+00	7.5583889909e-01	-4.6136614427e-01
2.0540000000e+00	7.5676045062e-01	-4.6018517749e-01
2.0560000000e+00	7.5767963900e-01	-4.5900300911e-01
2.0580000000e+00	7.5859646188e-01	-4.5781967476e-01
2.0600000000e+00	7.5951091695e-01	-4.5663520996e-01
2.0620000000e+00	7.6042300199e-01	-4.5544965009e-01
2.0640000000e+00	7.6133271484e-01	-4.5426303038e-01
2.0660000000e+00	7.6224005343e-01	-4.5307538595e-01
2.0680000000e+00	7.6314501573e-01	-4.5188675175e-01
2.0700000000e+00	7.6404759980e-01	-4.5069716260e-01
2.0720000000e+00	7.6494780376e-01	-4.4950665320e-01
2.0740000000e+00	7.6584562582e-01	-4.4831525808e-01
2.0760000000e+00	7.6674106423e-01	-4.4712301164e-01
2.0780000000e+00	7.6763411732e-01	-4.4592994811e-01
2.0800000000e+00	7.6852478350e-01	-4.4473610162e-01
2.0820000000e+00	7.6941306123e-01	-4.4354150610e-01
2.0840000000e+00	7.7029894905e-01	-4.4234619536e-01
2.0860000000e+00	7.7118244556e-01	-4.4115020306e-01
2.0880000000e+00	7.7206354943e-01	-4.3995356268e-01
2.0900000000e+00	7.7294225940e-01	-4.3875630759e-01
2.0920000000e+00	7.7381857427e-01	-4.3755847096e-01
2.0940000000e+00	7.7469249291e-01	-4.3636008584e-01
2.0960000000e+00	7.7556401427e-01	-4.3516118510e-01
2.0980000000e+00	7.7643313733e-01	-4.3396180146e-01
2.1000000000e+00	7.7729986117e-01	-4.3276196748e-01
2.1020000000e+00	7.7816418492e-01	-4.3156171556e-01
2.1040000000e+00	7.7902610778e-01	-4.3036107794e-01
2.1060000000e+00	7.7988562900e-01	-4.2916008670e-01
2.1080000000e+00	7.8074274791e-01	-4.2795877374e-01
2.1100000000e+00	7.8159746390e-01	-4.2675717081e-01
2.1120000000e+00	7.8244977642e-01	-4.2555530950e-01
2.1140000000e+00	7.8329968499e-01	-4.2435322121e-01
2.1160000000e+00	7.8414718918e-01	-4.2315093721e-01
2.1180000000e+00	7.8499228863e-01	-4.2194848856e-01
2.1200000000e+00	7.8583498304e-01	-4.2074590617e-01
2.1220000000e+00	7.8667527218e-01	-4.1954322080e-01
2.1240000000e+00	7.8751315588e-01	-4.1834046299e-01
2.1260000000e+00	7.8834863401e-01	-4.1713766316e-01
2.1280000000e+00	7.8918170652e-01	-4.1593485153e-01
2.1300000000e+00	7.9001237343e-01	-4.1473205815e-01
2.1320000000e+00	7.9084063479e-01	-4.1352931289e-01
2.1340000000e+00	7.9166649073e-01	-4.1232664546e-01
2.1360000000e+00	7.9248994144e-01	-4.1112408539e-01
2.1380000000e+00	7.9331098716e-01	-4.0992166202e-01
2.1400000000e+00	7.9412962820e-01	-4.0871940454e-01
2.1420000000e+00	7.9494586491e-01	-4.0751734193e-01
2.1440000000e+00	7.9575969772e-01	-4.0631550302e-01
2.1460000000e+00	7.9657112709e-01	-4.0511391644e-01
2.1480000000e+00	7.9738015357e-01	-4.0391261066e-01
2.1500000000e+00	7.9818677774e-01	-4.0271161395e-01
2.1520000000e+00	7.9899100025e-01	-4.0151095442e-01
2.1540000000e+00	7.9979282180e-01	-4.0031065999e-01
2.1560000000e+00	8.0059224315e-01	-3.9911075839e-01
2.1580000000e+00	8.0138926511e-01	-3.9791127718e-01
2.1600000000e+00	8.0218388856e-01	-3.9671224374e-01
2.1620000000e+00	8.0297611441e-01	-3.9551368525e-01
2.1640000000e+00	8.0376594363e-01	-3.9431562872e-01
2.1660000000e+00	8.0455337727e-01	-3.9311810098e-01
2.1680000000e+00	8.0533841641e-01	-3.9192112866e-01
2.1700000000e+00	8.0612106218e-01	-3.9072473823e-01
2.1720000000e+00	8.0690131577e-01	-3.8952895595e-01
2.1740000000e+00	8.0767917842e-01	-3.8833380791e-01
2.1760000000e+00	8.0845465144e-01	-3.8713932001e-01
2.1780000000e+00	8.0922773616e-01	-3.8594551797e-01
2.1800000000e+00	8.0999843398e-01	-3.8475242732e-01
2.1820000000e+00	8.1076674636e-01	-3.8356007339e-01
2.1840000000e+00	8.1153267479e-01	-3.8236848135e-01
2.1860000000e+00	8.1229622081e-01	-3.8117767617e-01
2.1880000000e+00	8.1305738603e-01	-3.7998768263e-01
2.1900000000e+00	8.1381617210e-01	-3.7879852532e-01
2.1920000000e+00	8.1457258071e-01	-3.7761022867e-01
2.1940000000e+00	8.1532661360e-01	-3.7642281688e-01
2.1960000000e+00	8.1607827258e-01	-3.7523631401e-01
2.1980000000e+00	8.1682755948e-01	-3.7405074388e-01
2.2000000000e+00	8.1757447619e-01	-3.7286613018e-01
2.2020000000e+00	8.1831902465e-01	-3.7168249636e-01
2.2040000000e+00	8.1906120685e-01	-3.7049986571e-01
2.2060000000e+00	8.1980102480e-01	-3.6931826134e-01
2.2080000000e+00	8.2053848059e-01	-3.6813770615e-01
2.2100000000e+00	8.2127357634e-01	-3.6695822286e-01
2.2120000000e+00	8.2200631421e-01	-3.6577983402e-01
2.2140000000e+00	8.2273669642e-01	-3.6460256196e-01
2.2160000000e+00	8.2346472522e-01	-3.6342642884e-01
2.2180000000e+00	8.2419040291e-01	-3.6225145665e-01
2.2200000000e+00	8.2491373184e-01	-3.6107766716e-01
2.2220000000e+00	8.2563471438e-01	-3.5990508197e-01
2.2240000000e+00	8.2635335298e-01	-3.5873372250e-01
2.2260000000e+00	8.2706965010e-01	-3.5756360995e-01
2.2280000000e+00	8.2778360827e-01	-3.5639476538e-01
2.2300000000e+00	8.2849523002e-01	-3.5522720963e-01
2.2320000000e+00	8.2920451798e-01	-3.5406096336e-01
2.2340000000e+00	8.2991147476e-01	-3.5289604705e-01
2.2360000000e+00	8.3061610307e-01	-3.5173248098e-01
2.2380000000e+00	8.3131840560e-01	-3.5057028527e-01
2.2400000000e+00	8.3201838513e-01	-3.4940947983e-01
2.2420000000e+00	8.3271604446e-01	-3.4825008439e-01
2.2440000000e+00	8.3341138642e-01	-3.4709211851e-01
2.2460000000e+00	8.3410441390e-01	-3.4593560153e-01
2.2480000000e+00	8.3479512981e-01	-3.4478055264e-01
2.2500000000e+00	8.3548353710e-01	-3.4362699083e-01
2.2520000000e+00	8.3616963878e-01	-3.4247493491e-01
2.2540000000e+00	8.3685343786e-01	-3.4132440351e-01
2.2560000000e+00	8.3753493742e-01	-3.4017541505e-01
2.2580000000e+00	8.3821414056e-01	-3.3902798781e-01
2.2600000000e+00	8.3889105042e-01	-3.3788213986e-01
2.2620000000e+00	8.3956567018e-01	-3.3673788908e-01
2.2640000000e+00	8.4023800306e-01	-3.3559525319e-01
2.2660000000e+00	8.4090805229e-01	-3.3445424972e-01
2.2680000000e+00	8.4157582116e-01	-3.3331489601e-01
2.2700000000e+00	8.4224131298e-01	-3.3217720922e-01
2.2720000000e+00	8.4290453111e-01	-3.3104120635e-01
2.2740000000e+00	8.4356547894e-01	-3.2990690420e-01
2.2760000000e+00	8.4422415988e-01	-3.2877431939e-01
2.2780000000e+00	8.4488057737e-01	-3.2764346838e-01
2.2800000000e+00	8.4553473492e-01	-3.2651436742e-01
2.2820000000e+00	8.4618663602e-01	-3.2538703260e-01
2.2840000000e+00	8.4683628423e-01	-3.2426147985e-01
2.2860000000e+00	8.4748368314e-01	-3.2313772488e-01
2.2880000000e+00	8.4812883634e-01	-3.2201578327e-01
2.2900000000e+00	8.4877174749e-01	-3.2089567038e-01
2.2920000000e+00	8.4941242025e-01	-3.1977740143e-01
2.2940000000e+00	8.5005085834e-01	-3.1866099145e-01
2.2960000000e+00	8.5068706547e-01	-3.1754645528e-01
2.2980000000e+00	8.5132104542e-01	-3.1643380762e-01
2.3000000000e+00	8.5195280197e-01	-3.1532306297e-01
2.3020000000e+00	8.5258233895e-01	-3.1421423566e-01
2.3040000000e+00	8.5320966020e-01	-3.1310733986e-01
2.3060000000e+00	8.5383476960e-01	-3.1200238955e-01
2.3080000000e+00	8.5445767106e-01	-3.1089939856e-01
2.3100000000e+00	8.5507836851e-01	-3.0979838054e-01
2.3120000000e+00	8.5569686591e-01	-3.0869934896e-01
2.3140000000e+00	8.5631316724e-01	-3.0760231713e-01
2.3160000000e+00	8.5692727652e-01	-3.0650729819e-01
2.3180000000e+00	8.5753919778e-01	-3.0541430512e-01
2.3200000000e+00	8.5814893510e-01	-3.0432335072e-01
2.3220000000e+00	8.5875649255e-01	-3.0323444762e-01
2.3240000000e+00	8.5936187427e-01	-3.0214760831e-01
2.3260000000e+00	8.5996508437e-01	-3.0106284508e-01
2.3280000000e+00	8.6056612704e-01	-2.9998017008e-01
2.3300000000e+00	8.6116500645e-01	-2.9889959529e-01
2.3320000000e+00	8.6176172683e-01	-2.9782113251e-01
2.3340000000e+00	8.6235629240e-01	-2.9674479340e-01
2.3360000000e+00	8.6294870742e-01	-2.9567058945e-01
2.3380000000e+00	8.6353897619e-01	-2.9459853198e-01
2.3400000000e+00	8.6412710299e-01	-2.9352863217e-01
2.3420000000e+00	8.6471309216e-01	-2.9246090101e-01
2.3440000000e+00	8.6529694805e-01	-2.9139534937e-01
2.3460000000e+00	8.6587867502e-01	-2.9033198792e-01
2.3480000000e+00	8.6645827747e-01	-2.8927082719e-01
2.3500000000e+00	8.6703575980e-01	-2.8821187757e-01
2.3520000000e+00	8.6761112646e-01	-2.8715514926e-01
2.3540000000e+00	8.6818438189e-01	-2.8610065234e-01
2.3560000000e+00	8.6875553056e-01	-2.8504839670e-01
2.3580000000e+00	8.6932457697e-01	-2.8399839211e-01
2.3600000000e+00	8.6989152564e-01	-2.8295064815e-01
2.3620000000e+00	8.7045638108e-01	-2.8190517429e-01
2.3640000000e+00	8.7101914785e-01	-2.8086197981e-01
2.3660000000e+00	8.7157983053e-01	-2.7982107387e-01
2.3680000000e+00	8.7213843368e-01	-2.7878246544e-01
2.3700000000e+00	8.7269496192e-01	-2.7774616339e-01
2.3720000000e+00	8.7324941988e-01	-2.7671217640e-01
2.3740000000e+00	8.7380181218e-01	-2.7568051303e-01
2.3760000000e+00	8.7435214348e-01	-2.7465118167e-01
2.3780000000e+00	8.7490041847e-01	-2.7362419058e-01
2.3800000000e+00	8.7544664181e-01	-2.7259954788e-01
2.3820000000e+00	8.7599081823e-01	-2.7157726152e-01
2.3840000000e+00	8.7653295243e-01	-2.7055733933e-01
2.3860000000e+00	8.7707304917e-01	-2.6953978898e-01
2.3880000000e+00	8.7761111318e-01	-2.6852461801e-01
2.3900000000e+00	8.7814714923e-01	-2.6751183382e-01
2.3920000000e+00	8.7868116211e-01	-2.6650144366e-01
2.3940000000e+00	8.7921315661e-01	-2.6549345464e-01
2.3960000000e+00	8.7974313753e-01	-2.6448787374e-01
2.3980000000e+00	8.8027110971e-01	-2.6348470780e-01
2.4000000000e+00	8.8079707798e-01	-2.6248396351e-01
2.4020000000e+00	8.8132104718e-01	-2.6148564744e-01
2.4040000000e+00	8.8184302219e-01	-2.6048976601e-01
2.4060000000e+00	8.8236300787e-01	-2.5949632552e-01
2.4080000000e+00	8.8288100912e-01	-2.5850533213e-01
2.4100000000e+00	8.8339703084e-01	-2.5751679186e-01
2.4120000000e+00	8.8391107793e-01	-2.5653071060e-01
2.4140000000e+00	8.8442315532e-01	-2.5554709413e-01
2.4160000000e+00	8.8493326795e-01	-2.5456594805e-01
2.4180000000e+00	8.8544142077e-01	-2.5358727789e-01
2.4200000000e+00	8.8594761872e-01	-2.5261108901e-01
2.4220000000e+00	8.8645186678e-01	-2.5163738665e-01
2.4240000000e+00	8.8695416993e-01	-2.5066617594e-01
2.4260000000e+00	8.8745453315e-01	-2.4969746186e-01
2.4280000000e+00	8.8795296144e-01	-2.4873124927e-01
2.4300000000e+00	8.8844945982e-01	-2.4776754292e-01
2.4320000000e+00	8.8894403329e-01	-2.4680634742e-01
2.4340000000e+00	8.8943668688e-01	-2.4584766727e-01
2.4360000000e+00	8.8992742564e-01	-2.4489150684e-01
2.4380000000e+00	8.9041625459e-01	-2.4393787037e-01
2.4400000000e+00	8.9090317880e-01	-2.4298676200e-01
2.4420000000e+00	8.9138820333e-01	-2.4203818574e-01
2.4440000000e+00	8.9187133324e-01	-2.4109214547e-01
2.4460000000e+00	8.9235257360e-01	-2.4014864496e-01
2.4480000000e+00	8.9283192951e-01	-2.3920768789e-01
2.4500000000e+00	8.9330940605e-01	-2.3826927777e-01
2.4520000000e+00	8.9378500832e-01	-2.3733341805e-01
2.4540000000e+00	8.9425874143e-01	-2.3640011202e-01
2.4560000000e+00	8.9473061048e-01	-2.3546936288e-01
2.4580000000e+00	8.9520062059e-01	-2.3454117372e-01
2.4600000000e+00	8.9566877688e-01	-2.3361554750e-01
2.4620000000e+00	8.9613508449e-01	-2.3269248709e-01
2.4640000000e+00	8.9659954854e-01	-2.3177199524e-01
2.4660000000e+00	8.9706217418e-01	-2.3085407458e-01
2.4680000000e+00	8.9752296656e-01	-2.2993872765e-01
2.4700000000e+00	8.9798193081e-01	-2.2902595687e-01
2.4720000000e+00	8.9843907210e-01	-2.2811576456e-01
2.4740000000e+00	8.9889439559e-01	-2.2720815292e-01
2.4760000000e+00	8.9934790644e-01	-2.2630312406e-01
2.4780000000e+00	8.9979960981e-01	-2.2540067999e-01
2.4800000000e+00	9.0024951088e-01	-2.2450082260e-01
2.4820000000e+00	9.0069761483e-01	-2.2360355368e-01
2.4840000000e+00	9.0114392682e-01	-2.2270887493e-01
2.4860000000e+00	9.0158845205e-01	-2.2181678794e-01
2.4880000000e+00	9.0203119570e-01	-2.2092729421e-01
2.4900000000e+00	9.0247216296e-01	-2.2004039511e-01
2.4920000000e+00	9.0291135901e-01	-2.1915609194e-01
2.4940000000e+00	9.0334878906e-01	-2.1827438591e-01
2.4960000000e+00	9.0378445829e-01	-2.1739527811e-01
2.4980000000e+00	9.0421837190e-01	-2.1651876954e-01
2.5000000000e+00	9.0465053510e-01	-2.1564486111e-01
2.5020000000e+00	9.0508095308e-01	-2.1477355363e-01
2.5040000000e+00	9.0550963105e-01	-2.1390484781e-01
2.5060000000e+00	9.0593657421e-01	-2.1303874430e-01
2.5080000000e+00	9.0636178776e-01	-2.1217524362e-01
2.5100000000e+00	9.0678527692e-01	-2.1131434621e-01
2.5120000000e+00	9.0720704688e-01	-2.1045605242e-01
2.5140000000e+00	9.0762710286e-01	-2.0960036253e-01
2.5160000000e+00	9.0804545007e-01	-2.0874727669e-01
2.5180000000e+00	9.0846209371e-01	-2.0789679501e-01
2.5200000000e+00	9.0887703899e-01	-2.0704891748e-01
2.5220000000e+00	9.0929029111e-01	-2.0620364400e-01
2.5240000000e+00	9.0970185530e-01	-2.0536097442e-01
2.5260000000e+00	9.1011173675e-01	-2.0452090846e-01
2.5280000000e+00	9.1051994067e-01	-2.0368344579e-01
2.5300000000e+00	9.1092647226e-01	-2.0284858598e-01
2.5320000000e+00	9.1133133675e-01	-2.0201632853e-01
2.5340000000e+00	9.1173453931e-01	-2.0118667284e-01
2.5360000000e+00	9.1213608517e-01	-2.0035961825e-01
2.5380000000e+00	9.1253597952e-01	-1.9953516400e-01
2.5400000000e+00	9.1293422756e-01	-1.9871330927e-01
2.5420000000e+00	9.1333083449e-01	-1.9789405315e-01
2.5440000000e+00	9.1372580550e-01	-1.9707739465e-01
2.5460000000e+00	9.1411914580e-01	-1.9626333271e-01
2.5480000000e+00	9.1451086057e-01	-1.9545186618e-01
2.5500000000e+00	9.1490095499e-01	-1.9464299386e-01
2.5520000000e+00	9.1528943427e-01	-1.9383671446e-01
2.5540000000e+00	9.1567630358e-01	-1.9303302661e-01
2.5560000000e+00	9.1606156810e-01	-1.9223192887e-01
2.5580000000e+00	9.1644523302e-01	-1.9143341974e-01
2.5600000000e+00	9.1682730351e-01	-1.9063749763e-01
2.5620000000e+00	9.1720778473e-01	-1.8984416089e-01
2.5640000000e+00	9.1758668187e-01	-1.8905340781e-01
2.5660000000e+00	9.1796400009e-01	-1.8826523658e-01
2.5680000000e+00	9.1833974454e-01	-1.8747964535e-01
2.5700000000e+00	9.1871392039e-01	-1.8669663219e-01
2.5720000000e+00	9.1908653278e-01	-1.8591619510e-01
2.5740000000e+00	9.1945758688e-01	-1.8513833202e-01
2.5760000000e+00	9.1982708783e-01	-1.8436304082e-01
2.5780000000e+00	9.2019504076e-01	-1.8359031930e-01
2.5800000000e+00	9.2056145082e-01	-1.8282016522e-01
2.5820000000e+00	9.2092632313e-01	-1.8205257624e-01
2.5840000000e+00	9.2128966283e-01	-1.8128754998e-01
2.5860000000e+00	9.2165147504e-01	-1.8052508400e-01
2.5880000000e+00	9.2201176487e-01	-1.7976517578e-01
2.5900000000e+00	9.2237053744e-01	-1.7900782275e-01
2.5920000000e+00	9.2272779786e-01	-1.7825302228e-01
2.5940000000e+00	9.2308355123e-01	-1.7750077169e-01
2.5960000000e+00	9.2343780265e-01	-1.7675106822e-01
2.5980000000e+00	9.2379055720e-01	-1.7600390907e-01
2.6000000000e+00	9.2414181998e-01	-1.7525929136e-01
2.6020000000e+00	9.2449159606e-01	-1.7451721219e-01
2.6040000000e+00	9.2483989052e-01	-1.7377766856e-01
2.6060000000e+00	9.2518670842e-01	-1.7304065745e-01
2.6080000000e+00	9.2553205483e-01	-1.7230617577e-01
2.6100000000e+00	9.2587593481e-01	-1.7157422038e-01
2.6120000000e+00	9.2621835340e-01	-1.7084478807e-01
2.6140000000e+00	9.2655931564e-01	-1.7011787560e-01
2.6160000000e+00	9.2689882658e-01	-1.6939347967e-01
2.6180000000e+00	9.2723689124e-01	-1.6867159692e-01
2.6200000000e+00	9.2757351464e-01	-1.6795222395e-01
2.6220000000e+00	9.2790870180e-01	-1.6723535730e-01
2.6240000000e+00	9.2824245774e-01	-1.6652099348e-01
2.6260000000e+00	9.2857478744e-01	-1.6580912892e-01
2.6280000000e+00	9.2890569592e-01	-1.6509976003e-01
2.6300000000e+00	9.2923518814e-01	-1.6439288315e-01
2.6320000000e+00	9.2956326911e-01	-1.6368849458e-01
2.6340000000e+00	9.2988994378e-01	-1.6298659060e-01
2.6360000000e+00	9.3021521712e-01	-1.6228716739e-01
2.6380000000e+00	9.3053909410e-01	-1.6159022113e-01
2.6400000000e+00	9.3086157966e-01	-1.6089574794e-01
2.6420000000e+00	9.3118267874e-01	-1.6020374389e-01
2.6440000000e+00	9.3150239628e-01	-1.5951420502e-01
2.6460000000e+00	9.3182073720e-01	-1.5882712731e-01
2.6480000000e+00	9.3213770642e-01	-1.5814250672e-01
2.6500000000e+00	9.3245330886e-01	-1.5746033914e-01
2.6520000000e+00	9.3276754941e-01	-1.5678062044e-01
2.6540000000e+00	9.3308043297e-01	-1.5610334644e-01
2.6560000000e+00	9.3339196442e-01	-1.5542851293e-01
2.6580000000e+00	9.3370214865e-01	-1.5475611565e-01
2.6600000000e+00	9.3401099051e-01	-1.5408615029e-01
2.6620000000e+00	9.3431849487e-01	-1.5341861254e-01
2.6640000000e+00	9.3462466657e-01	-1.5275349801e-01
2.6660000000e+00	9.3492951047e-01	-1.5209080230e-01
2.6680000000e+00	9.3523303139e-01	-1.5143052096e-01
2.6700000000e+00	9.3553523416e-01	-1.5077264951e-01
2.6720000000e+00	9.3583612359e-01	-1.5011718342e-01
2.6740000000e+00	9.3613570450e-01	-1.4946411816e-01
2.6760000000e+00	9.3643398166e-01	-1.4881344912e-01
2.6780000000e+00	9.3673095989e-01	-1.4816517169e-01
2.6800000000e+00	9.3702664394e-01	-1.4751928121e-01
2.6820000000e+00	9.3732103860e-01	-1.4687577299e-01
2.6840000000e+00	9.3761414862e-01	-1.4623464232e-01
2.6860000000e+00	9.3790597875e-01	-1.4559588443e-01
2.6880000000e+00	9.3819653374e-01	-1.4495949455e-01
2.6900000000e+00	9.3848581831e-01	-1.4432546786e-01
2.6920000000e+00	9.3877383718e-01	-1.4369379952e-01
2.6940000000e+00	9.3906059507e-01	-1.4306448464e-01
2.6960000000e+00	9.3934609668e-01	-1.4243751832e-01
2.6980000000e+00	9.3963034671e-01	-1.4181289563e-01
2.7000000000e+00	9.3991334983e-01	-1.4119061161e-01
2.7020000000e+00	9.4019511071e-01	-1.4057066127e-01
2.7040000000e+00	9.4047563402e-01	-1.3995303958e-01
2.7060000000e+00	9.4075492442e-01	-1.3933774150e-01
2.7080000000e+00	9.4103298654e-01	-1.3872476197e-01
2.7100000000e+00	9.4130982501e-01	-1.3811409588e-01
2.7120000000e+00	9.4158544446e-01	-1.3750573811e-01
2.7140000000e+00	9.4185984950e-01	-1.3689968351e-01
2.7160000000e+00	9.4213304472e-01	-1.3629592691e-01
2.7180000000e+00	9.4240503473e-01	-1.3569446311e-01
2.7200000000e+00	9.4267582410e-01	-1.3509528689e-01
2.7220000000e+00	9.4294541740e-01	-1.3449839301e-01
2.7240000000e+00	9.4321381919e-01	-1.3390377619e-01
2.7260000000e+00	9.4348103402e-01	-1.3331143116e-01
2.7280000000e+00	9.4374706643e-01	-1.3272135259e-01
2.7300000000e+00	9.4401192094e-01	-1.3213353516e-01
2.7320000000e+00	9.4427560207e-01	-1.3154797351e-01
2.7340000000e+00	9.4453811433e-01	-1.3096466226e-01
2.7360000000e+00	9.4479946222e-01	-1.3038359603e-01
2.7380000000e+00	9.4505965021e-01	-1.2980476939e-01
2.7400000000e+00	9.4531868278e-01	-1.2922817691e-01
2.7420000000e+00	9.4557656440e-01	-1.2865381314e-01
2.7440000000e+00	9.4583329952e-01	-1.2808167260e-01
2.7460000000e+00	9.4608889257e-01	-1.2751174981e-01
2.7480000000e+00	9.4634334799e-01	-1.2694403926e-01
2.7500000000e+00	9.4659667020e-01	-1.2637853542e-01
2.7520000000e+00	9.4684886360e-01	-1.2581523274e-01
2.7540000000e+00	9.4709993259e-01	-1.2525412568e-01
2.7560000000e+00	9.4734988156e-01	-1.2469520866e-01
2.7580000000e+00	9.4759871489e-01	-1.2413847608e-01
2.7600000000e+00	9.4784643692e-01	-1.2358392234e-01
2.7620000000e+00	9.4809305202e-01	-1.2303154182e-01
2.7640000000e+00	9.4833856453e-01	-1.2248132888e-01
2.7660000000e+00	9.4858297878e-01	-1.2193327787e-01
2.7680000000e+00	9.4882629908e-01	-1.2138738313e-01
2.7700000000e+00	9.4906852975e-01	-1.2084363898e-01
2.7720000000e+00	9.4930967507e-01	-1.2030203972e-01
2.7740000000e+00	9.4954973933e-01	-1.1976257967e-01
2.7760000000e+00	9.4978872681e-01	-1.1922525309e-01
2.7780000000e+00	9.5002664176e-01	-1.1869005426e-01
2.7800000000e+00	9.5026348844e-01	-1.1815697744e-01
2.7820000000e+00	9.5049927108e-01	-1.1762601688e-01
2.7840000000e+00	9.5073399392e-01	-1.1709716682e-01
2.7860000000e+00	9.5096766115e-01	-1.1657042148e-01
2.7880000000e+00	9.5120027700e-01	-1.1604577509e-01
2.7900000000e+00	9.5143184565e-01	-1.1552322183e-01
2.7920000000e+00	9.5166237128e-01	-1.1500275592e-01
2.7940000000e+00	9.5189185806e-01	-1.1448437155e-01
2.7960000000e+00	9.5212031015e-01	-1.1396806287e-01
2.7980000000e+00	9.5234773169e-01	-1.1345382408e-01
2.8000000000e+00	9.5257412682e-01	-1.1294164933e-01
2.8020000000e+00	9.5279949966e-01	-1.1243153276e-01
2.8040000000e+00	9.5302385432e-01	-1.1192346854e-01
2.8060000000e+00	9.5324719490e-01	-1.1141745079e-01
2.8080000000e+00	9.5346952549e-01	-1.1091347364e-01
2.8100000000e+00	9.5369085015e-01	-1.1041153122e-01
2.8120000000e+00	9.5391117296e-01	-1.0991161765e-01
2.8140000000e+00	9.5413049797e-01	-1.0941372703e-01
2.8160000000e+00	9.5434882922e-01	-1.0891785348e-01
2.8180000000e+00	9.5456617073e-01	-1.0842399108e-01
2.8200000000e+00	9.5478252652e-01	-1.0793213394e-01
2.8220000000e+00	9.5499790059e-01	-1.0744227614e-01
2.8240000000e+00	9.5521229695e-01	-1.0695441176e-01
2.8260000000e+00	9.5542571957e-01	-1.0646853489e-01
2.8280000000e+00	9.5563817241e-01	-1.0598463961e-01
2.8300000000e+00	9.5584965944e-01	-1.0550271997e-01
2.8320000000e+00	9.5606018460e-01	-1.0502277005e-01
2.8340000000e+00	9.5626975183e-01	-1.0454478391e-01
2.8360000000e+00	9.5647836504e-01	-1.0406875562e-01
2.8380000000e+00	9.5668602815e-01	-1.0359467922e-01
2.8400000000e+00	9.5689274506e-01	-1.0312254878e-01
2.8420000000e+00	9.5709851964e-01	-1.0265235835e-01
2.8440000000e+00	9.5730335578e-01	-1.0218410198e-01
2.8460000000e+00	9.5750725734e-01	-1.0171777371e-01
2.8480000000e+00	9.5771022816e-01	-1.0125336760e-01
2.8500000000e+00	9.5791227208e-01	-1.0079087769e-01
2.8520000000e+00	9.5811339294e-01	-1.0033029802e-01
2.8540000000e+00	9.5831359455e-01	-9.9871622636e-02
2.8560000000e+00	9.5851288070e-01	-9.9414845584e-02
2.8580000000e+00	9.5871125519e-01	-9.8959960905e-02
2.8600000000e+00	9.5890872180e-01	-9.8506962641e-02
2.8620000000e+00	9.5910528429e-01	-9.8055844833e-02
2.8640000000e+00	9.5930094643e-01	-9.7606601525e-02
2.8660000000e+00	9.5949571195e-01	-9.7159226758e-02
2.8680000000e+00	9.5968958458e-01	-9.6713714578e-02
2.8700000000e+00	9.5988256804e-01	-9.6270059028e-02
2.8720000000e+00	9.6007466605e-01	-9.5828254154e-02
2.8740000000e+00	9.6026588229e-01	-9.5388294003e-02
2.8760000000e+00	9.6045622045e-01	-9.4950172624e-02
2.8780000000e+00	9.6064568420e-01	-9.4513884068e-02
2.8800000000e+00	9.6083427720e-01	-9.4079422386e-02
2.8820000000e+00	9.6102200310e-01	-9.3646781634e-02
2.8840000000e+00	9.6120886554e-01	-9.3215955869e-02
2.8860000000e+00	9.6139486813e-01	-9.2786939150e-02
2.8880000000e+00	9.6158001450e-01	-9.2359725539e-02
2.8900000000e+00	9.6176430823e-01	-9.1934309103e-02
2.8920000000e+00	9.6194775293e-01	-9.1510683910e-02
2.8940000000e+00	9.6213035216e-01	-9.1088844031e-02
2.8960000000e+00	9.6231210949e-01	-9.0668783544e-02
2.8980000000e+00	9.6249302848e-01	-9.0250496527e-02
2.9000000000e+00	9.6267311266e-01	-8.9833977063e-02
2.9020000000e+00	9.6285236556e-01	-8.9419219241e-02
2.9040000000e+00	9.6303079070e-01	-8.9006217152e-02
2.9060000000e+00	9.6320839159e-01	-8.8594964892e-02
2.9080000000e+00	9.6338517173e-01	-8.8185456562e-02
2.9100000000e+00	9.6356113458e-01	-8.7777686269e-02
2.9120000000e+00	9.6373628363e-01	-8.7371648123e-02
2.9140000000e+00	9.6391062232e-01	-8.6967336241e-02
2.9160000000e+00	9.6408415412e-01	-8.6564744743e-02
2.9180000000e+00	9.6425688244e-01	-8.6163867757e-02
2.9200000000e+00	9.6442881073e-01	-8.5764699416e-02
2.9220000000e+00	9.6459994238e-01	-8.5367233857e-02
2.9240000000e+00	9.6477028079e-01	-8.4971465226e-02
2.9260000000e+00	9.6493982937e-01	-8.4577387674e-02
2.9280000000e+00	9.6510859147e-01	-8.4184995356e-02
2.9300000000e+00	9.6527657047e-01	-8.3794282437e-02
2.9320000000e+00	9.6544376971e-01	-8.3405243087e-02
2.9340000000e+00	9.6561019255e-01	-8.3017871482e-02
2.9360000000e+00	9.6577584231e-01	-8.2632161807e-02
2.9380000000e+00	9.6594072230e-01	-8.2248108251e-02
2.9400000000e+00	9.6610483584e-01	-8.1865705015e-02
2.9420000000e+00	9.6626818622e-01	-8.1484946301e-02
2.9440000000e+00	9.6643077672e-01	-8.1105826324e-02
2.9460000000e+00	9.6659261061e-01	-8.0728339305e-02
2.9480000000e+00	9.6675369116e-01	-8.0352479470e-02
2.9500000000e+00	9.6691402161e-01	-7.9978241057e-02
2.9520000000e+00	9.6707360520e-01	-7.9605618309e-02
2.9540000000e+00	9.6723244516e-01	-7.9234605480e-02
2.9560000000e+00	9.6739054469e-01	-7.8865196828e-02
2.9580000000e+00	9.6754790701e-01	-7.8497386625e-02
2.9600000000e+00	9.6770453530e-01	-7.8131169146e-02
2.9620000000e+00	9.6786043275e-01	-7.7766538678e-02
2.9640000000e+00	9.6801560251e-01	-7.7403489517e-02
2.9660000000e+00	9.6817004775e-01	-7.7042015965e-02
2.9680000000e+00	9.6832377162e-01	-7.6682112337e-02
2.9700000000e+00	9.6847677725e-01	-7.6323772953e-02
2.9720000000e+00	9.6862906775e-01	-7.5966992145e-02
2.9740000000e+00	9.6878064625e-01	-7.5611764254e-02
2.9760000000e+00	9.6893151584e-01	-7.5258083629e-02
2.9780000000e+00	9.6908167961e-01	-7.4905944631e-02
2.9800000000e+00	9.6923114064e-01	-7.4555341628e-02
2.9820000000e+00	9.6937990200e-01	-7.4206268999e-02
2.9840000000e+00	9.6952796674e-01	-7.3858721133e-02
2.9860000000e+00	9.6967533790e-01	-7.3512692430e-02
2.9880000000e+00	9.6982201851e-01	-7.3168177298e-02
2.9900000000e+00	9.6996801161e-01	-7.2825170157e-02
2.9920000000e+00	9.7011332020e-01	-7.2483665435e-02
2.9940000000e+00	9.7025794727e-01	-7.2143657573e-02
2.9960000000e+00	9.7040189582e-01	-7.1805141020e-02
2.9980000000e+00	9.7054516882e-01	-7.1468110239e-02
3.0000000000e+00	9.7068776925e-01	-7.1132559699e-02
3.0020000000e+00	9.7082970005e-01	-7.0798483884e-02
3.0040000000e+00	9.7097096416e-01	-7.0465877287e-02
3.0060000000e+00	9.7111156453e-01	-7.0134734411e-02
3.0080000000e+00	9.7125150407e-01	-6.9805049771e-02
3.0100000000e+00	9.7139078570e-01	-6.9476817894e-02
3.0120000000e+00	9.7152941231e-01	-6.9150033317e-02
3.0140000000e+00	9.7166738679e-01	-6.8824690587e-02
3.0160000000e+00	9.7180471203e-01	-6.8500784266e-02
3.0180000000e+00	9.7194139089e-01	-6.8178308924e-02
3.0200000000e+00	9.7207742622e-01	-6.7857259143e-02
3.0220000000e+00	9.7221282087e-01	-6.7537629519e-02
3.0240000000e+00	9.7234757768e-01	-6.7219414656e-02
3.0260000000e+00	9.7248169947e-01	-6.6902609173e-02
3.0280000000e+00	9.7261518905e-01	-6.6587207698e-02
3.0300000000e+00	9.7274804923e-01	-6.6273204874e-02
3.0320000000e+00	9.7288028280e-01	-6.5960595352e-02
3.0340000000e+00	9.7301189254e-01	-6.5649373798e-02
3.0360000000e+00	9.7314288122e-01	-6.5339534888e-02
3.0380000000e+00	9.7327325159e-01	-6.5031073313e-02
3.0400000000e+00	9.7340300642e-01	-6.4723983774e-02
3.0420000000e+00	9.7353214844e-01	-6.4418260983e-02
3.0440000000e+00	9.7366068037e-01	-6.4113899667e-02
3.0460000000e+00	9.7378860494e-01	-6.3810894565e-02
3.0480000000e+00	9.7391592485e-01	-6.3509240425e-02
3.0500000000e+00	9.7404264280e-01	-6.3208932013e-02
3.0520000000e+00	9.7416876148e-01	-6.2909964102e-02
3.0540000000e+00	9.7429428355e-01	-6.2612331482e-02
3.0560000000e+00	9.7441921169e-01	-6.2316028953e-02
3.0580000000e+00	9.7454354855e-01	-6.2021051329e-02
3.0600000000e+00	9.7466729677e-01	-6.1727393435e-02
3.0620000000e+00	9.7479045900e-01	-6.1435050111e-02
3.0640000000e+00	9.7491303785e-01	-6.1144016208e-02
3.0660000000e+00	9.7503503593e-01	-6.0854286592e-02
3.0680000000e+00	9.7515645586e-01	-6.0565856139e-02
3.0700000000e+00	9.7527730022e-01	-6.0278719740e-02
3.0720000000e+00	9.7539757160e-01	-5.9992872299e-02
3.0740000000e+00	9.7551727256e-01	-5.9708308731e-02
3.0760000000e+00	9.7563640568e-01	-5.9425023968e-02
3.0780000000e+00	9.7575497351e-01	-5.9143012952e-02
3.0800000000e+00	9.7587297858e-01	-5.8862270638e-02
3.0820000000e+00	9.7599042343e-01	-5.8582791996e-02
3.0840000000e+00	9.7610731059e-01	-5.8304572008e-02
3.0860000000e+00	9.7622364256e-01	-5.8027605671e-02
3.0880000000e+00	9.7633942184e-01	-5.7751887992e-02
3.0900000000e+00	9.7645465094e-01	-5.7477413995e-02
3.0920000000e+00	9.7656933233e-01	-5.7204178715e-02
3.0940000000e+00	9.7668346848e-01	-5.6932177202e-02
3.0960000000e+00	9.7679706185e-01	-5.6661404518e-02
3.0980000000e+00	9.7691011491e-01	-5.6391855739e-02
3.1000000000e+00	9.7702263009e-01	-5.6123525955e-02
3.1020000000e+00	9.7713460982e-01	-5.5856410270e-02
3.1040000000e+00	9.7724605654e-01	-5.5590503799e-02
3.1060000000e+00	9.7735697264e-01	-5.5325801674e-02
3.1080000000e+00	9.7746736054e-01	-5.5062299039e-02
3.1100000000e+00	9.7757722263e-01	-5.4799991051e-02
3.1120000000e+00	9.7768656130e-01	-5.4538872881e-02
3.1140000000e+00	9.7779537892e-01	-5.4278939715e-02
3.1160000000e+00	9.7790367785e-01	-5.4020186752e-02
3.1180000000e+00	9.7801146045e-01	-5.3762609203e-02
3.1200000000e+00	9.7811872906e-01	-5.3506202296e-02
3.1220000000e+00	9.7822548603e-01	-5.3250961270e-02
3.1240000000e+00	9.7833173368e-01	-5.2996881379e-02
3.1260000000e+00	9.7843747433e-01	-5.2743957892e-02
3.1280000000e+00	9.7854271028e-01	-5.2492186089e-02
3.1300000000e+00	9.7864744384e-01	-5.2241561266e-02
3.1320000000e+00	9.7875167729e-01	-5.1992078732e-02
3.1340000000e+00	9.7885541291e-01	-5.1743733811e-02
3.1360000000e+00	9.7895865298e-01	-5.1496521840e-02
3.1380000000e+00	9.7906139975e-01	-5.1250438169e-02
3.1400000000e+00	9.7916365548e-01	-5.1005478164e-02
3.1420000000e+00	9.7926542241e-01	-5.0761637204e-02
3.1440000000e+00	9.7936670277e-01	-5.0518910681e-02
3.1460000000e+00	9.7946749879e-01	-5.0277294003e-02
3.1480000000e+00	9.7956781269e-01	-5.0036782589e-02
3.1500000000e+00	9.7966764666e-01	-4.9797371876e-02
3.1520000000e+00	9.7976700290e-01	-4.9559057311e-02
3.1540000000e+00	9.7986588361e-01	-4.9321834358e-02
3.1560000000e+00	9.7996429097e-01	-4.9085698493e-02
3.1580000000e+00	9.8006222713e-01	-4.8850645207e-02
3.1600000000e+00	9.8015969427e-01	-4.8616670006e-02
3.1620000000e+00	9.8025669453e-01	-4.8383768408e-02
3.1640000000e+00	9.8035323005e-01	-4.8151935946e-02
3.1660000000e+00	9.8044930298e-01	-4.7921168167e-02
3.1680000000e+00	9.8054491543e-01	-4.7691460632e-02
3.1700000000e+00	9.8064006953e-01	-4.7462808916e-02
3.1720000000e+00	9.8073476737e-01	-4.7235208608e-02
3.1740000000e+00	9.8082901106e-01	-4.7008655312e-02
3.1760000000e+00	9.8092280268e-01	-4.6783144645e-02
3.1780000000e+00	9.8101614433e-01	-4.6558672237e-02
3.1800000000e+00	9.8110903806e-01	-4.6335233735e-02
3.1820000000e+00	9.8120148595e-01	-4.6112824798e-02
3.1840000000e+00	9.8129349005e-01	-4.5891441099e-02
3.1860000000e+00	9.8138505240e-01	-4.5671078326e-02
3.1880000000e+00	9.8147617504e-01	-4.5451732180e-02
3.1900000000e+00	9.8156686000e-01	-4.5233398377e-02
3.1920000000e+00	9.8165710930e-01	-4.5016072646e-02
3.1940000000e+00	9.8174692496e-01	-4.4799750732e-02
3.1960000000e+00	9.8183630897e-01	-4.4584428392e-02
3.1980000000e+00	9.8192526334e-01	-4.4370101397e-02
3.2000000000e+00	9.8201379004e-01	-4.4156765533e-02
3.2020000000e+00	9.8210189106e-01	-4.3944416601e-02
3.2040000000e+00	9.8218956836e-01	-4.3733050413e-02
3.2060000000e+00	9.8227682391e-01	-4.3522662798e-02
3.2080000000e+00	9.8236365966e-01	-4.3313249598e-02
3.2100000000e+00	9.8245007756e-01	-4.3104806668e-02
3.2120000000e+00	9.8253607953e-01	-4.2897329877e-02
3.2140000000e+00	9.8262166752e-01	-4.2690815110e-02
3.2160000000e+00	9.8270684343e-01	-4.2485258264e-02
3.2180000000e+00	9.8279160918e-01	-4.2280655251e-02
3.2200000000e+00	9.8287596668e-01	-4.2077001997e-02
3.2220000000e+00	9.8295991782e-01	-4.1874294440e-02
3.2240000000e+00	9.8304346449e-01	-4.1672528534e-02
3.2260000000e+00	9.8312660856e-01	-4.1471700247e-02
3.2280000000e+00	9.8320935191e-01	-4.1271805559e-02
3.2300000000e+00	9.8329169640e-01	-4.1072840466e-02
3.2320000000e+00	9.8337364389e-01	-4.0874800976e-02
3.2340000000e+00	9.8345519622e-01	-4.0677683113e-02
3.2360000000e+00	9.8353635524e-01	-4.0481482912e-02
3.2380000000e+00	9.8361712276e-01	-4.0286196424e-02
3.2400000000e+00	9.8369750063e-01	-4.0091819714e-02
3.2420000000e+00	9.8377749065e-01	-3.9898348859e-02
3.2440000000e+00	9.8385709463e-01	-3.9705779952e-02
3.2460000000e+00	9.8393631436e-01	-3.9514109097e-02
3.2480000000e+00	9.8401515166e-01	-3.9323332414e-02
3.2500000000e+00	9.8409360829e-01	-3.9133446036e-02
3.2520000000e+00	9.8417168603e-01	-3.8944446110e-02
3.2540000000e+00	9.8424938666e-01	-3.8756328796e-02
3.2560000000e+00	9.8432671193e-01	-3.8569090268e-02
3.2580000000e+00	9.8440366361e-01	-3.8382726714e-02
3.2600000000e+00	9.8448024342e-01	-3.8197234335e-02
3.2620000000e+00	9.8455645312e-01	-3.8012609347e-02
3.2640000000e+00	9.8463229443e-01	-3.7828847977e-02
3.2660000000e+00	9.8470776909e-01	-3.7645946469e-02
3.2680000000e+00	9.8478287879e-01	-3.7463901077e-02
3.2700000000e+00	9.8485762526e-01	-3.7282708071e-02
3.2720000000e+00	9.8493201019e-01	-3.7102363734e-02
3.2740000000e+00	9.8500603528e-01	-3.6922864362e-02
3.2760000000e+00	9.8507970221e-01	-3.6744206265e-02
3.2780000000e+00	9.8515301266e-01	-3.6566385766e-02
3.2800000000e+00	9.8522596831e-01	-3.6389399202e-02
3.2820000000e+00	9.8529857081e-01	-3.6213242923e-02
3.2840000000e+00	9.8537082183e-01	-3.6037913291e-02
3.2860000000e+00	9.8544272301e-01	-3.5863406685e-02
3.2880000000e+00	9.8551427600e-01	-3.5689719494e-02
3.2900000000e+00	9.8558548243e-01	-3.5516848122e-02
3.2920000000e+00	9.8565634394e-01	-3.5344788986e-02
3.2940000000e+00	9.8572686213e-01	-3.5173538514e-02
3.2960000000e+00	9.8579703863e-01	-3.5003093152e-02
3.2980000000e+00	9.8586687504e-01	-3.4833449356e-02
3.3000000000e+00	9.8593637296e-01	-3.4664603594e-02
3.3020000000e+00	9.8600553398e-01	-3.4496552351e-02
3.3040000000e+00	9.8607435969e-01	-3.4329292121e-02
3.3060000000e+00	9.8614285167e-01	-3.4162819416e-02
3.3080000000e+00	9.8621101149e-01	-3.3997130755e-02
3.3100000000e+00	9.8627884072e-01	-3.3832222676e-02
3.3120000000e+00	9.8634634090e-01	-3.3668091727e-02
3.3140000000e+00	9.8641351360e-01	-3.3504734468e-02
3.3160000000e+00	9.8648036035e-01	-3.3342147475e-02
3.3180000000e+00	9.8654688270e-01	-3.3180327334e-02
3.3200000000e+00	9.8661308217e-01	-3.3019270647e-02
3.3220000000e+00	9.8667896029e-01	-3.2858974026e-02
3.3240000000e+00	9.8674451857e-01	-3.2699434098e-02
3.3260000000e+00	9.8680975853e-01	-3.2540647502e-02
3.3280000000e+00	9.8687468166e-01	-3.2382610889e-02
3.3300000000e+00	9.8693928947e-01	-3.2225320925e-02
3.3320000000e+00	9.8700358344e-01	-3.2068774286e-02
3.3340000000e+00	9.8706756506e-01	-3.1912967664e-02
3.3360000000e+00	9.8713123580e-01	-3.1757897760e-02
3.3380000000e+00	9.8719459714e-01	-3.1603561291e-02
3.3400000000e+00	9.8725765054e-01	-3.1449954986e-02
3.3420000000e+00	9.8732039745e-01	-3.1297075584e-02
3.3440000000e+00	9.8738283932e-01	-3.1144919839e-02
3.3460000000e+00	9.8744497761e-01	-3.0993484519e-02
3.3480000000e+00	9.8750681374e-01	-3.0842766400e-02
3.3500000000e+00	9.8756834915e-01	-3.0692762276e-02
3.3520000000e+00	9.8762958526e-01	-3.0543468948e-02
3.3540000000e+00	9.8769052349e-01	-3.0394883235e-02
3.3560000000e+00	9.8775116526e-01	-3.0247001963e-02
3.3580000000e+00	9.8781151197e-01	-3.0099821975e-02
3.3600000000e+00	9.8787156502e-01	-2.9953340123e-02
3.3620000000e+00	9.8793132579e-01	-2.9807553273e-02
3.3640000000e+00	9.8799079569e-01	-2.9662458304e-02
3.3660000000e+00	9.8804997609e-01	-2.9518052106e-02
3.3680000000e+00	9.8810886836e-01	-2.9374331582e-02
3.3700000000e+00	9.8816747387e-01	-2.9231293645e-02
3.3720000000e+00	9.8822579398e-01	-2.9088935224e-02
3.3740000000e+00	9.8828383006e-01	-2.8947253257e-02
3.3760000000e+00	9.8834158345e-01	-2.8806244696e-02
3.3780000000e+00	9.8839905548e-01	-2.8665906504e-02
3.3800000000e+00	9.8845624752e-01	-2.8526235656e-02
3.3820000000e+00	9.8851316087e-01	-2.8387229141e-02
3.3840000000e+00	9.8856979687e-01	-2.8248883957e-02
3.3860000000e+00	9.8862615685e-01	-2.8111197117e-02
3.3880000000e+00	9.8868224210e-01	-2.7974165643e-02
3.3900000000e+00	9.8873805394e-01	-2.7837786571e-02
3.3920000000e+00	9.8879359368e-01	-2.7702056948e-02
3.3940000000e+00	9.8884886260e-01	-2.7566973833e-02
3.3960000000e+00	9.8890386200e-01	-2.7432534297e-02
3.3980000000e+00	9.8895859317e-01	-2.7298735423e-02
3.4000000000e+00	9.8901305737e-01	-2.7165574306e-02
3.4020000000e+00	9.8906725589e-01	-2.7033048050e-02
3.4040000000e+00	9.8912118998e-01	-2.6901153774e-02
3.4060000000e+00	9.8917486092e-01	-2.6769888608e-02
3.4080000000e+00	9.8922826995e-01	-2.6639249692e-02
3.4100000000e+00	9.8928141834e-01	-2.6509234180e-02
3.4120000000e+00	9.8933430731e-01	-2.6379839235e-02
3.4140000000e+00	9.8938693810e-01	-2.6251062033e-02
3.4160000000e+00	9.8943931196e-01	-2.6122899762e-02
3.4180000000e+00	9.8949143011e-01	-2.5995349620e-02
3.4200000000e+00	9.8954329377e-01	-2.5868408817e-02
3.4220000000e+00	9.8959490415e-01	-2.5742074574e-02
3.4240000000e+00	9.8964626247e-01	-2.5616344126e-02
3.4260000000e+00	9.8969736993e-01	-2.5491214714e-02
3.4280000000e+00	9.8974822773e-01	-2.5366683597e-02
3.4300000000e+00	9.8979883706e-01	-2.5242748039e-02
3.4320000000e+00	9.8984919911e-01	-2.5119405318e-02
3.4340000000e+00	9.8989931507e-01	-2.4996652725e-02
3.4360000000e+00	9.8994918612e-01	-2.4874487559e-02
3.4380000000e+00	9.8999881341e-01	-2.4752907132e-02
3.4400000000e+00	9.9004819813e-01	-2.4631908766e-02
3.4420000000e+00	9.9009734144e-01	-2.4511489795e-02
3.4440000000e+00	9.9014624448e-01	-2.4391647563e-02
3.4460000000e+00	9.9019490841e-01	-2.4272379426e-02
3.4480000000e+00	9.9024333438e-01	-2.4153682751e-02
3.4500000000e+00	9.9029152352e-01	-2.4035554915e-02
3.4520000000e+00	9.9033947697e-01	-2.3917993306e-02
3.4540000000e+00	9.9038719587e-01	-2.3800995323e-02
3.4560000000e+00	9.9043468133e-01	-2.3684558377e-02
3.4580000000e+00	9.9048193447e-01	-2.3568679888e-02
3.4600000000e+00	9.9052895642e-01	-2.3453357289e-02
3.4620000000e+00	9.9057574827e-01	-2.3338588020e-02
3.4640000000e+00	9.9062231114e-01	-2.3224369536e-02
3.4660000000e+00	9.9066864611e-01	-2.3110699299e-02
3.4680000000e+00	9.9071475430e-01	-2.2997574785e-02
3.4700000000e+00	9.9076063678e-01	-2.2884993477e-02
3.4720000000e+00	9.9080629463e-01	-2.2772952872e-02
3.4740000000e+00	9.9085172895e-01	-2.2661450475e-02
3.4760000000e+00	9.9089694079e-01	-2.2550483803e-02
3.4780000000e+00	9.9094193124e-01	-2.2440050383e-02
3.4800000000e+00	9.9098670135e-01	-2.2330147751e-02
3.4820000000e+00	9.9103125218e-01	-2.2220773455e-02
3.4840000000e+00	9.9107558479e-01	-2.2111925054e-02
3.4860000000e+00	9.9111970023e-01	-2.2003600116e-02
3.4880000000e+00	9.9116359954e-01	-2.1895796219e-02
3.4900000000e+00	9.9120728376e-01	-2.1788510952e-02
3.4920000000e+00	9.9125075393e-01	-2.1681741915e-02
3.4940000000e+00	9.9129401107e-01	-2.1575486716e-02
3.4960000000e+00	9.9133705622e-01	-2.1469742974e-02
3.4980000000e+00	9.9137989038e-01	-2.1364508321e-02
3.5000000000e+00	9.9142251459e-01	-2.1259780394e-02
3.5020000000e+00	9.9146492984e-01	-2.1155556844e-02
3.5040000000e+00	9.9150713715e-01	-2.1051835331e-02
3.5060000000e+00	9.9154913751e-01	-2.0948613523e-02
3.5080000000e+00	9.9159093193e-01	-2.0845889101e-02
3.5100000000e+00	9.9163252140e-01	-2.0743659753e-02
3.5120000000e+00	9.9167390690e-01	-2.0641923180e-02
3.5140000000e+00	9.9171508942e-01	-2.0540677091e-02
3.5160000000e+00	9.9175606994e-01	-2.0439919204e-02
3.5180000000e+00	9.9179684942e-01	-2.0339647249e-02
3.5200000000e+00	9.9183742885e-01	-2.0239858963e-02
3.5220000000e+00	9.9187780918e-01	-2.0140552096e-02
3.5240000000e+00	9.9191799137e-01	-2.0041724405e-02
3.5260000000e+00	9.9195797639e-01	-1.9943373657e-02
3.5280000000e+00	9.9199776519e-01	-1.9845497630e-02
3.5300000000e+00	9.9203735870e-01	-1.9748094111e-02
3.5320000000e+00	9.9207675788e-01	-1.9651160896e-02
3.5340000000e+00	9.9211596365e-01	-1.9554695791e-02
3.5360000000e+00	9.9215497697e-01	-1.9458696610e-02
3.5380000000e+00	9.9219379875e-01	-1.9363161180e-02
3.5400000000e+00	9.9223242992e-01	-1.9268087333e-02
3.5420000000e+00	9.9227087141e-01	-1.9173472913e-02
3.5440000000e+00	9.9230912412e-01	-1.9079315774e-02
3.5460000000e+00	9.9234718897e-01	-1.8985613778e-02
3.5480000000e+00	9.9238506688e-01	-1.8892364795e-02
3.5500000000e+00	9.9242275873e-01	-1.8799566707e-02
3.5520000000e+00	9.9246026544e-01	-1.8707217403e-02
3.5540000000e+00	9.9249758790e-01	-1.8615314783e-02
3.5560000000e+00	9.9253472700e-01	-1.8523856755e-02
3.5580000000e+00	9.9257168362e-01	-1.8432841236e-02
3.5600000000e+00	9.9260845866e-01	-1.8342266152e-02
3.5620000000e+00	9.9264505298e-01	-1.8252129440e-02
3.5640000000e+00	9.9268146746e-01	-1.8162429043e-02
3.5660000000e+00	9.9271770298e-01	-1.8073162915e-02
3.5680000000e+00	9.9275376040e-01	-1.7984329019e-02
3.5700000000e+00	9.9278964059e-01	-1.7895925325e-02
3.5720000000e+00	9.9282534439e-01	-1.7807949815e-02
3.5740000000e+00	9.9286087267e-01	-1.7720400477e-02
3.5760000000e+00	9.9289622628e-01	-1.7633275308e-02
3.5780000000e+00	9.9293140605e-01	-1.7546572316e-02
3.5800000000e+00	9.9296641285e-01	-1.7460289517e-02
3.5820000000e+00	9.9300124749e-01	-1.7374424933e-02
3.5840000000e+00	9.9303591082e-01	-1.7288976599e-02
3.5860000000e+00	9.9307040367e-01	-1.7203942556e-02
3.5880000000e+00	9.9310472687e-01	-1.7119320853e-02
3.5900000000e+00	9.9313888123e-01	-1.7035109549e-02
3.5920000000e+00	9.9317286758e-01	-1.6951306713e-02
3.5940000000e+00	9.9320668673e-01	-1.6867910418e-02
3.5960000000e+00	9.9324033949e-01	-1.6784918751e-02
3.5980000000e+00	9.9327382667e-01	-1.6702329804e-02
3.6000000000e+00	9.9330714908e-01	-1.6620141677e-02
3.6020000000e+00	9.9334030750e-01	-1.6538352481e-02
3.6040000000e+00	9.9337330275e-01	-1.6456960333e-02
3.6060000000e+00	9.9340613561e-01	-1.6375963360e-02
3.6080000000e+00	9.9343880687e-01	-1.6295359697e-02
3.6100000000e+00	9.9347131731e-01	-1.6215147486e-02
3.6120000000e+00	9.9350366772e-01	-1.6135324878e-02
3.6140000000e+00	9.9353585887e-01	-1.6055890033e-02
3.6160000000e+00	9.9356789153e-01	-1.5976841119e-02
3.6180000000e+00	9.9359976649e-01	-1.5898176311e-02
3.6200000000e+00	9.9363148449e-01	-1.5819893793e-02
3.6220000000e+00	9.9366304632e-01	-1.5741991756e-02
3.6240000000e+00	9.9369445271e-01	-1.5664468402e-02
3.6260000000e+00	9.9372570444e-01	-1.5587321937e-02
3.6280000000e+00	9.9375680225e-01	-1.5510550578e-02
3.6300000000e+00	9.9378774689e-01	-1.5434152549e-02
3.6320000000e+00	9.9381853911e-01	-1.5358126082e-02
3.6340000000e+00	9.9384917964e-01	-1.5282469416e-02
3.6360000000e+00	9.9387966923e-01	-1.5207180800e-02
3.6380000000e+00	9.9391000861e-01	-1.5132258488e-02
3.6400000000e+00	9.9394019851e-01	-1.5057700744e-02
3.6420000000e+00	9.9397023965e-01	-1.4983505839e-02
3.6440000000e+00	9.9400013277e-01	-1.4909672052e-02
3.6460000000e+00	9.9402987858e-01	-1.4836197669e-02
3.6480000000e+00	9.9405947780e-01	-1.4763080986e-02
3.6500000000e+00	9.9408893114e-01	-1.4690320303e-02
3.6520000000e+00	9.9411823932e-01	-1.4617913931e-02
3.6540000000e+00	9.9414740303e-01	-1.4545860185e-02
3.6560000000e+00	9.9417642299e-01	-1.4474157393e-02
3.6580000000e+00	9.9420529990e-01	-1.4402803884e-02
3.6600000000e+00	9.9423403444e-01	-1.4331798000e-02
3.6620000000e+00	9.9426262732e-01	-1.4261138088e-02
3.6640000000e+00	9.9429107922e-01	-1.4190822501e-02
3.6660000000e+00	9.9431939084e-01	-1.4120849604e-02
3.6680000000e+00	9.9434756285e-01	-1.4051217764e-02
3.6700000000e+00	9.9437559594e-01	-1.3981925359e-02
3.6720000000e+00	9.9440349078e-01	-1.3912970773e-02
3.6740000000e+00	9.9443124804e-01	-1.3844352397e-02
3.6760000000e+00	9.9445886841e-01	-1.3776068632e-02
3.6780000000e+00	9.9448635254e-01	-1.3708117881e-02
3.6800000000e+00	9.9451370110e-01	-1.3640498560e-02
3.6820000000e+00	9.9454091475e-01	-1.3573209087e-02
3.6840000000e+00	9.9456799416e-01	-1.3506247892e-02
3.6860000000e+00	9.9459493996e-01	-1.3439613408e-02
3.6880000000e+00	9.9462175283e-01	-1.3373304078e-02
3.6900000000e+00	9.9464843339e-01	-1.3307318350e-02
3.6920000000e+00	9.9467498231e-01	-1.3241654681e-02
3.6940000000e+00	9.9470140023e-01	-1.3176311533e-02
3.6960000000e+00	9.9472768777e-01	-1.3111287377e-02
3.6980000000e+00	9.9475384559e-01	-1.3046580689e-02
3.7000000000e+00	9.9477987431e-01	-1.2982189953e-02
3.7020000000e+00	9.9480577456e-01	-1.2918113661e-02
3.7040000000e+00	9.9483154697e-01	-1.2854350309e-02
3.7060000000e+00	9.9485719217e-01	-1.2790898402e-02
3.7080000000e+00	9.9488271077e-01	-1.2727756452e-02
3.7100000000e+00	9.9490810340e-01	-1.2664922977e-02
3.7120000000e+00	9.9493337067e-01	-1.2602396502e-02
3.7140000000e+00	9.9495851319e-01	-1.2540175557e-02
3.7160000000e+00	9.9498353157e-01	-1.2478258683e-02
3.7180000000e+00	9.9500842642e-01	-1.2416644422e-02
3.7200000000e+00	9.9503319835e-01	-1.2355331329e-02
3.7220000000e+00	9.9505784795e-01	-1.2294317959e-02
3.7240000000e+00	9.9508237582e-01	-1.2233602879e-02
3.7260000000e+00	9.9510678256e-01	-1.2173184661e-02
3.7280000000e+00	9.9513106876e-01	-1.2113061881e-02
3.7300000000e+00	9.9515523500e-01	-1.2053233124e-02
3.7320000000e+00	9.9517928188e-01	-1.1993696983e-02
3.7340000000e+00	9.9520320998e-01	-1.1934452053e-02
3.7360000000e+00	9.9522701989e-01	-1.1875496939e-02
3.7380000000e+00	9.9525071216e-01	-1.1816830251e-02
3.7400000000e+00	9.9527428740e-01	-1.1758450607e-02
3.7420000000e+00	9.9529774616e-01	-1.1700356629e-02
3.7440000000e+00	9.9532108901e-01	-1.1642546946e-02
3.7460000000e+00	9.9534431653e-01	-1.1585020194e-02
3.7480000000e+00	9.9536742928e-01	-1.1527775016e-02
3.7500000000e+00	9.9539042782e-01	-1.1470810059e-02
3.7520000000e+00	9.9541331271e-01	-1.1414123978e-02
3.7540000000e+00	9.9543608450e-01	-1.1357715434e-02
3.7560000000e+00	9.9545874375e-01	-1.1301583094e-02
3.7580000000e+00	9.9548129102e-01	-1.1245725630e-02
3.7600000000e+00	9.9550372684e-01	-1.1190141722e-02
3.7620000000e+00	9.9552605177e-01	-1.1134830054e-02
3.7640000000e+00	9.9554826634e-01	-1.1079789319e-02
3.7660000000e+00	9.9557037110e-01	-1.1025018213e-02
3.7680000000e+00	9.9559236659e-01	-1.0970515440e-02
3.7700000000e+00	9.9561425334e-01	-1.0916279710e-02
3.7720000000e+00	9.9563603189e-01	-1.0862309737e-02
3.7740000000e+00	9.9565770276e-01	-1.0808604243e-02
3.7760000000e+00	9.9567926648e-01	-1.0755161954e-02
3.7780000000e+00	9.9570072358e-01	-1.0701981605e-02
3.7800000000e+00	9.9572207458e-01	-1.0649061935e-02
3.7820000000e+00	9.9574332000e-01	-1.0596401687e-02
3.7840000000e+00	9.9576446036e-01	-1.0543999612e-02
3.7860000000e+00	9.9578549617e-01	-1.0491854467e-02
3.7880000000e+00	9.9580642795e-01	-1.0439965015e-02
3.7900000000e+00	9.9582725620e-01	-1.0388330022e-02
3.7920000000e+00	9.9584798144e-01	-1.0336948264e-02
3.7940000000e+00	9.9586860416e-01	-1.0285818518e-02
3.7960000000e+00	9.9588912488e-01	-1.0234939570e-02
3.7980000000e+00	9.9590954409e-01	-1.0184310211e-02
3.8000000000e+00	9.9592986228e-01	-1.0133929237e-02
3.8020000000e+00	9.9595007997e-01	-1.0083795450e-02
3.8040000000e+00	9.9597019763e-01	-1.0033907657e-02
3.8060000000e+00	9.9599021576e-01	-9.9842646721e-03
3.8080000000e+00	9.9601013485e-01	-9.9348653127e-03
3.8100000000e+00	9.9602995538e-01	-9.8857084033e-03
3.8120000000e+00	9.9604967785e-01	-9.8367927735e-03
3.8140000000e+00	9.9606930272e-01	-9.7881172582e-03
3.8160000000e+00	9.9608883047e-01	-9.7396806978e-03
3.8180000000e+00	9.9610826160e-01	-9.6914819382e-03
3.8200000000e+00	9.9612759656e-01	-9.6435198307e-03
3.8220000000e+00	9.9614683583e-01	-9.5957932317e-03
3.8240000000e+00	9.9616597989e-01	-9.5483010032e-03
3.8260000000e+00	9.9618502919e-01	-9.5010420125e-03
3.8280000000e+00	9.9620398421e-01	-9.4540151321e-03
3.8300000000e+00	9.9622284541e-01	-9.4072192398e-03
3.8320000000e+00	9.9624161324e-01	-9.3606532187e-03
3.8340000000e+00	9.9626028817e-01	-9.3143159570e-03
3.8360000000e+00	9.9627887066e-01	-9.2682063483e-03
3.8380000000e+00	9.9629736115e-01	-9.2223232912e-03
3.8400000000e+00	9.9631576010e-01	-9.1766656895e-03
3.8420000000e+00	9.9633406796e-01	-9.1312324522e-03
3.8440000000e+00	9.9635228518e-01	-9.0860224934e-03
3.8460000000e+00	9.9637041220e-01	-9.0410347322e-03
3.8480000000e+00	9.9638844947e-01	-8.9962680929e-03
3.8500000000e+00	9.9640639742e-01	-8.9517215048e-03
3.8520000000e+00	9.9642425650e-01	-8.9073939021e-03
3.8540000000e+00	9.9644202714e-01	-8.8632842241e-03
3.8560000000e+00	9.9645970978e-01	-8.8193914152e-03
3.8580000000e+00	9.9647730485e-01	-8.7757144247e-03
3.8600000000e+00	9.9649481278e-01	-8.7322522065e-03
3.8620000000e+00	9.9651223400e-01	-8.6890037200e-03
3.8640000000e+00	9.9652956894e-01	-8.6459679291e-03
3.8660000000e+00	9.9654681801e-01	-8.6031438025e-03
3.8680000000e+00	9.9656398165e-01	-8.5605303142e-03
3.8700000000e+00	9.9658106027e-01	-8.5181264425e-03
3.8720000000e+00	9.9659805430e-01	-8.4759311709e-03
3.8740000000e+00	9.9661496414e-01	-8.4339434875e-03
3.8760000000e+00	9.9663179021e-01	-8.3921623851e-03
3.8780000000e+00	9.9664853292e-01	-8.3505868615e-03
3.8800000000e+00	9.9666519269e-01	-8.3092159191e-03
3.8820000000e+00	9.9668176992e-01	-8.2680485648e-03
3.8840000000e+00	9.9669826502e-01	-8.2270838106e-03
3.8860000000e+00	9.9671467839e-01	-8.1863206727e-03
3.8880000000e+00	9.9673101044e-01	-8.1457581722e-03
3.8900000000e+00	9.9674726156e-01	-8.1053953349e-03
3.8920000000e+00	9.9676343215e-01	-8.0652311910e-03
3.8940000000e+00	9.9677952262e-01	-8.0252647754e-03
3.8960000000e+00	9.9679553334e-01	-7.9854951275e-03
3.8980000000e+00	9.9681146473e-01	-7.9459212913e-03
3.9000000000e+00	9.9682731716e-01	-7.9065423152e-03
3.9020000000e+00	9.9684309102e-01	-7.8673572522e-03
3.9040000000e+00	9.9685878672e-01	-7.8283651598e-03
3.9060000000e+00	9.9687440461e-01	-7.7895650999e-03
3.9080000000e+00	9.9688994510e-01	-7.7509561389e-03
3.9100000000e+00	9.9690540856e-01	-7.7125373475e-03
3.9120000000e+00	9.9692079538e-01	-7.6743078009e-03
3.9140000000e+00	9.9693610592e-01	-7.6362665787e-03
3.9160000000e+00	9.9695134057e-01	-7.5984127648e-03
3.9180000000e+00	9.9696649970e-01	-7.5607454473e-03
3.9200000000e+00	9.9698158368e-01	-7.5232637190e-03
3.9220000000e+00	9.9699659287e-01	-7.4859666767e-03
3.9240000000e+00	9.9701152766e-01	-7.4488534214e-03
3.9260000000e+00	9.9702638841e-01	-7.4119230588e-03
3.9280000000e+00	9.9704117548e-01	-7.3751746984e-03
3.9300000000e+00	9.9705588923e-01	-7.3386074541e-03
3.9320000000e+00	9.9707053003e-01	-7.3022204440e-03
3.9340000000e+00	9.9708509823e-01	-7.2660127905e-03
3.9360000000e+00	9.9709959420e-01	-7.2299836199e-03
3.9380000000e+00	9.9711401828e-01	-7.1941320629e-03
3.9400000000e+00	9.9712837084e-01	-7.1584572542e-03
3.9420000000e+00	9.9714265223e-01	-7.1229583327e-03
3.9440000000e+00	9.9715686279e-01	-7.0876344413e-03
3.9460000000e+00	9.9717100288e-01	-7.0524847270e-03
3.9480000000e+00	9.9718507285e-01	-7.0175083409e-03
3.9500000000e+00	9.9719907303e-01	-6.9827044381e-03
3.9520000000e+00	9.9721300378e-01	-6.9480721778e-03
3.9540000000e+00	9.9722686544e-01	-6.9136107231e-03
3.9560000000e+00	9.9724065834e-01	-6.8793192411e-03
3.9580000000e+00	9.9725438283e-01	-6.8451969029e-03
3.9600000000e+00	9.9726803924e-01	-6.8112428835e-03
3.9620000000e+00	9.9728162791e-01	-6.7774563620e-03
3.9640000000e+00	9.9729514917e-01	-6.7438365211e-03
3.9660000000e+00	9.9730860337e-01	-6.7103825478e-03
3.9680000000e+00	9.9732199081e-01	-6.6770936325e-03
3.9700000000e+00	9.9733531185e-01	-6.6439689699e-03
3.9720000000e+00	9.9734856680e-01	-6.6110077584e-03
3.9740000000e+00	9.9736175599e-01	-6.5782092000e-03
3.9760000000e+00	9.9737487974e-01	-6.5455725007e-03
3.9780000000e+00	9.9738793839e-01	-6.5130968705e-03
3.9800000000e+00	9.9740093224e-01	-6.4807815227e-03
3.9820000000e+00	9.9741386162e-01	-6.4486256748e-03
3.9840000000e+00	9.9742672685e-01	-6.4166285477e-03
3.9860000000e+00	9.9743952824e-01	-6.3847893663e-03
3.9880000000e+00	9.9745226611e-01	-6.3531073590e-03
3.9900000000e+00	9.9746494077e-01	-6.3215817579e-03
3.9920000000e+00	9.9747755254e-01	-6.2902117989e-03
3.9940000000e+00	9.9749010172e-01	-6.2589967216e-03
3.9960000000e+00	9.9750258863e-01	-6.2279357689e-03
3.9980000000e+00	9.9751501357e-01	-6.1970281878e-03
[truncated: 23,001 more rows]
