# Supplementary material for: Including residual contact information into replica-exchange MD simulations significantly enriches native-like conformations
Source: PLoS One. 2020 Nov 16;15(11):e0242072. doi: 10.1371/journal.pone.0242072 (PMC7668583; doi:10.1371/journal.pone.0242072)
Supplement: S1 File — (ZIP) [file pone.0242072.s005.zip › minimal_dataset/1l2y/grompp/topol/topol_24DCA_50percent.top]

;
;	File 'topol.top' was generated
;	By user: unknown (1000)
;	On host: Fractal-PC
;	At date: Thu Jul 13 22:28:01 2017

;
;	This is a standalone topology file
;
;	Created by:
;	                    :-) GROMACS - gmx pdb2gmx, 2016.3 (-:
;	
;	Executable:   /usr/local/gromacs_2016/bin/gmx_mpi
;	Data prefix:  /usr/local/gromacs_2016
;	Working dir:  /home/arthur/Desktop/1L2Y_REX
;	Command line:
;	  gmx_mpi pdb2gmx -f 1l2y_unfolded_frame.pdb -o NAME.gro -water tip3p
;	Force field was read from the standard GROMACS share directory.
;

; Include forcefield parameters
#include "amber99sb-ildn.ff/forcefield.itp"

[ moleculetype ]
; Name            nrexcl
Protein             3

[ atoms ]
;   nr       type  resnr residue  atom   cgnr     charge       mass  typeB    chargeB      massB
; residue   1 ASN rtp NASN q +1.0
     1         N3      1    ASN      N      1     0.1801      14.01   ; qtot 0.1801
     2          H      1    ASN     H1      2     0.1921      1.008   ; qtot 0.3722
     3          H      1    ASN     H2      3     0.1921      1.008   ; qtot 0.5643
     4          H      1    ASN     H3      4     0.1921      1.008   ; qtot 0.7564
     5         CT      1    ASN     CA      5     0.0368      12.01   ; qtot 0.7932
     6         HP      1    ASN     HA      6     0.1231      1.008   ; qtot 0.9163
     7         CT      1    ASN     CB      7    -0.0283      12.01   ; qtot 0.888
     8         HC      1    ASN    HB1      8     0.0515      1.008   ; qtot 0.9395
     9         HC      1    ASN    HB2      9     0.0515      1.008   ; qtot 0.991
    10          C      1    ASN     CG     10     0.5833      12.01   ; qtot 1.574
    11          O      1    ASN    OD1     11    -0.5744         16   ; qtot 0.9999
    12          N      1    ASN    ND2     12    -0.8634      14.01   ; qtot 0.1365
    13          H      1    ASN   HD21     13     0.4097      1.008   ; qtot 0.5462
    14          H      1    ASN   HD22     14     0.4097      1.008   ; qtot 0.9559
    15          C      1    ASN      C     15     0.6163      12.01   ; qtot 1.572
    16          O      1    ASN      O     16    -0.5722         16   ; qtot 1
; residue   2 LEU rtp LEU  q  0.0
    17          N      2    LEU      N     17    -0.4157      14.01   ; qtot 0.5843
    18          H      2    LEU      H     18     0.2719      1.008   ; qtot 0.8562
    19         CT      2    LEU     CA     19    -0.0518      12.01   ; qtot 0.8044
    20         H1      2    LEU     HA     20     0.0922      1.008   ; qtot 0.8966
    21         CT      2    LEU     CB     21    -0.1102      12.01   ; qtot 0.7864
    22         HC      2    LEU    HB1     22     0.0457      1.008   ; qtot 0.8321
    23         HC      2    LEU    HB2     23     0.0457      1.008   ; qtot 0.8778
    24         CT      2    LEU     CG     24     0.3531      12.01   ; qtot 1.231
    25         HC      2    LEU     HG     25    -0.0361      1.008   ; qtot 1.195
    26         CT      2    LEU    CD1     26    -0.4121      12.01   ; qtot 0.7827
    27         HC      2    LEU   HD11     27        0.1      1.008   ; qtot 0.8827
    28         HC      2    LEU   HD12     28        0.1      1.008   ; qtot 0.9827
    29         HC      2    LEU   HD13     29        0.1      1.008   ; qtot 1.083
    30         CT      2    LEU    CD2     30    -0.4121      12.01   ; qtot 0.6706
    31         HC      2    LEU   HD21     31        0.1      1.008   ; qtot 0.7706
    32         HC      2    LEU   HD22     32        0.1      1.008   ; qtot 0.8706
    33         HC      2    LEU   HD23     33        0.1      1.008   ; qtot 0.9706
    34          C      2    LEU      C     34     0.5973      12.01   ; qtot 1.568
    35          O      2    LEU      O     35    -0.5679         16   ; qtot 1
; residue   3 TYR rtp TYR  q  0.0
    36          N      3    TYR      N     36    -0.4157      14.01   ; qtot 0.5843
    37          H      3    TYR      H     37     0.2719      1.008   ; qtot 0.8562
    38         CT      3    TYR     CA     38    -0.0014      12.01   ; qtot 0.8548
    39         H1      3    TYR     HA     39     0.0876      1.008   ; qtot 0.9424
    40         CT      3    TYR     CB     40    -0.0152      12.01   ; qtot 0.9272
    41         HC      3    TYR    HB1     41     0.0295      1.008   ; qtot 0.9567
    42         HC      3    TYR    HB2     42     0.0295      1.008   ; qtot 0.9862
    43         CA      3    TYR     CG     43    -0.0011      12.01   ; qtot 0.9851
    44         CA      3    TYR    CD1     44    -0.1906      12.01   ; qtot 0.7945
    45         HA      3    TYR    HD1     45     0.1699      1.008   ; qtot 0.9644
    46         CA      3    TYR    CE1     46    -0.2341      12.01   ; qtot 0.7303
    47         HA      3    TYR    HE1     47     0.1656      1.008   ; qtot 0.8959
    48          C      3    TYR     CZ     48     0.3226      12.01   ; qtot 1.219
    49         OH      3    TYR     OH     49    -0.5579         16   ; qtot 0.6606
    50         HO      3    TYR     HH     50     0.3992      1.008   ; qtot 1.06
    51         CA      3    TYR    CE2     51    -0.2341      12.01   ; qtot 0.8257
    52         HA      3    TYR    HE2     52     0.1656      1.008   ; qtot 0.9913
    53         CA      3    TYR    CD2     53    -0.1906      12.01   ; qtot 0.8007
    54         HA      3    TYR    HD2     54     0.1699      1.008   ; qtot 0.9706
    55          C      3    TYR      C     55     0.5973      12.01   ; qtot 1.568
    56          O      3    TYR      O     56    -0.5679         16   ; qtot 1
; residue   4 ILE rtp ILE  q  0.0
    57          N      4    ILE      N     57    -0.4157      14.01   ; qtot 0.5843
    58          H      4    ILE      H     58     0.2719      1.008   ; qtot 0.8562
    59         CT      4    ILE     CA     59    -0.0597      12.01   ; qtot 0.7965
    60         H1      4    ILE     HA     60     0.0869      1.008   ; qtot 0.8834
    61         CT      4    ILE     CB     61     0.1303      12.01   ; qtot 1.014
    62         HC      4    ILE     HB     62     0.0187      1.008   ; qtot 1.032
    63         CT      4    ILE    CG2     63    -0.3204      12.01   ; qtot 0.712
    64         HC      4    ILE   HG21     64     0.0882      1.008   ; qtot 0.8002
    65         HC      4    ILE   HG22     65     0.0882      1.008   ; qtot 0.8884
    66         HC      4    ILE   HG23     66     0.0882      1.008   ; qtot 0.9766
    67         CT      4    ILE    CG1     67     -0.043      12.01   ; qtot 0.9336
    68         HC      4    ILE   HG11     68     0.0236      1.008   ; qtot 0.9572
    69         HC      4    ILE   HG12     69     0.0236      1.008   ; qtot 0.9808
    70         CT      4    ILE     CD     70     -0.066      12.01   ; qtot 0.9148
    71         HC      4    ILE    HD1     71     0.0186      1.008   ; qtot 0.9334
    72         HC      4    ILE    HD2     72     0.0186      1.008   ; qtot 0.952
    73         HC      4    ILE    HD3     73     0.0186      1.008   ; qtot 0.9706
    74          C      4    ILE      C     74     0.5973      12.01   ; qtot 1.568
    75          O      4    ILE      O     75    -0.5679         16   ; qtot 1
; residue   5 GLN rtp GLN  q  0.0
    76          N      5    GLN      N     76    -0.4157      14.01   ; qtot 0.5843
    77          H      5    GLN      H     77     0.2719      1.008   ; qtot 0.8562
    78         CT      5    GLN     CA     78    -0.0031      12.01   ; qtot 0.8531
    79         H1      5    GLN     HA     79      0.085      1.008   ; qtot 0.9381
    80         CT      5    GLN     CB     80    -0.0036      12.01   ; qtot 0.9345
    81         HC      5    GLN    HB1     81     0.0171      1.008   ; qtot 0.9516
    82         HC      5    GLN    HB2     82     0.0171      1.008   ; qtot 0.9687
    83         CT      5    GLN     CG     83    -0.0645      12.01   ; qtot 0.9042
    84         HC      5    GLN    HG1     84     0.0352      1.008   ; qtot 0.9394
    85         HC      5    GLN    HG2     85     0.0352      1.008   ; qtot 0.9746
    86          C      5    GLN     CD     86     0.6951      12.01   ; qtot 1.67
    87          O      5    GLN    OE1     87    -0.6086         16   ; qtot 1.061
    88          N      5    GLN    NE2     88    -0.9407      14.01   ; qtot 0.1204
    89          H      5    GLN   HE21     89     0.4251      1.008   ; qtot 0.5455
    90          H      5    GLN   HE22     90     0.4251      1.008   ; qtot 0.9706
    91          C      5    GLN      C     91     0.5973      12.01   ; qtot 1.568
    92          O      5    GLN      O     92    -0.5679         16   ; qtot 1
; residue   6 TRP rtp TRP  q  0.0
    93          N      6    TRP      N     93    -0.4157      14.01   ; qtot 0.5843
    94          H      6    TRP      H     94     0.2719      1.008   ; qtot 0.8562
    95         CT      6    TRP     CA     95    -0.0275      12.01   ; qtot 0.8287
    96         H1      6    TRP     HA     96     0.1123      1.008   ; qtot 0.941
    97         CT      6    TRP     CB     97     -0.005      12.01   ; qtot 0.936
    98         HC      6    TRP    HB1     98     0.0339      1.008   ; qtot 0.9699
    99         HC      6    TRP    HB2     99     0.0339      1.008   ; qtot 1.004
   100         C*      6    TRP     CG    100    -0.1415      12.01   ; qtot 0.8623
   101         CW      6    TRP    CD1    101    -0.1638      12.01   ; qtot 0.6985
   102         H4      6    TRP    HD1    102     0.2062      1.008   ; qtot 0.9047
   103         NA      6    TRP    NE1    103    -0.3418      14.01   ; qtot 0.5629
   104          H      6    TRP    HE1    104     0.3412      1.008   ; qtot 0.9041
   105         CN      6    TRP    CE2    105      0.138      12.01   ; qtot 1.042
   106         CA      6    TRP    CZ2    106    -0.2601      12.01   ; qtot 0.782
   107         HA      6    TRP    HZ2    107     0.1572      1.008   ; qtot 0.9392
   108         CA      6    TRP    CH2    108    -0.1134      12.01   ; qtot 0.8258
   109         HA      6    TRP    HH2    109     0.1417      1.008   ; qtot 0.9675
   110         CA      6    TRP    CZ3    110    -0.1972      12.01   ; qtot 0.7703
   111         HA      6    TRP    HZ3    111     0.1447      1.008   ; qtot 0.915
   112         CA      6    TRP    CE3    112    -0.2387      12.01   ; qtot 0.6763
   113         HA      6    TRP    HE3    113       0.17      1.008   ; qtot 0.8463
   114         CB      6    TRP    CD2    114     0.1243      12.01   ; qtot 0.9706
   115          C      6    TRP      C    115     0.5973      12.01   ; qtot 1.568
   116          O      6    TRP      O    116    -0.5679         16   ; qtot 1
; residue   7 LEU rtp LEU  q  0.0
   117          N      7    LEU      N    117    -0.4157      14.01   ; qtot 0.5843
   118          H      7    LEU      H    118     0.2719      1.008   ; qtot 0.8562
   119         CT      7    LEU     CA    119    -0.0518      12.01   ; qtot 0.8044
   120         H1      7    LEU     HA    120     0.0922      1.008   ; qtot 0.8966
   121         CT      7    LEU     CB    121    -0.1102      12.01   ; qtot 0.7864
   122         HC      7    LEU    HB1    122     0.0457      1.008   ; qtot 0.8321
   123         HC      7    LEU    HB2    123     0.0457      1.008   ; qtot 0.8778
   124         CT      7    LEU     CG    124     0.3531      12.01   ; qtot 1.231
   125         HC      7    LEU     HG    125    -0.0361      1.008   ; qtot 1.195
   126         CT      7    LEU    CD1    126    -0.4121      12.01   ; qtot 0.7827
   127         HC      7    LEU   HD11    127        0.1      1.008   ; qtot 0.8827
   128         HC      7    LEU   HD12    128        0.1      1.008   ; qtot 0.9827
   129         HC      7    LEU   HD13    129        0.1      1.008   ; qtot 1.083
   130         CT      7    LEU    CD2    130    -0.4121      12.01   ; qtot 0.6706
   131         HC      7    LEU   HD21    131        0.1      1.008   ; qtot 0.7706
   132         HC      7    LEU   HD22    132        0.1      1.008   ; qtot 0.8706
   133         HC      7    LEU   HD23    133        0.1      1.008   ; qtot 0.9706
   134          C      7    LEU      C    134     0.5973      12.01   ; qtot 1.568
   135          O      7    LEU      O    135    -0.5679         16   ; qtot 1
; residue   8 LYS rtp LYS  q +1.0
   136          N      8    LYS      N    136    -0.3479      14.01   ; qtot 0.6521
   137          H      8    LYS      H    137     0.2747      1.008   ; qtot 0.9268
   138         CT      8    LYS     CA    138      -0.24      12.01   ; qtot 0.6868
   139         H1      8    LYS     HA    139     0.1426      1.008   ; qtot 0.8294
   140         CT      8    LYS     CB    140    -0.0094      12.01   ; qtot 0.82
   141         HC      8    LYS    HB1    141     0.0362      1.008   ; qtot 0.8562
   142         HC      8    LYS    HB2    142     0.0362      1.008   ; qtot 0.8924
   143         CT      8    LYS     CG    143     0.0187      12.01   ; qtot 0.9111
   144         HC      8    LYS    HG1    144     0.0103      1.008   ; qtot 0.9214
   145         HC      8    LYS    HG2    145     0.0103      1.008   ; qtot 0.9317
   146         CT      8    LYS     CD    146    -0.0479      12.01   ; qtot 0.8838
   147         HC      8    LYS    HD1    147     0.0621      1.008   ; qtot 0.9459
   148         HC      8    LYS    HD2    148     0.0621      1.008   ; qtot 1.008
   149         CT      8    LYS     CE    149    -0.0143      12.01   ; qtot 0.9937
   150         HP      8    LYS    HE1    150     0.1135      1.008   ; qtot 1.107
   151         HP      8    LYS    HE2    151     0.1135      1.008   ; qtot 1.221
   152         N3      8    LYS     NZ    152    -0.3854      14.01   ; qtot 0.8353
   153          H      8    LYS    HZ1    153       0.34      1.008   ; qtot 1.175
   154          H      8    LYS    HZ2    154       0.34      1.008   ; qtot 1.515
   155          H      8    LYS    HZ3    155       0.34      1.008   ; qtot 1.855
   156          C      8    LYS      C    156     0.7341      12.01   ; qtot 2.589
   157          O      8    LYS      O    157    -0.5894         16   ; qtot 2
; residue   9 ASP rtp ASP  q -1.0
   158          N      9    ASP      N    158    -0.5163      14.01   ; qtot 1.484
   159          H      9    ASP      H    159     0.2936      1.008   ; qtot 1.777
   160         CT      9    ASP     CA    160     0.0381      12.01   ; qtot 1.815
   161         H1      9    ASP     HA    161      0.088      1.008   ; qtot 1.903
   162         CT      9    ASP     CB    162    -0.0303      12.01   ; qtot 1.873
   163         HC      9    ASP    HB1    163    -0.0122      1.008   ; qtot 1.861
   164         HC      9    ASP    HB2    164    -0.0122      1.008   ; qtot 1.849
   165          C      9    ASP     CG    165     0.7994      12.01   ; qtot 2.648
   166         O2      9    ASP    OD1    166    -0.8014         16   ; qtot 1.847
   167         O2      9    ASP    OD2    167    -0.8014         16   ; qtot 1.045
   168          C      9    ASP      C    168     0.5366      12.01   ; qtot 1.582
   169          O      9    ASP      O    169    -0.5819         16   ; qtot 1
; residue  10 GLY rtp GLY  q  0.0
   170          N     10    GLY      N    170    -0.4157      14.01   ; qtot 0.5843
   171          H     10    GLY      H    171     0.2719      1.008   ; qtot 0.8562
   172         CT     10    GLY     CA    172    -0.0252      12.01   ; qtot 0.831
   173         H1     10    GLY    HA1    173     0.0698      1.008   ; qtot 0.9008
   174         H1     10    GLY    HA2    174     0.0698      1.008   ; qtot 0.9706
   175          C     10    GLY      C    175     0.5973      12.01   ; qtot 1.568
   176          O     10    GLY      O    176    -0.5679         16   ; qtot 1
; residue  11 GLY rtp GLY  q  0.0
   177          N     11    GLY      N    177    -0.4157      14.01   ; qtot 0.5843
   178          H     11    GLY      H    178     0.2719      1.008   ; qtot 0.8562
   179         CT     11    GLY     CA    179    -0.0252      12.01   ; qtot 0.831
   180         H1     11    GLY    HA1    180     0.0698      1.008   ; qtot 0.9008
   181         H1     11    GLY    HA2    181     0.0698      1.008   ; qtot 0.9706
   182          C     11    GLY      C    182     0.5973      12.01   ; qtot 1.568
   183          O     11    GLY      O    183    -0.5679         16   ; qtot 1
; residue  12 PRO rtp PRO  q  0.0
   184          N     12    PRO      N    184    -0.2548      14.01   ; qtot 0.7452
   185         CT     12    PRO     CD    185     0.0192      12.01   ; qtot 0.7644
   186         H1     12    PRO    HD1    186     0.0391      1.008   ; qtot 0.8035
   187         H1     12    PRO    HD2    187     0.0391      1.008   ; qtot 0.8426
   188         CT     12    PRO     CG    188     0.0189      12.01   ; qtot 0.8615
   189         HC     12    PRO    HG1    189     0.0213      1.008   ; qtot 0.8828
   190         HC     12    PRO    HG2    190     0.0213      1.008   ; qtot 0.9041
   191         CT     12    PRO     CB    191     -0.007      12.01   ; qtot 0.8971
   192         HC     12    PRO    HB1    192     0.0253      1.008   ; qtot 0.9224
   193         HC     12    PRO    HB2    193     0.0253      1.008   ; qtot 0.9477
   194         CT     12    PRO     CA    194    -0.0266      12.01   ; qtot 0.9211
   195         H1     12    PRO     HA    195     0.0641      1.008   ; qtot 0.9852
   196          C     12    PRO      C    196     0.5896      12.01   ; qtot 1.575
   197          O     12    PRO      O    197    -0.5748         16   ; qtot 1
; residue  13 SER rtp SER  q  0.0
   198          N     13    SER      N    198    -0.4157      14.01   ; qtot 0.5843
   199          H     13    SER      H    199     0.2719      1.008   ; qtot 0.8562
   200         CT     13    SER     CA    200    -0.0249      12.01   ; qtot 0.8313
   201         H1     13    SER     HA    201     0.0843      1.008   ; qtot 0.9156
   202         CT     13    SER     CB    202     0.2117      12.01   ; qtot 1.127
   203         H1     13    SER    HB1    203     0.0352      1.008   ; qtot 1.163
   204         H1     13    SER    HB2    204     0.0352      1.008   ; qtot 1.198
   205         OH     13    SER     OG    205    -0.6546         16   ; qtot 0.5431
   206         HO     13    SER     HG    206     0.4275      1.008   ; qtot 0.9706
   207          C     13    SER      C    207     0.5973      12.01   ; qtot 1.568
   208          O     13    SER      O    208    -0.5679         16   ; qtot 1
; residue  14 SER rtp SER  q  0.0
   209          N     14    SER      N    209    -0.4157      14.01   ; qtot 0.5843
   210          H     14    SER      H    210     0.2719      1.008   ; qtot 0.8562
   211         CT     14    SER     CA    211    -0.0249      12.01   ; qtot 0.8313
   212         H1     14    SER     HA    212     0.0843      1.008   ; qtot 0.9156
   213         CT     14    SER     CB    213     0.2117      12.01   ; qtot 1.127
   214         H1     14    SER    HB1    214     0.0352      1.008   ; qtot 1.163
   215         H1     14    SER    HB2    215     0.0352      1.008   ; qtot 1.198
   216         OH     14    SER     OG    216    -0.6546         16   ; qtot 0.5431
   217         HO     14    SER     HG    217     0.4275      1.008   ; qtot 0.9706
   218          C     14    SER      C    218     0.5973      12.01   ; qtot 1.568
   219          O     14    SER      O    219    -0.5679         16   ; qtot 1
; residue  15 GLY rtp GLY  q  0.0
   220          N     15    GLY      N    220    -0.4157      14.01   ; qtot 0.5843
   221          H     15    GLY      H    221     0.2719      1.008   ; qtot 0.8562
   222         CT     15    GLY     CA    222    -0.0252      12.01   ; qtot 0.831
   223         H1     15    GLY    HA1    223     0.0698      1.008   ; qtot 0.9008
   224         H1     15    GLY    HA2    224     0.0698      1.008   ; qtot 0.9706
   225          C     15    GLY      C    225     0.5973      12.01   ; qtot 1.568
   226          O     15    GLY      O    226    -0.5679         16   ; qtot 1
; residue  16 ARG rtp ARG  q +1.0
   227          N     16    ARG      N    227    -0.3479      14.01   ; qtot 0.6521
   228          H     16    ARG      H    228     0.2747      1.008   ; qtot 0.9268
   229         CT     16    ARG     CA    229    -0.2637      12.01   ; qtot 0.6631
   230         H1     16    ARG     HA    230      0.156      1.008   ; qtot 0.8191
   231         CT     16    ARG     CB    231    -0.0007      12.01   ; qtot 0.8184
   232         HC     16    ARG    HB1    232     0.0327      1.008   ; qtot 0.8511
   233         HC     16    ARG    HB2    233     0.0327      1.008   ; qtot 0.8838
   234         CT     16    ARG     CG    234      0.039      12.01   ; qtot 0.9228
   235         HC     16    ARG    HG1    235     0.0285      1.008   ; qtot 0.9513
   236         HC     16    ARG    HG2    236     0.0285      1.008   ; qtot 0.9798
   237         CT     16    ARG     CD    237     0.0486      12.01   ; qtot 1.028
   238         H1     16    ARG    HD1    238     0.0687      1.008   ; qtot 1.097
   239         H1     16    ARG    HD2    239     0.0687      1.008   ; qtot 1.166
   240         N2     16    ARG     NE    240    -0.5295      14.01   ; qtot 0.6363
   241          H     16    ARG     HE    241     0.3456      1.008   ; qtot 0.9819
   242         CA     16    ARG     CZ    242     0.8076      12.01   ; qtot 1.789
   243         N2     16    ARG    NH1    243    -0.8627      14.01   ; qtot 0.9268
   244          H     16    ARG   HH11    244     0.4478      1.008   ; qtot 1.375
   245          H     16    ARG   HH12    245     0.4478      1.008   ; qtot 1.822
   246         N2     16    ARG    NH2    246    -0.8627      14.01   ; qtot 0.9597
   247          H     16    ARG   HH21    247     0.4478      1.008   ; qtot 1.408
   248          H     16    ARG   HH22    248     0.4478      1.008   ; qtot 1.855
   249          C     16    ARG      C    249     0.7341      12.01   ; qtot 2.589
   250          O     16    ARG      O    250    -0.5894         16   ; qtot 2
; residue  17 PRO rtp PRO  q  0.0
   251          N     17    PRO      N    251    -0.2548      14.01   ; qtot 1.745
   252         CT     17    PRO     CD    252     0.0192      12.01   ; qtot 1.764
   253         H1     17    PRO    HD1    253     0.0391      1.008   ; qtot 1.804
   254         H1     17    PRO    HD2    254     0.0391      1.008   ; qtot 1.843
   255         CT     17    PRO     CG    255     0.0189      12.01   ; qtot 1.862
   256         HC     17    PRO    HG1    256     0.0213      1.008   ; qtot 1.883
   257         HC     17    PRO    HG2    257     0.0213      1.008   ; qtot 1.904
   258         CT     17    PRO     CB    258     -0.007      12.01   ; qtot 1.897
   259         HC     17    PRO    HB1    259     0.0253      1.008   ; qtot 1.922
   260         HC     17    PRO    HB2    260     0.0253      1.008   ; qtot 1.948
   261         CT     17    PRO     CA    261    -0.0266      12.01   ; qtot 1.921
   262         H1     17    PRO     HA    262     0.0641      1.008   ; qtot 1.985
   263          C     17    PRO      C    263     0.5896      12.01   ; qtot 2.575
   264          O     17    PRO      O    264    -0.5748         16   ; qtot 2
; residue  18 PRO rtp PRO  q  0.0
   265          N     18    PRO      N    265    -0.2548      14.01   ; qtot 1.745
   266         CT     18    PRO     CD    266     0.0192      12.01   ; qtot 1.764
   267         H1     18    PRO    HD1    267     0.0391      1.008   ; qtot 1.804
   268         H1     18    PRO    HD2    268     0.0391      1.008   ; qtot 1.843
   269         CT     18    PRO     CG    269     0.0189      12.01   ; qtot 1.862
   270         HC     18    PRO    HG1    270     0.0213      1.008   ; qtot 1.883
   271         HC     18    PRO    HG2    271     0.0213      1.008   ; qtot 1.904
   272         CT     18    PRO     CB    272     -0.007      12.01   ; qtot 1.897
   273         HC     18    PRO    HB1    273     0.0253      1.008   ; qtot 1.922
   274         HC     18    PRO    HB2    274     0.0253      1.008   ; qtot 1.948
   275         CT     18    PRO     CA    275    -0.0266      12.01   ; qtot 1.921
   276         H1     18    PRO     HA    276     0.0641      1.008   ; qtot 1.985
   277          C     18    PRO      C    277     0.5896      12.01   ; qtot 2.575
   278          O     18    PRO      O    278    -0.5748         16   ; qtot 2
; residue  19 PRO rtp PRO  q  0.0
   279          N     19    PRO      N    279    -0.2548      14.01   ; qtot 1.745
   280         CT     19    PRO     CD    280     0.0192      12.01   ; qtot 1.764
   281         H1     19    PRO    HD1    281     0.0391      1.008   ; qtot 1.804
   282         H1     19    PRO    HD2    282     0.0391      1.008   ; qtot 1.843
   283         CT     19    PRO     CG    283     0.0189      12.01   ; qtot 1.862
   284         HC     19    PRO    HG1    284     0.0213      1.008   ; qtot 1.883
   285         HC     19    PRO    HG2    285     0.0213      1.008   ; qtot 1.904
   286         CT     19    PRO     CB    286     -0.007      12.01   ; qtot 1.897
   287         HC     19    PRO    HB1    287     0.0253      1.008   ; qtot 1.922
   288         HC     19    PRO    HB2    288     0.0253      1.008   ; qtot 1.948
   289         CT     19    PRO     CA    289    -0.0266      12.01   ; qtot 1.921
   290         H1     19    PRO     HA    290     0.0641      1.008   ; qtot 1.985
   291          C     19    PRO      C    291     0.5896      12.01   ; qtot 2.575
   292          O     19    PRO      O    292    -0.5748         16   ; qtot 2
; residue  20 SER rtp CSER q -1.0
   293          N     20    SER      N    293    -0.3821      14.01   ; qtot 1.618
   294          H     20    SER      H    294     0.2681      1.008   ; qtot 1.886
   295         CT     20    SER     CA    295    -0.2722      12.01   ; qtot 1.614
   296         H1     20    SER     HA    296     0.1304      1.008   ; qtot 1.744
   297         CT     20    SER     CB    297     0.1123      12.01   ; qtot 1.857
   298         H1     20    SER    HB1    298     0.0813      1.008   ; qtot 1.938
   299         H1     20    SER    HB2    299     0.0813      1.008   ; qtot 2.019
   300         OH     20    SER     OG    300    -0.6514         16   ; qtot 1.368
   301         HO     20    SER     HG    301     0.4474      1.008   ; qtot 1.815
   302          C     20    SER      C    302     0.8113      12.01   ; qtot 2.626
   303         O2     20    SER    OC1    303    -0.8132         16   ; qtot 1.813
   304         O2     20    SER    OC2    304    -0.8132         16   ; qtot 1

[ bonds ]
;  ai    aj funct            c0            c1            c2            c3
; native contacts
   19    95     9             0            10
  160   211     9             0            10
   95   179     9             0            10
  172   229     9             0            10
  194   229     9             0            10
   59   289     9             0            10
   78   289     9             0            10
  119   275     9             0            10
   38   275     9             0            10
  179   275     9             0            10
   38   138     9             0            10
  172   211     9             0            10
; fake contacts
   38   222     9             0            10
   59   211     9             0            10
  160   295     9             0            10
    5   261     9             0            10
   19   222     9             0            10
   19   172     9             0            10
  172   295     9             0            10
   19   229     9             0            10
   38   211     9             0            10
   38   229     9             0            10
    5   172     9             0            10
  179   295     9             0            10
; original bonds
    1     2     1 
    1     3     1 
    1     4     1 
    1     5     1 
    5     6     1 
    5     7     1 
    5    15     1 
    7     8     1 
    7     9     1 
    7    10     1 
   10    11     1 
   10    12     1 
   12    13     1 
   12    14     1 
   15    16     1 
   15    17     1 
   17    18     1 
   17    19     1 
   19    20     1 
   19    21     1 
   19    34     1 
   21    22     1 
   21    23     1 
   21    24     1 
   24    25     1 
   24    26     1 
   24    30     1 
   26    27     1 
   26    28     1 
   26    29     1 
   30    31     1 
   30    32     1 
   30    33     1 
   34    35     1 
   34    36     1 
   36    37     1 
   36    38     1 
   38    39     1 
   38    40     1 
   38    55     1 
   40    41     1 
   40    42     1 
   40    43     1 
   43    44     1 
   43    53     1 
   44    45     1 
   44    46     1 
   46    47     1 
   46    48     1 
   48    49     1 
   48    51     1 
   49    50     1 
   51    52     1 
   51    53     1 
   53    54     1 
   55    56     1 
   55    57     1 
   57    58     1 
   57    59     1 
   59    60     1 
   59    61     1 
   59    74     1 
   61    62     1 
   61    63     1 
   61    67     1 
   63    64     1 
   63    65     1 
   63    66     1 
   67    68     1 
   67    69     1 
   67    70     1 
   70    71     1 
   70    72     1 
   70    73     1 
   74    75     1 
   74    76     1 
   76    77     1 
   76    78     1 
   78    79     1 
   78    80     1 
   78    91     1 
   80    81     1 
   80    82     1 
   80    83     1 
   83    84     1 
   83    85     1 
   83    86     1 
   86    87     1 
   86    88     1 
   88    89     1 
   88    90     1 
   91    92     1 
   91    93     1 
   93    94     1 
   93    95     1 
   95    96     1 
   95    97     1 
   95   115     1 
   97    98     1 
   97    99     1 
   97   100     1 
  100   101     1 
  100   114     1 
  101   102     1 
  101   103     1 
  103   104     1 
  103   105     1 
  105   106     1 
  105   114     1 
  106   107     1 
  106   108     1 
  108   109     1 
  108   110     1 
  110   111     1 
  110   112     1 
  112   113     1 
  112   114     1 
  115   116     1 
  115   117     1 
  117   118     1 
  117   119     1 
  119   120     1 
  119   121     1 
  119   134     1 
  121   122     1 
  121   123     1 
  121   124     1 
  124   125     1 
  124   126     1 
  124   130     1 
  126   127     1 
  126   128     1 
  126   129     1 
  130   131     1 
  130   132     1 
  130   133     1 
  134   135     1 
  134   136     1 
  136   137     1 
  136   138     1 
  138   139     1 
  138   140     1 
  138   156     1 
  140   141     1 
  140   142     1 
  140   143     1 
  143   144     1 
  143   145     1 
  143   146     1 
  146   147     1 
  146   148     1 
  146   149     1 
  149   150     1 
  149   151     1 
  149   152     1 
  152   153     1 
  152   154     1 
  152   155     1 
  156   157     1 
  156   158     1 
  158   159     1 
  158   160     1 
  160   161     1 
  160   162     1 
  160   168     1 
  162   163     1 
  162   164     1 
  162   165     1 
  165   166     1 
  165   167     1 
  168   169     1 
  168   170     1 
  170   171     1 
  170   172     1 
  172   173     1 
  172   174     1 
  172   175     1 
  175   176     1 
  175   177     1 
  177   178     1 
  177   179     1 
  179   180     1 
  179   181     1 
  179   182     1 
  182   183     1 
  182   184     1 
  184   185     1 
  184   194     1 
  185   186     1 
  185   187     1 
  185   188     1 
  188   189     1 
  188   190     1 
  188   191     1 
  191   192     1 
  191   193     1 
  191   194     1 
  194   195     1 
  194   196     1 
  196   197     1 
  196   198     1 
  198   199     1 
  198   200     1 
  200   201     1 
  200   202     1 
  200   207     1 
  202   203     1 
  202   204     1 
  202   205     1 
  205   206     1 
  207   208     1 
  207   209     1 
  209   210     1 
  209   211     1 
  211   212     1 
  211   213     1 
  211   218     1 
  213   214     1 
  213   215     1 
  213   216     1 
  216   217     1 
  218   219     1 
  218   220     1 
  220   221     1 
  220   222     1 
  222   223     1 
  222   224     1 
  222   225     1 
  225   226     1 
  225   227     1 
  227   228     1 
  227   229     1 
  229   230     1 
  229   231     1 
  229   249     1 
  231   232     1 
  231   233     1 
  231   234     1 
  234   235     1 
  234   236     1 
  234   237     1 
  237   238     1 
  237   239     1 
  237   240     1 
  240   241     1 
  240   242     1 
  242   243     1 
  242   246     1 
  243   244     1 
  243   245     1 
  246   247     1 
  246   248     1 
  249   250     1 
  249   251     1 
  251   252     1 
  251   261     1 
  252   253     1 
  252   254     1 
  252   255     1 
  255   256     1 
  255   257     1 
  255   258     1 
  258   259     1 
  258   260     1 
  258   261     1 
  261   262     1 
  261   263     1 
  263   264     1 
  263   265     1 
  265   266     1 
  265   275     1 
  266   267     1 
  266   268     1 
  266   269     1 
  269   270     1 
  269   271     1 
  269   272     1 
  272   273     1 
  272   274     1 
  272   275     1 
  275   276     1 
  275   277     1 
  277   278     1 
  277   279     1 
  279   280     1 
  279   289     1 
  280   281     1 
  280   282     1 
  280   283     1 
  283   284     1 
  283   285     1 
  283   286     1 
  286   287     1 
  286   288     1 
  286   289     1 
  289   290     1 
  289   291     1 
  291   292     1 
  291   293     1 
  293   294     1 
  293   295     1 
  295   296     1 
  295   297     1 
  295   302     1 
  297   298     1 
  297   299     1 
  297   300     1 
  300   301     1 
  302   303     1 
  302   304     1 

[ pairs ]
;  ai    aj funct            c0            c1            c2            c3
    1     8     1 
    1     9     1 
    1    10     1 
    1    16     1 
    1    17     1 
    2     6     1 
    2     7     1 
    2    15     1 
    3     6     1 
    3     7     1 
    3    15     1 
    4     6     1 
    4     7     1 
    4    15     1 
    5    11     1 
    5    12     1 
    5    18     1 
    5    19     1 
    6     8     1 
    6     9     1 
    6    10     1 
    6    16     1 
    6    17     1 
    7    13     1 
    7    14     1 
    7    16     1 
    7    17     1 
    8    11     1 
    8    12     1 
    8    15     1 
    9    11     1 
    9    12     1 
    9    15     1 
   10    15     1 
   11    13     1 
   11    14     1 
   15    20     1 
   15    21     1 
   15    34     1 
   16    18     1 
   16    19     1 
   17    22     1 
   17    23     1 
   17    24     1 
   17    35     1 
   17    36     1 
   18    20     1 
   18    21     1 
   18    34     1 
   19    25     1 
   19    26     1 
   19    30     1 
   19    37     1 
   19    38     1 
   20    22     1 
   20    23     1 
   20    24     1 
   20    35     1 
   20    36     1 
   21    27     1 
   21    28     1 
   21    29     1 
   21    31     1 
   21    32     1 
   21    33     1 
   21    35     1 
   21    36     1 
   22    25     1 
   22    26     1 
   22    30     1 
   22    34     1 
   23    25     1 
   23    26     1 
   23    30     1 
   23    34     1 
   24    34     1 
   25    27     1 
   25    28     1 
   25    29     1 
   25    31     1 
   25    32     1 
   25    33     1 
   26    31     1 
   26    32     1 
   26    33     1 
   27    30     1 
   28    30     1 
   29    30     1 
   34    39     1 
   34    40     1 
   34    55     1 
   35    37     1 
   35    38     1 
   36    41     1 
   36    42     1 
   36    43     1 
   36    56     1 
   36    57     1 
   37    39     1 
   37    40     1 
   37    55     1 
   38    44     1 
   38    53     1 
   38    58     1 
   38    59     1 
   39    41     1 
   39    42     1 
   39    43     1 
   39    56     1 
   39    57     1 
   40    45     1 
   40    46     1 
   40    51     1 
   40    54     1 
   40    56     1 
   40    57     1 
   41    44     1 
   41    53     1 
   41    55     1 
   42    44     1 
   42    53     1 
   42    55     1 
   43    47     1 
   43    48     1 
   43    52     1 
   43    55     1 
   44    49     1 
   44    51     1 
   44    54     1 
   45    47     1 
   45    48     1 
   45    53     1 
   46    50     1 
   46    52     1 
   46    53     1 
   47    49     1 
   47    51     1 
   48    54     1 
   49    52     1 
   49    53     1 
   50    51     1 
   52    54     1 
   55    60     1 
   55    61     1 
   55    74     1 
   56    58     1 
   56    59     1 
   57    62     1 
   57    63     1 
   57    67     1 
   57    75     1 
   57    76     1 
   58    60     1 
   58    61     1 
   58    74     1 
   59    64     1 
   59    65     1 
   59    66     1 
   59    68     1 
   59    69     1 
   59    70     1 
   59    77     1 
   59    78     1 
   60    62     1 
   60    63     1 
   60    67     1 
   60    75     1 
   60    76     1 
   61    71     1 
   61    72     1 
   61    73     1 
   61    75     1 
   61    76     1 
   62    64     1 
   62    65     1 
   62    66     1 
   62    68     1 
   62    69     1 
   62    70     1 
   62    74     1 
   63    68     1 
   63    69     1 
   63    70     1 
   63    74     1 
   64    67     1 
   65    67     1 
   66    67     1 
   67    74     1 
   68    71     1 
   68    72     1 
   68    73     1 
   69    71     1 
   69    72     1 
   69    73     1 
   74    79     1 
   74    80     1 
   74    91     1 
   75    77     1 
   75    78     1 
   76    81     1 
   76    82     1 
   76    83     1 
   76    92     1 
   76    93     1 
   77    79     1 
   77    80     1 
   77    91     1 
   78    84     1 
   78    85     1 
   78    86     1 
   78    94     1 
   78    95     1 
   79    81     1 
   79    82     1 
   79    83     1 
   79    92     1 
   79    93     1 
   80    87     1 
   80    88     1 
   80    92     1 
   80    93     1 
   81    84     1 
   81    85     1 
   81    86     1 
   81    91     1 
   82    84     1 
   82    85     1 
   82    86     1 
   82    91     1 
   83    89     1 
   83    90     1 
   83    91     1 
   84    87     1 
   84    88     1 
   85    87     1 
   85    88     1 
   87    89     1 
   87    90     1 
   91    96     1 
   91    97     1 
   91   115     1 
   92    94     1 
   92    95     1 
   93    98     1 
   93    99     1 
   93   100     1 
   93   116     1 
   93   117     1 
   94    96     1 
   94    97     1 
   94   115     1 
   95   101     1 
   95   114     1 
   95   118     1 
   95   119     1 
   96    98     1 
   96    99     1 
   96   100     1 
   96   116     1 
   96   117     1 
   97   102     1 
   97   103     1 
   97   105     1 
   97   112     1 
   97   116     1 
   97   117     1 
   98   101     1 
   98   114     1 
   98   115     1 
   99   101     1 
   99   114     1 
   99   115     1 
  100   104     1 
  100   106     1 
  100   110     1 
  100   113     1 
  100   115     1 
  101   106     1 
  101   112     1 
  102   104     1 
  102   105     1 
  102   114     1 
  103   107     1 
  103   108     1 
  103   112     1 
  104   106     1 
  104   114     1 
  105   109     1 
  105   110     1 
  105   113     1 
  106   111     1 
  106   112     1 
  107   109     1 
  107   110     1 
  107   114     1 
  108   113     1 
  108   114     1 
  109   111     1 
  109   112     1 
  111   113     1 
  111   114     1 
  115   120     1 
  115   121     1 
  115   134     1 
  116   118     1 
  116   119     1 
  117   122     1 
  117   123     1 
  117   124     1 
  117   135     1 
  117   136     1 
  118   120     1 
  118   121     1 
  118   134     1 
  119   125     1 
  119   126     1 
  119   130     1 
  119   137     1 
  119   138     1 
  120   122     1 
  120   123     1 
  120   124     1 
  120   135     1 
  120   136     1 
  121   127     1 
  121   128     1 
  121   129     1 
  121   131     1 
  121   132     1 
  121   133     1 
  121   135     1 
  121   136     1 
  122   125     1 
  122   126     1 
  122   130     1 
  122   134     1 
  123   125     1 
  123   126     1 
  123   130     1 
  123   134     1 
  124   134     1 
  125   127     1 
  125   128     1 
  125   129     1 
  125   131     1 
  125   132     1 
  125   133     1 
  126   131     1 
  126   132     1 
  126   133     1 
  127   130     1 
  128   130     1 
  129   130     1 
  134   139     1 
  134   140     1 
  134   156     1 
  135   137     1 
  135   138     1 
  136   141     1 
  136   142     1 
  136   143     1 
  136   157     1 
  136   158     1 
  137   139     1 
  137   140     1 
  137   156     1 
  138   144     1 
  138   145     1 
  138   146     1 
  138   159     1 
  138   160     1 
  139   141     1 
  139   142     1 
  139   143     1 
  139   157     1 
  139   158     1 
  140   147     1 
  140   148     1 
  140   149     1 
  140   157     1 
  140   158     1 
  141   144     1 
  141   145     1 
  141   146     1 
  141   156     1 
  142   144     1 
  142   145     1 
  142   146     1 
  142   156     1 
  143   150     1 
  143   151     1 
  143   152     1 
  143   156     1 
  144   147     1 
  144   148     1 
  144   149     1 
  145   147     1 
  145   148     1 
  145   149     1 
  146   153     1 
  146   154     1 
  146   155     1 
  147   150     1 
  147   151     1 
  147   152     1 
  148   150     1 
  148   151     1 
  148   152     1 
  150   153     1 
  150   154     1 
  150   155     1 
  151   153     1 
  151   154     1 
  151   155     1 
  156   161     1 
  156   162     1 
  156   168     1 
  157   159     1 
  157   160     1 
  158   163     1 
  158   164     1 
  158   165     1 
  158   169     1 
  158   170     1 
  159   161     1 
  159   162     1 
  159   168     1 
  160   166     1 
  160   167     1 
  160   171     1 
  160   172     1 
  161   163     1 
  161   164     1 
  161   165     1 
  161   169     1 
  161   170     1 
  162   169     1 
  162   170     1 
  163   166     1 
  163   167     1 
  163   168     1 
  164   166     1 
  164   167     1 
  164   168     1 
  165   168     1 
  168   173     1 
  168   174     1 
  168   175     1 
  169   171     1 
  169   172     1 
  170   176     1 
  170   177     1 
  171   173     1 
  171   174     1 
  171   175     1 
  172   178     1 
  172   179     1 
  173   176     1 
  173   177     1 
  174   176     1 
  174   177     1 
  175   180     1 
  175   181     1 
  175   182     1 
  176   178     1 
  176   179     1 
  177   183     1 
  177   184     1 
  178   180     1 
  178   181     1 
  178   182     1 
  179   185     1 
  179   194     1 
  180   183     1 
  180   184     1 
  181   183     1 
  181   184     1 
  182   186     1 
  182   187     1 
  182   188     1 
  182   191     1 
  182   195     1 
  182   196     1 
  183   185     1 
  183   194     1 
  184   189     1 
  184   190     1 
  184   192     1 
  184   193     1 
  184   197     1 
  184   198     1 
  185   192     1 
  185   193     1 
  185   195     1 
  185   196     1 
  186   189     1 
  186   190     1 
  186   191     1 
  186   194     1 
  187   189     1 
  187   190     1 
  187   191     1 
  187   194     1 
  188   195     1 
  188   196     1 
  189   192     1 
  189   193     1 
  189   194     1 
  190   192     1 
  190   193     1 
  190   194     1 
  191   197     1 
  191   198     1 
  192   195     1 
  192   196     1 
  193   195     1 
  193   196     1 
  194   199     1 
  194   200     1 
  195   197     1 
  195   198     1 
  196   201     1 
  196   202     1 
  196   207     1 
  197   199     1 
  197   200     1 
  198   203     1 
  198   204     1 
  198   205     1 
  198   208     1 
  198   209     1 
  199   201     1 
  199   202     1 
  199   207     1 
  200   206     1 
  200   210     1 
  200   211     1 
  201   203     1 
  201   204     1 
  201   205     1 
  201   208     1 
  201   209     1 
  202   208     1 
  202   209     1 
  203   206     1 
  203   207     1 
  204   206     1 
  204   207     1 
  205   207     1 
  207   212     1 
  207   213     1 
  207   218     1 
  208   210     1 
  208   211     1 
  209   214     1 
  209   215     1 
  209   216     1 
  209   219     1 
  209   220     1 
  210   212     1 
  210   213     1 
  210   218     1 
  211   217     1 
  211   221     1 
  211   222     1 
  212   214     1 
  212   215     1 
  212   216     1 
  212   219     1 
  212   220     1 
  213   219     1 
  213   220     1 
  214   217     1 
  214   218     1 
  215   217     1 
  215   218     1 
  216   218     1 
  218   223     1 
  218   224     1 
  218   225     1 
  219   221     1 
  219   222     1 
  220   226     1 
  220   227     1 
  221   223     1 
  221   224     1 
  221   225     1 
  222   228     1 
  222   229     1 
  223   226     1 
  223   227     1 
  224   226     1 
  224   227     1 
  225   230     1 
  225   231     1 
  225   249     1 
  226   228     1 
  226   229     1 
  227   232     1 
  227   233     1 
  227   234     1 
  227   250     1 
  227   251     1 
  228   230     1 
  228   231     1 
  228   249     1 
  229   235     1 
  229   236     1 
  229   237     1 
  229   252     1 
  229   261     1 
  230   232     1 
  230   233     1 
  230   234     1 
  230   250     1 
  230   251     1 
  231   238     1 
  231   239     1 
  231   240     1 
  231   250     1 
  231   251     1 
  232   235     1 
  232   236     1 
  232   237     1 
  232   249     1 
  233   235     1 
  233   236     1 
  233   237     1 
  233   249     1 
  234   241     1 
  234   242     1 
  234   249     1 
  235   238     1 
  235   239     1 
  235   240     1 
  236   238     1 
  236   239     1 
  236   240     1 
  237   243     1 
  237   246     1 
  238   241     1 
  238   242     1 
  239   241     1 
  239   242     1 
  240   244     1 
  240   245     1 
  240   247     1 
  240   248     1 
  241   243     1 
  241   246     1 
  243   247     1 
  243   248     1 
  244   246     1 
  245   246     1 
  249   253     1 
  249   254     1 
  249   255     1 
  249   258     1 
  249   262     1 
  249   263     1 
  250   252     1 
  250   261     1 
  251   256     1 
  251   257     1 
  251   259     1 
  251   260     1 
  251   264     1 
  251   265     1 
  252   259     1 
  252   260     1 
  252   262     1 
  252   263     1 
  253   256     1 
  253   257     1 
  253   258     1 
  253   261     1 
  254   256     1 
  254   257     1 
  254   258     1 
  254   261     1 
  255   262     1 
  255   263     1 
  256   259     1 
  256   260     1 
  256   261     1 
  257   259     1 
  257   260     1 
  257   261     1 
  258   264     1 
  258   265     1 
  259   262     1 
  259   263     1 
  260   262     1 
  260   263     1 
  261   266     1 
  261   275     1 
  262   264     1 
  262   265     1 
  263   267     1 
  263   268     1 
  263   269     1 
  263   272     1 
  263   276     1 
  263   277     1 
  264   266     1 
  264   275     1 
  265   270     1 
  265   271     1 
  265   273     1 
  265   274     1 
  265   278     1 
  265   279     1 
  266   273     1 
  266   274     1 
  266   276     1 
  266   277     1 
  267   270     1 
  267   271     1 
  267   272     1 
  267   275     1 
  268   270     1 
  268   271     1 
  268   272     1 
  268   275     1 
  269   276     1 
  269   277     1 
  270   273     1 
  270   274     1 
  270   275     1 
  271   273     1 
  271   274     1 
  271   275     1 
  272   278     1 
  272   279     1 
  273   276     1 
  273   277     1 
  274   276     1 
  274   277     1 
  275   280     1 
  275   289     1 
  276   278     1 
  276   279     1 
  277   281     1 
  277   282     1 
  277   283     1 
  277   286     1 
  277   290     1 
  277   291     1 
  278   280     1 
  278   289     1 
  279   284     1 
  279   285     1 
  279   287     1 
  279   288     1 
  279   292     1 
  279   293     1 
  280   287     1 
  280   288     1 
  280   290     1 
  280   291     1 
  281   284     1 
  281   285     1 
  281   286     1 
  281   289     1 
  282   284     1 
  282   285     1 
  282   286     1 
  282   289     1 
  283   290     1 
  283   291     1 
  284   287     1 
  284   288     1 
  284   289     1 
  285   287     1 
  285   288     1 
  285   289     1 
  286   292     1 
  286   293     1 
  287   290     1 
  287   291     1 
  288   290     1 
  288   291     1 
  289   294     1 
  289   295     1 
  290   292     1 
  290   293     1 
  291   296     1 
  291   297     1 
  291   302     1 
  292   294     1 
  292   295     1 
  293   298     1 
  293   299     1 
  293   300     1 
  293   303     1 
  293   304     1 
  294   296     1 
  294   297     1 
  294   302     1 
  295   301     1 
  296   298     1 
  296   299     1 
  296   300     1 
  296   303     1 
  296   304     1 
  297   303     1 
  297   304     1 
  298   301     1 
  298   302     1 
  299   301     1 
  299   302     1 
  300   302     1 

[ angles ]
;  ai    aj    ak funct            c0            c1            c2            c3
    2     1     3     1 
    2     1     4     1 
    2     1     5     1 
    3     1     4     1 
    3     1     5     1 
    4     1     5     1 
    1     5     6     1 
    1     5     7     1 
    1     5    15     1 
    6     5     7     1 
    6     5    15     1 
    7     5    15     1 
    5     7     8     1 
    5     7     9     1 
    5     7    10     1 
    8     7     9     1 
    8     7    10     1 
    9     7    10     1 
    7    10    11     1 
    7    10    12     1 
   11    10    12     1 
   10    12    13     1 
   10    12    14     1 
   13    12    14     1 
    5    15    16     1 
    5    15    17     1 
   16    15    17     1 
   15    17    18     1 
   15    17    19     1 
   18    17    19     1 
   17    19    20     1 
   17    19    21     1 
   17    19    34     1 
   20    19    21     1 
   20    19    34     1 
   21    19    34     1 
   19    21    22     1 
   19    21    23     1 
   19    21    24     1 
   22    21    23     1 
   22    21    24     1 
   23    21    24     1 
   21    24    25     1 
   21    24    26     1 
   21    24    30     1 
   25    24    26     1 
   25    24    30     1 
   26    24    30     1 
   24    26    27     1 
   24    26    28     1 
   24    26    29     1 
   27    26    28     1 
   27    26    29     1 
   28    26    29     1 
   24    30    31     1 
   24    30    32     1 
   24    30    33     1 
   31    30    32     1 
   31    30    33     1 
   32    30    33     1 
   19    34    35     1 
   19    34    36     1 
   35    34    36     1 
   34    36    37     1 
   34    36    38     1 
   37    36    38     1 
   36    38    39     1 
   36    38    40     1 
   36    38    55     1 
   39    38    40     1 
   39    38    55     1 
   40    38    55     1 
   38    40    41     1 
   38    40    42     1 
   38    40    43     1 
   41    40    42     1 
   41    40    43     1 
   42    40    43     1 
   40    43    44     1 
   40    43    53     1 
   44    43    53     1 
   43    44    45     1 
   43    44    46     1 
   45    44    46     1 
   44    46    47     1 
   44    46    48     1 
   47    46    48     1 
   46    48    49     1 
   46    48    51     1 
   49    48    51     1 
   48    49    50     1 
   48    51    52     1 
   48    51    53     1 
   52    51    53     1 
   43    53    51     1 
   43    53    54     1 
   51    53    54     1 
   38    55    56     1 
   38    55    57     1 
   56    55    57     1 
   55    57    58     1 
   55    57    59     1 
   58    57    59     1 
   57    59    60     1 
   57    59    61     1 
   57    59    74     1 
   60    59    61     1 
   60    59    74     1 
   61    59    74     1 
   59    61    62     1 
   59    61    63     1 
   59    61    67     1 
   62    61    63     1 
   62    61    67     1 
   63    61    67     1 
   61    63    64     1 
   61    63    65     1 
   61    63    66     1 
   64    63    65     1 
   64    63    66     1 
   65    63    66     1 
   61    67    68     1 
   61    67    69     1 
   61    67    70     1 
   68    67    69     1 
   68    67    70     1 
   69    67    70     1 
   67    70    71     1 
   67    70    72     1 
   67    70    73     1 
   71    70    72     1 
   71    70    73     1 
   72    70    73     1 
   59    74    75     1 
   59    74    76     1 
   75    74    76     1 
   74    76    77     1 
   74    76    78     1 
   77    76    78     1 
   76    78    79     1 
   76    78    80     1 
   76    78    91     1 
   79    78    80     1 
   79    78    91     1 
   80    78    91     1 
   78    80    81     1 
   78    80    82     1 
   78    80    83     1 
   81    80    82     1 
   81    80    83     1 
   82    80    83     1 
   80    83    84     1 
   80    83    85     1 
   80    83    86     1 
   84    83    85     1 
   84    83    86     1 
   85    83    86     1 
   83    86    87     1 
   83    86    88     1 
   87    86    88     1 
   86    88    89     1 
   86    88    90     1 
   89    88    90     1 
   78    91    92     1 
   78    91    93     1 
   92    91    93     1 
   91    93    94     1 
   91    93    95     1 
   94    93    95     1 
   93    95    96     1 
   93    95    97     1 
   93    95   115     1 
   96    95    97     1 
   96    95   115     1 
   97    95   115     1 
   95    97    98     1 
   95    97    99     1 
   95    97   100     1 
   98    97    99     1 
   98    97   100     1 
   99    97   100     1 
   97   100   101     1 
   97   100   114     1 
  101   100   114     1 
  100   101   102     1 
  100   101   103     1 
  102   101   103     1 
  101   103   104     1 
  101   103   105     1 
  104   103   105     1 
  103   105   106     1 
  103   105   114     1 
  106   105   114     1 
  105   106   107     1 
  105   106   108     1 
  107   106   108     1 
  106   108   109     1 
  106   108   110     1 
  109   108   110     1 
  108   110   111     1 
  108   110   112     1 
  111   110   112     1 
  110   112   113     1 
  110   112   114     1 
  113   112   114     1 
  100   114   105     1 
  100   114   112     1 
  105   114   112     1 
   95   115   116     1 
   95   115   117     1 
  116   115   117     1 
  115   117   118     1 
  115   117   119     1 
  118   117   119     1 
  117   119   120     1 
  117   119   121     1 
  117   119   134     1 
  120   119   121     1 
  120   119   134     1 
  121   119   134     1 
  119   121   122     1 
  119   121   123     1 
  119   121   124     1 
  122   121   123     1 
  122   121   124     1 
  123   121   124     1 
  121   124   125     1 
  121   124   126     1 
  121   124   130     1 
  125   124   126     1 
  125   124   130     1 
  126   124   130     1 
  124   126   127     1 
  124   126   128     1 
  124   126   129     1 
  127   126   128     1 
  127   126   129     1 
  128   126   129     1 
  124   130   131     1 
  124   130   132     1 
  124   130   133     1 
  131   130   132     1 
  131   130   133     1 
  132   130   133     1 
  119   134   135     1 
  119   134   136     1 
  135   134   136     1 
  134   136   137     1 
  134   136   138     1 
  137   136   138     1 
  136   138   139     1 
  136   138   140     1 
  136   138   156     1 
  139   138   140     1 
  139   138   156     1 
  140   138   156     1 
  138   140   141     1 
  138   140   142     1 
  138   140   143     1 
  141   140   142     1 
  141   140   143     1 
  142   140   143     1 
  140   143   144     1 
  140   143   145     1 
  140   143   146     1 
  144   143   145     1 
  144   143   146     1 
  145   143   146     1 
  143   146   147     1 
  143   146   148     1 
  143   146   149     1 
  147   146   148     1 
  147   146   149     1 
  148   146   149     1 
  146   149   150     1 
  146   149   151     1 
  146   149   152     1 
  150   149   151     1 
  150   149   152     1 
  151   149   152     1 
  149   152   153     1 
  149   152   154     1 
  149   152   155     1 
  153   152   154     1 
  153   152   155     1 
  154   152   155     1 
  138   156   157     1 
  138   156   158     1 
  157   156   158     1 
  156   158   159     1 
  156   158   160     1 
  159   158   160     1 
  158   160   161     1 
  158   160   162     1 
  158   160   168     1 
  161   160   162     1 
  161   160   168     1 
  162   160   168     1 
  160   162   163     1 
  160   162   164     1 
  160   162   165     1 
  163   162   164     1 
  163   162   165     1 
  164   162   165     1 
  162   165   166     1 
  162   165   167     1 
  166   165   167     1 
  160   168   169     1 
  160   168   170     1 
  169   168   170     1 
  168   170   171     1 
  168   170   172     1 
  171   170   172     1 
  170   172   173     1 
  170   172   174     1 
  170   172   175     1 
  173   172   174     1 
  173   172   175     1 
  174   172   175     1 
  172   175   176     1 
  172   175   177     1 
  176   175   177     1 
  175   177   178     1 
  175   177   179     1 
  178   177   179     1 
  177   179   180     1 
  177   179   181     1 
  177   179   182     1 
  180   179   181     1 
  180   179   182     1 
  181   179   182     1 
  179   182   183     1 
  179   182   184     1 
  183   182   184     1 
  182   184   185     1 
  182   184   194     1 
  185   184   194     1 
  184   185   186     1 
  184   185   187     1 
  184   185   188     1 
  186   185   187     1 
  186   185   188     1 
  187   185   188     1 
  185   188   189     1 
  185   188   190     1 
  185   188   191     1 
  189   188   190     1 
  189   188   191     1 
  190   188   191     1 
  188   191   192     1 
  188   191   193     1 
  188   191   194     1 
  192   191   193     1 
  192   191   194     1 
  193   191   194     1 
  184   194   191     1 
  184   194   195     1 
  184   194   196     1 
  191   194   195     1 
  191   194   196     1 
  195   194   196     1 
  194   196   197     1 
  194   196   198     1 
  197   196   198     1 
  196   198   199     1 
  196   198   200     1 
  199   198   200     1 
  198   200   201     1 
  198   200   202     1 
  198   200   207     1 
  201   200   202     1 
  201   200   207     1 
  202   200   207     1 
  200   202   203     1 
  200   202   204     1 
  200   202   205     1 
  203   202   204     1 
  203   202   205     1 
  204   202   205     1 
  202   205   206     1 
  200   207   208     1 
  200   207   209     1 
  208   207   209     1 
  207   209   210     1 
  207   209   211     1 
  210   209   211     1 
  209   211   212     1 
  209   211   213     1 
  209   211   218     1 
  212   211   213     1 
  212   211   218     1 
  213   211   218     1 
  211   213   214     1 
  211   213   215     1 
  211   213   216     1 
  214   213   215     1 
  214   213   216     1 
  215   213   216     1 
  213   216   217     1 
  211   218   219     1 
  211   218   220     1 
  219   218   220     1 
  218   220   221     1 
  218   220   222     1 
  221   220   222     1 
  220   222   223     1 
  220   222   224     1 
  220   222   225     1 
  223   222   224     1 
  223   222   225     1 
  224   222   225     1 
  222   225   226     1 
  222   225   227     1 
  226   225   227     1 
  225   227   228     1 
  225   227   229     1 
  228   227   229     1 
  227   229   230     1 
  227   229   231     1 
  227   229   249     1 
  230   229   231     1 
  230   229   249     1 
  231   229   249     1 
  229   231   232     1 
  229   231   233     1 
  229   231   234     1 
  232   231   233     1 
  232   231   234     1 
  233   231   234     1 
  231   234   235     1 
  231   234   236     1 
  231   234   237     1 
  235   234   236     1 
  235   234   237     1 
  236   234   237     1 
  234   237   238     1 
  234   237   239     1 
  234   237   240     1 
  238   237   239     1 
  238   237   240     1 
  239   237   240     1 
  237   240   241     1 
  237   240   242     1 
  241   240   242     1 
  240   242   243     1 
  240   242   246     1 
  243   242   246     1 
  242   243   244     1 
  242   243   245     1 
  244   243   245     1 
  242   246   247     1 
  242   246   248     1 
  247   246   248     1 
  229   249   250     1 
  229   249   251     1 
  250   249   251     1 
  249   251   252     1 
  249   251   261     1 
  252   251   261     1 
  251   252   253     1 
  251   252   254     1 
  251   252   255     1 
  253   252   254     1 
  253   252   255     1 
  254   252   255     1 
  252   255   256     1 
  252   255   257     1 
  252   255   258     1 
  256   255   257     1 
  256   255   258     1 
  257   255   258     1 
  255   258   259     1 
  255   258   260     1 
  255   258   261     1 
  259   258   260     1 
  259   258   261     1 
  260   258   261     1 
  251   261   258     1 
  251   261   262     1 
  251   261   263     1 
  258   261   262     1 
  258   261   263     1 
  262   261   263     1 
  261   263   264     1 
  261   263   265     1 
  264   263   265     1 
  263   265   266     1 
  263   265   275     1 
  266   265   275     1 
  265   266   267     1 
  265   266   268     1 
  265   266   269     1 
  267   266   268     1 
  267   266   269     1 
  268   266   269     1 
  266   269   270     1 
  266   269   271     1 
  266   269   272     1 
  270   269   271     1 
  270   269   272     1 
  271   269   272     1 
  269   272   273     1 
  269   272   274     1 
  269   272   275     1 
  273   272   274     1 
  273   272   275     1 
  274   272   275     1 
  265   275   272     1 
  265   275   276     1 
  265   275   277     1 
  272   275   276     1 
  272   275   277     1 
  276   275   277     1 
  275   277   278     1 
  275   277   279     1 
  278   277   279     1 
  277   279   280     1 
  277   279   289     1 
  280   279   289     1 
  279   280   281     1 
  279   280   282     1 
  279   280   283     1 
  281   280   282     1 
  281   280   283     1 
  282   280   283     1 
  280   283   284     1 
  280   283   285     1 
  280   283   286     1 
  284   283   285     1 
  284   283   286     1 
  285   283   286     1 
  283   286   287     1 
  283   286   288     1 
  283   286   289     1 
  287   286   288     1 
  287   286   289     1 
  288   286   289     1 
  279   289   286     1 
  279   289   290     1 
  279   289   291     1 
  286   289   290     1 
  286   289   291     1 
  290   289   291     1 
  289   291   292     1 
  289   291   293     1 
  292   291   293     1 
  291   293   294     1 
  291   293   295     1 
  294   293   295     1 
  293   295   296     1 
  293   295   297     1 
  293   295   302     1 
  296   295   297     1 
  296   295   302     1 
  297   295   302     1 
  295   297   298     1 
  295   297   299     1 
  295   297   300     1 
  298   297   299     1 
  298   297   300     1 
  299   297   300     1 
  297   300   301     1 
  295   302   303     1 
  295   302   304     1 
  303   302   304     1 

[ dihedrals ]
;  ai    aj    ak    al funct            c0            c1            c2            c3            c4            c5
    2     1     5     6     9 
    2     1     5     7     9 
    2     1     5    15     9 
    3     1     5     6     9 
    3     1     5     7     9 
    3     1     5    15     9 
    4     1     5     6     9 
    4     1     5     7     9 
    4     1     5    15     9 
   15     5     7    10     9    torsion_ASN_C_CA_CB_CG_mult1
   15     5     7    10     9    torsion_ASN_C_CA_CB_CG_mult2
   15     5     7    10     9    torsion_ASN_C_CA_CB_CG_mult3
   15     5     7    10     9    torsion_ASN_C_CA_CB_CG_mult4
   15     5     7    10     9    torsion_ASN_C_CA_CB_CG_mult5
   15     5     7    10     9    torsion_ASN_C_CA_CB_CG_mult6
    1     5     7     8     9 
    1     5     7     9     9 
    1     5     7    10     9 
    6     5     7     8     9 
    6     5     7     9     9 
    6     5     7    10     9 
   15     5     7     8     9 
   15     5     7     9     9 
    1     5    15    16     9 
    1     5    15    17     9 
    6     5    15    16     9 
    6     5    15    17     9 
    7     5    15    16     9 
    7     5    15    17     9 
    5     7    10    12     9    torsion_ASN_CA_CB_CG_ND2_mult1
    5     7    10    12     9    torsion_ASN_CA_CB_CG_ND2_mult2
    5     7    10    12     9    torsion_ASN_CA_CB_CG_ND2_mult3
    5     7    10    12     9    torsion_ASN_CA_CB_CG_ND2_mult4
    5     7    10    12     9    torsion_ASN_CA_CB_CG_ND2_mult5
    5     7    10    12     9    torsion_ASN_CA_CB_CG_ND2_mult6
    5     7    10    11     9 
    8     7    10    11     9 
    8     7    10    12     9 
    9     7    10    11     9 
    9     7    10    12     9 
    7    10    12    13     9 
    7    10    12    14     9 
   11    10    12    13     9 
   11    10    12    14     9 
    5    15    17    18     9 
    5    15    17    19     9 
   16    15    17    18     9 
   16    15    17    19     9 
   15    17    19    20     9 
   15    17    19    21     9 
   15    17    19    34     9 
   18    17    19    20     9 
   18    17    19    21     9 
   18    17    19    34     9 
   34    19    21    24     9    torsion_LEU_C_CA_CB_CG_mult1
   34    19    21    24     9    torsion_LEU_C_CA_CB_CG_mult2
   34    19    21    24     9    torsion_LEU_C_CA_CB_CG_mult3
   17    19    21    22     9 
   17    19    21    23     9 
   17    19    21    24     9 
   20    19    21    22     9 
   20    19    21    23     9 
   20    19    21    24     9 
   34    19    21    22     9 
   34    19    21    23     9 
   17    19    34    35     9 
   17    19    34    36     9 
   20    19    34    35     9 
   20    19    34    36     9 
   21    19    34    35     9 
   21    19    34    36     9 
   19    21    24    25     9 
   19    21    24    26     9 
   19    21    24    30     9 
   22    21    24    25     9 
   22    21    24    26     9 
   22    21    24    30     9 
   23    21    24    25     9 
   23    21    24    26     9 
   23    21    24    30     9 
   21    24    26    27     9 
   21    24    26    28     9 
   21    24    26    29     9 
   25    24    26    27     9 
   25    24    26    28     9 
   25    24    26    29     9 
   30    24    26    27     9 
   30    24    26    28     9 
   30    24    26    29     9 
   21    24    30    31     9 
   21    24    30    32     9 
   21    24    30    33     9 
   25    24    30    31     9 
   25    24    30    32     9 
   25    24    30    33     9 
   26    24    30    31     9 
   26    24    30    32     9 
   26    24    30    33     9 
   19    34    36    37     9 
   19    34    36    38     9 
   35    34    36    37     9 
   35    34    36    38     9 
   34    36    38    39     9 
   34    36    38    40     9 
   34    36    38    55     9 
   37    36    38    39     9 
   37    36    38    40     9 
   37    36    38    55     9 
   36    38    40    41     9 
   36    38    40    42     9 
   36    38    40    43     9 
   39    38    40    41     9 
   39    38    40    42     9 
   39    38    40    43     9 
   55    38    40    41     9 
   55    38    40    42     9 
   55    38    40    43     9 
   36    38    55    56     9 
   36    38    55    57     9 
   39    38    55    56     9 
   39    38    55    57     9 
   40    38    55    56     9 
   40    38    55    57     9 
   38    40    43    44     9 
   38    40    43    53     9 
   41    40    43    44     9 
   41    40    43    53     9 
   42    40    43    44     9 
   42    40    43    53     9 
   40    43    44    45     9 
   40    43    44    46     9 
   53    43    44    45     9 
   53    43    44    46     9 
   40    43    53    51     9 
   40    43    53    54     9 
   44    43    53    51     9 
   44    43    53    54     9 
   43    44    46    47     9 
   43    44    46    48     9 
   45    44    46    47     9 
   45    44    46    48     9 
   44    46    48    49     9 
   44    46    48    51     9 
   47    46    48    49     9 
   47    46    48    51     9 
   46    48    49    50     9 
   51    48    49    50     9 
   46    48    51    52     9 
   46    48    51    53     9 
   49    48    51    52     9 
   49    48    51    53     9 
   48    51    53    43     9 
   48    51    53    54     9 
   52    51    53    43     9 
   52    51    53    54     9 
   38    55    57    58     9 
   38    55    57    59     9 
   56    55    57    58     9 
   56    55    57    59     9 
   55    57    59    60     9 
   55    57    59    61     9 
   55    57    59    74     9 
   58    57    59    60     9 
   58    57    59    61     9 
   58    57    59    74     9 
   57    59    61    63     9    torsion_ILE_N_CA_CB_CG2_mult1
   57    59    61    63     9    torsion_ILE_N_CA_CB_CG2_mult2
   57    59    61    62     9 
   57    59    61    67     9 
   60    59    61    62     9 
   60    59    61    63     9 
   60    59    61    67     9 
   74    59    61    62     9 
   74    59    61    63     9 
   74    59    61    67     9 
   57    59    74    75     9 
   57    59    74    76     9 
   60    59    74    75     9 
   60    59    74    76     9 
   61    59    74    75     9 
   61    59    74    76     9 
   59    61    63    64     9 
   59    61    63    65     9 
   59    61    63    66     9 
   62    61    63    64     9 
   62    61    63    65     9 
   62    61    63    66     9 
   67    61    63    64     9 
   67    61    63    65     9 
   67    61    63    66     9 
   59    61    67    68     9 
   59    61    67    69     9 
   59    61    67    70     9 
   62    61    67    68     9 
   62    61    67    69     9 
   62    61    67    70     9 
   63    61    67    68     9 
   63    61    67    69     9 
   63    61    67    70     9 
   61    67    70    71     9 
   61    67    70    72     9 
   61    67    70    73     9 
   68    67    70    71     9 
   68    67    70    72     9 
   68    67    70    73     9 
   69    67    70    71     9 
   69    67    70    72     9 
   69    67    70    73     9 
   59    74    76    77     9 
   59    74    76    78     9 
   75    74    76    77     9 
   75    74    76    78     9 
   74    76    78    79     9 
   74    76    78    80     9 
   74    76    78    91     9 
   77    76    78    79     9 
   77    76    78    80     9 
   77    76    78    91     9 
   76    78    80    81     9 
   76    78    80    82     9 
   76    78    80    83     9 
   79    78    80    81     9 
   79    78    80    82     9 
   79    78    80    83     9 
   91    78    80    81     9 
   91    78    80    82     9 
   91    78    80    83     9 
   76    78    91    92     9 
   76    78    91    93     9 
   79    78    91    92     9 
   79    78    91    93     9 
   80    78    91    92     9 
   80    78    91    93     9 
   78    80    83    84     9 
   78    80    83    85     9 
   78    80    83    86     9 
   81    80    83    84     9 
   81    80    83    85     9 
   81    80    83    86     9 
   82    80    83    84     9 
   82    80    83    85     9 
   82    80    83    86     9 
   80    83    86    87     9 
   80    83    86    88     9 
   84    83    86    87     9 
   84    83    86    88     9 
   85    83    86    87     9 
   85    83    86    88     9 
   83    86    88    89     9 
   83    86    88    90     9 
   87    86    88    89     9 
   87    86    88    90     9 
   78    91    93    94     9 
   78    91    93    95     9 
   92    91    93    94     9 
   92    91    93    95     9 
   91    93    95    96     9 
   91    93    95    97     9 
   91    93    95   115     9 
   94    93    95    96     9 
   94    93    95    97     9 
   94    93    95   115     9 
   93    95    97    98     9 
   93    95    97    99     9 
   93    95    97   100     9 
   96    95    97    98     9 
   96    95    97    99     9 
   96    95    97   100     9 
  115    95    97    98     9 
  115    95    97    99     9 
  115    95    97   100     9 
   93    95   115   116     9 
   93    95   115   117     9 
   96    95   115   116     9 
   96    95   115   117     9 
   97    95   115   116     9 
   97    95   115   117     9 
   95    97   100   101     9 
   95    97   100   114     9 
   98    97   100   101     9 
   98    97   100   114     9 
   99    97   100   101     9 
   99    97   100   114     9 
   97   100   101   102     9 
   97   100   101   103     9 
  114   100   101   102     9 
  114   100   101   103     9 
   97   100   114   105     9 
   97   100   114   112     9 
  101   100   114   105     9 
  101   100   114   112     9 
  100   101   103   104     9 
  100   101   103   105     9 
  102   101   103   104     9 
  102   101   103   105     9 
  101   103   105   106     9 
  101   103   105   114     9 
  104   103   105   106     9 
  104   103   105   114     9 
  103   105   106   107     9 
  103   105   106   108     9 
  114   105   106   107     9 
  114   105   106   108     9 
  103   105   114   100     9 
  103   105   114   112     9 
  106   105   114   100     9 
  106   105   114   112     9 
  105   106   108   109     9 
  105   106   108   110     9 
  107   106   108   109     9 
  107   106   108   110     9 
  106   108   110   111     9 
  106   108   110   112     9 
  109   108   110   111     9 
  109   108   110   112     9 
  108   110   112   113     9 
  108   110   112   114     9 
  111   110   112   113     9 
  111   110   112   114     9 
  110   112   114   100     9 
  110   112   114   105     9 
  113   112   114   100     9 
  113   112   114   105     9 
   95   115   117   118     9 
   95   115   117   119     9 
  116   115   117   118     9 
  116   115   117   119     9 
  115   117   119   120     9 
  115   117   119   121     9 
  115   117   119   134     9 
  118   117   119   120     9 
  118   117   119   121     9 
  118   117   119   134     9 
  134   119   121   124     9    torsion_LEU_C_CA_CB_CG_mult1
  134   119   121   124     9    torsion_LEU_C_CA_CB_CG_mult2
  134   119   121   124     9    torsion_LEU_C_CA_CB_CG_mult3
  117   119   121   122     9 
  117   119   121   123     9 
  117   119   121   124     9 
  120   119   121   122     9 
  120   119   121   123     9 
  120   119   121   124     9 
  134   119   121   122     9 
  134   119   121   123     9 
  117   119   134   135     9 
  117   119   134   136     9 
  120   119   134   135     9 
  120   119   134   136     9 
  121   119   134   135     9 
  121   119   134   136     9 
  119   121   124   125     9 
  119   121   124   126     9 
  119   121   124   130     9 
  122   121   124   125     9 
  122   121   124   126     9 
  122   121   124   130     9 
  123   121   124   125     9 
  123   121   124   126     9 
  123   121   124   130     9 
  121   124   126   127     9 
  121   124   126   128     9 
  121   124   126   129     9 
  125   124   126   127     9 
  125   124   126   128     9 
  125   124   126   129     9 
  130   124   126   127     9 
  130   124   126   128     9 
  130   124   126   129     9 
  121   124   130   131     9 
  121   124   130   132     9 
  121   124   130   133     9 
  125   124   130   131     9 
  125   124   130   132     9 
  125   124   130   133     9 
  126   124   130   131     9 
  126   124   130   132     9 
  126   124   130   133     9 
  119   134   136   137     9 
  119   134   136   138     9 
  135   134   136   137     9 
  135   134   136   138     9 
  134   136   138   139     9 
  134   136   138   140     9 
  134   136   138   156     9 
  137   136   138   139     9 
  137   136   138   140     9 
  137   136   138   156     9 
  136   138   140   141     9 
  136   138   140   142     9 
  136   138   140   143     9 
  139   138   140   141     9 
  139   138   140   142     9 
  139   138   140   143     9 
  156   138   140   141     9 
  156   138   140   142     9 
  156   138   140   143     9 
  136   138   156   157     9 
  136   138   156   158     9 
  139   138   156   157     9 
  139   138   156   158     9 
  140   138   156   157     9 
  140   138   156   158     9 
  138   140   143   144     9 
  138   140   143   145     9 
  138   140   143   146     9 
  141   140   143   144     9 
  141   140   143   145     9 
  141   140   143   146     9 
  142   140   143   144     9 
  142   140   143   145     9 
  142   140   143   146     9 
  140   143   146   147     9 
  140   143   146   148     9 
  140   143   146   149     9 
  144   143   146   147     9 
  144   143   146   148     9 
  144   143   146   149     9 
  145   143   146   147     9 
  145   143   146   148     9 
  145   143   146   149     9 
  143   146   149   150     9 
  143   146   149   151     9 
  143   146   149   152     9 
  147   146   149   150     9 
  147   146   149   151     9 
  147   146   149   152     9 
  148   146   149   150     9 
  148   146   149   151     9 
  148   146   149   152     9 
  146   149   152   153     9 
  146   149   152   154     9 
  146   149   152   155     9 
  150   149   152   153     9 
  150   149   152   154     9 
  150   149   152   155     9 
  151   149   152   153     9 
  151   149   152   154     9 
  151   149   152   155     9 
  138   156   158   159     9 
  138   156   158   160     9 
  157   156   158   159     9 
  157   156   158   160     9 
  156   158   160   161     9 
  156   158   160   162     9 
  156   158   160   168     9 
  159   158   160   161     9 
  159   158   160   162     9 
  159   158   160   168     9 
  158   160   162   165     9    torsion_ASP_N_CA_CB_CG_mult1
  158   160   162   165     9    torsion_ASP_N_CA_CB_CG_mult2
  158   160   162   165     9    torsion_ASP_N_CA_CB_CG_mult3
  158   160   162   165     9    torsion_ASP_N_CA_CB_CG_mult4
  158   160   162   165     9    torsion_ASP_N_CA_CB_CG_mult5
  158   160   162   165     9    torsion_ASP_N_CA_CB_CG_mult6
  158   160   162   163     9 
  158   160   162   164     9 
  161   160   162   163     9 
  161   160   162   164     9 
  161   160   162   165     9 
  168   160   162   163     9 
  168   160   162   164     9 
  168   160   162   165     9 
  158   160   168   169     9 
  158   160   168   170     9 
  161   160   168   169     9 
  161   160   168   170     9 
  162   160   168   169     9 
  162   160   168   170     9 
  160   162   165   166     9    torsion_ASP_CA_CB_CG_OD_mult1
  160   162   165   166     9    torsion_ASP_CA_CB_CG_OD_mult2
  160   162   165   166     9    torsion_ASP_CA_CB_CG_OD_mult3
  160   162   165   166     9    torsion_ASP_CA_CB_CG_OD_mult4
  160   162   165   166     9    torsion_ASP_CA_CB_CG_OD_mult5
  160   162   165   166     9    torsion_ASP_CA_CB_CG_OD_mult6
  160   162   165   167     9    torsion_ASP_CA_CB_CG_OD_mult1
  160   162   165   167     9    torsion_ASP_CA_CB_CG_OD_mult2
  160   162   165   167     9    torsion_ASP_CA_CB_CG_OD_mult3
  160   162   165   167     9    torsion_ASP_CA_CB_CG_OD_mult4
  160   162   165   167     9    torsion_ASP_CA_CB_CG_OD_mult5
  160   162   165   167     9    torsion_ASP_CA_CB_CG_OD_mult6
  163   162   165   166     9 
  163   162   165   167     9 
  164   162   165   166     9 
  164   162   165   167     9 
  160   168   170   171     9 
  160   168   170   172     9 
  169   168   170   171     9 
  169   168   170   172     9 
  168   170   172   173     9 
  168   170   172   174     9 
  168   170   172   175     9 
  171   170   172   173     9 
  171   170   172   174     9 
  171   170   172   175     9 
  170   172   175   176     9 
  170   172   175   177     9 
  173   172   175   176     9 
  173   172   175   177     9 
  174   172   175   176     9 
  174   172   175   177     9 
  172   175   177   178     9 
  172   175   177   179     9 
  176   175   177   178     9 
  176   175   177   179     9 
  175   177   179   180     9 
  175   177   179   181     9 
  175   177   179   182     9 
  178   177   179   180     9 
  178   177   179   181     9 
  178   177   179   182     9 
  177   179   182   183     9 
  177   179   182   184     9 
  180   179   182   183     9 
  180   179   182   184     9 
  181   179   182   183     9 
  181   179   182   184     9 
  179   182   184   185     9 
  179   182   184   194     9 
  183   182   184   185     9 
  183   182   184   194     9 
  182   184   185   186     9 
  182   184   185   187     9 
  182   184   185   188     9 
  194   184   185   186     9 
  194   184   185   187     9 
  194   184   185   188     9 
  182   184   194   191     9 
  182   184   194   195     9 
  182   184   194   196     9 
  185   184   194   191     9 
  185   184   194   195     9 
  185   184   194   196     9 
  184   185   188   189     9 
  184   185   188   190     9 
  184   185   188   191     9 
  186   185   188   189     9 
  186   185   188   190     9 
  186   185   188   191     9 
  187   185   188   189     9 
  187   185   188   190     9 
  187   185   188   191     9 
  185   188   191   192     9 
  185   188   191   193     9 
  185   188   191   194     9 
  189   188   191   192     9 
  189   188   191   193     9 
  189   188   191   194     9 
  190   188   191   192     9 
  190   188   191   193     9 
  190   188   191   194     9 
  188   191   194   184     9 
  188   191   194   195     9 
  188   191   194   196     9 
  192   191   194   184     9 
  192   191   194   195     9 
  192   191   194   196     9 
  193   191   194   184     9 
  193   191   194   195     9 
  193   191   194   196     9 
  184   194   196   197     9 
  184   194   196   198     9 
  191   194   196   197     9 
  191   194   196   198     9 
  195   194   196   197     9 
  195   194   196   198     9 
  194   196   198   199     9 
  194   196   198   200     9 
  197   196   198   199     9 
  197   196   198   200     9 
  196   198   200   201     9 
  196   198   200   202     9 
  196   198   200   207     9 
  199   198   200   201     9 
  199   198   200   202     9 
  199   198   200   207     9 
  198   200   202   203     9 
  198   200   202   204     9 
  198   200   202   205     9 
  201   200   202   203     9 
  201   200   202   204     9 
  201   200   202   205     9 
  207   200   202   203     9 
  207   200   202   204     9 
  207   200   202   205     9 
  198   200   207   208     9 
  198   200   207   209     9 
  201   200   207   208     9 
  201   200   207   209     9 
  202   200   207   208     9 
  202   200   207   209     9 
  200   202   205   206     9 
  203   202   205   206     9 
  204   202   205   206     9 
  200   207   209   210     9 
  200   207   209   211     9 
  208   207   209   210     9 
  208   207   209   211     9 
  207   209   211   212     9 
  207   209   211   213     9 
  207   209   211   218     9 
  210   209   211   212     9 
  210   209   211   213     9 
  210   209   211   218     9 
  209   211   213   214     9 
  209   211   213   215     9 
  209   211   213   216     9 
  212   211   213   214     9 
  212   211   213   215     9 
  212   211   213   216     9 
  218   211   213   214     9 
  218   211   213   215     9 
  218   211   213   216     9 
  209   211   218   219     9 
  209   211   218   220     9 
  212   211   218   219     9 
  212   211   218   220     9 
  213   211   218   219     9 
  213   211   218   220     9 
  211   213   216   217     9 
  214   213   216   217     9 
  215   213   216   217     9 
  211   218   220   221     9 
  211   218   220   222     9 
  219   218   220   221     9 
  219   218   220   222     9 
  218   220   222   223     9 
  218   220   222   224     9 
  218   220   222   225     9 
  221   220   222   223     9 
  221   220   222   224     9 
  221   220   222   225     9 
  220   222   225   226     9 
  220   222   225   227     9 
  223   222   225   226     9 
  223   222   225   227     9 
  224   222   225   226     9 
  224   222   225   227     9 
  222   225   227   228     9 
  222   225   227   229     9 
  226   225   227   228     9 
  226   225   227   229     9 
  225   227   229   230     9 
  225   227   229   231     9 
  225   227   229   249     9 
  228   227   229   230     9 
  228   227   229   231     9 
  228   227   229   249     9 
  227   229   231   232     9 
  227   229   231   233     9 
  227   229   231   234     9 
  230   229   231   232     9 
  230   229   231   233     9 
  230   229   231   234     9 
  249   229   231   232     9 
  249   229   231   233     9 
  249   229   231   234     9 
  227   229   249   250     9 
  227   229   249   251     9 
  230   229   249   250     9 
  230   229   249   251     9 
  231   229   249   250     9 
  231   229   249   251     9 
  229   231   234   235     9 
  229   231   234   236     9 
  229   231   234   237     9 
  232   231   234   235     9 
  232   231   234   236     9 
  232   231   234   237     9 
  233   231   234   235     9 
  233   231   234   236     9 
  233   231   234   237     9 
  231   234   237   238     9 
  231   234   237   239     9 
  231   234   237   240     9 
  235   234   237   238     9 
  235   234   237   239     9 
  235   234   237   240     9 
  236   234   237   238     9 
  236   234   237   239     9 
  236   234   237   240     9 
  234   237   240   241     9 
  234   237   240   242     9 
  238   237   240   241     9 
  238   237   240   242     9 
  239   237   240   241     9 
  239   237   240   242     9 
  237   240   242   243     9 
  237   240   242   246     9 
  241   240   242   243     9 
  241   240   242   246     9 
  240   242   243   244     9 
  240   242   243   245     9 
  246   242   243   244     9 
  246   242   243   245     9 
  240   242   246   247     9 
  240   242   246   248     9 
  243   242   246   247     9 
  243   242   246   248     9 
  229   249   251   252     9 
  229   249   251   261     9 
  250   249   251   252     9 
  250   249   251   261     9 
  249   251   252   253     9 
  249   251   252   254     9 
  249   251   252   255     9 
  261   251   252   253     9 
  261   251   252   254     9 
  261   251   252   255     9 
  249   251   261   258     9 
  249   251   261   262     9 
  249   251   261   263     9 
  252   251   261   258     9 
  252   251   261   262     9 
  252   251   261   263     9 
  251   252   255   256     9 
  251   252   255   257     9 
  251   252   255   258     9 
  253   252   255   256     9 
  253   252   255   257     9 
  253   252   255   258     9 
  254   252   255   256     9 
  254   252   255   257     9 
  254   252   255   258     9 
  252   255   258   259     9 
  252   255   258   260     9 
  252   255   258   261     9 
  256   255   258   259     9 
  256   255   258   260     9 
  256   255   258   261     9 
  257   255   258   259     9 
  257   255   258   260     9 
  257   255   258   261     9 
  255   258   261   251     9 
  255   258   261   262     9 
  255   258   261   263     9 
  259   258   261   251     9 
  259   258   261   262     9 
  259   258   261   263     9 
  260   258   261   251     9 
  260   258   261   262     9 
  260   258   261   263     9 
  251   261   263   264     9 
  251   261   263   265     9 
  258   261   263   264     9 
  258   261   263   265     9 
  262   261   263   264     9 
  262   261   263   265     9 
  261   263   265   266     9 
  261   263   265   275     9 
  264   263   265   266     9 
  264   263   265   275     9 
  263   265   266   267     9 
  263   265   266   268     9 
  263   265   266   269     9 
  275   265   266   267     9 
  275   265   266   268     9 
  275   265   266   269     9 
  263   265   275   272     9 
  263   265   275   276     9 
  263   265   275   277     9 
  266   265   275   272     9 
  266   265   275   276     9 
  266   265   275   277     9 
  265   266   269   270     9 
  265   266   269   271     9 
  265   266   269   272     9 
  267   266   269   270     9 
  267   266   269   271     9 
  267   266   269   272     9 
  268   266   269   270     9 
  268   266   269   271     9 
  268   266   269   272     9 
  266   269   272   273     9 
  266   269   272   274     9 
  266   269   272   275     9 
  270   269   272   273     9 
  270   269   272   274     9 
  270   269   272   275     9 
  271   269   272   273     9 
  271   269   272   274     9 
  271   269   272   275     9 
  269   272   275   265     9 
  269   272   275   276     9 
  269   272   275   277     9 
  273   272   275   265     9 
  273   272   275   276     9 
  273   272   275   277     9 
  274   272   275   265     9 
  274   272   275   276     9 
  274   272   275   277     9 
  265   275   277   278     9 
  265   275   277   279     9 
  272   275   277   278     9 
  272   275   277   279     9 
  276   275   277   278     9 
  276   275   277   279     9 
  275   277   279   280     9 
  275   277   279   289     9 
  278   277   279   280     9 
  278   277   279   289     9 
  277   279   280   281     9 
  277   279   280   282     9 
  277   279   280   283     9 
  289   279   280   281     9 
  289   279   280   282     9 
  289   279   280   283     9 
  277   279   289   286     9 
  277   279   289   290     9 
  277   279   289   291     9 
  280   279   289   286     9 
  280   279   289   290     9 
  280   279   289   291     9 
  279   280   283   284     9 
  279   280   283   285     9 
  279   280   283   286     9 
  281   280   283   284     9 
  281   280   283   285     9 
  281   280   283   286     9 
  282   280   283   284     9 
  282   280   283   285     9 
  282   280   283   286     9 
  280   283   286   287     9 
  280   283   286   288     9 
  280   283   286   289     9 
  284   283   286   287     9 
  284   283   286   288     9 
  284   283   286   289     9 
  285   283   286   287     9 
  285   283   286   288     9 
  285   283   286   289     9 
  283   286   289   279     9 
  283   286   289   290     9 
  283   286   289   291     9 
  287   286   289   279     9 
  287   286   289   290     9 
  287   286   289   291     9 
  288   286   289   279     9 
  288   286   289   290     9 
  288   286   289   291     9 
  279   289   291   292     9 
  279   289   291   293     9 
  286   289   291   292     9 
  286   289   291   293     9 
  290   289   291   292     9 
  290   289   291   293     9 
  289   291   293   294     9 
  289   291   293   295     9 
  292   291   293   294     9 
  292   291   293   295     9 
  291   293   295   296     9 
  291   293   295   297     9 
  291   293   295   302     9 
  294   293   295   296     9 
  294   293   295   297     9 
  294   293   295   302     9 
  293   295   297   298     9 
  293   295   297   299     9 
  293   295   297   300     9 
  296   295   297   298     9 
  296   295   297   299     9 
  296   295   297   300     9 
  302   295   297   298     9 
  302   295   297   299     9 
  302   295   297   300     9 
  293   295   302   303     9 
  293   295   302   304     9 
  296   295   302   303     9 
  296   295   302   304     9 
  297   295   302   303     9 
  297   295   302   304     9 
  295   297   300   301     9 
  298   297   300   301     9 
  299   297   300   301     9 

[ dihedrals ]
;  ai    aj    ak    al funct            c0            c1            c2            c3
    5    17    15    16     4 
    7    12    10    11     4 
   10    13    12    14     4 
   15    19    17    18     4 
   19    36    34    35     4 
   34    38    36    37     4 
   38    57    55    56     4 
   40    43    53    44     4 
   43    46    44    45     4 
   43    51    53    54     4 
   44    48    46    47     4 
   46    51    48    49     4 
   48    53    51    52     4 
   55    59    57    58     4 
   59    76    74    75     4 
   74    78    76    77     4 
   78    93    91    92     4 
   83    88    86    87     4 
   86    89    88    90     4 
   91    95    93    94     4 
   95   117   115   116     4 
  100   103   101   102     4 
  101   105   103   104     4 
  101   100    97   114     4 
  105   108   106   107     4 
  106   110   108   109     4 
  108   112   110   111     4 
  110   114   112   113     4 
  115   119   117   118     4 
  119   136   134   135     4 
  134   138   136   137     4 
  138   158   156   157     4 
  156   160   158   159     4 
  160   170   168   169     4 
  162   166   165   167     4 
  168   172   170   171     4 
  172   177   175   176     4 
  175   179   177   178     4 
  179   184   182   183     4 
  182   185   184   194     4 
  194   198   196   197     4 
  196   200   198   199     4 
  200   209   207   208     4 
  207   211   209   210     4 
  211   220   218   219     4 
  218   222   220   221     4 
  222   227   225   226     4 
  225   229   227   228     4 
  229   251   249   250     4 
  237   242   240   241     4 
  240   243   242   246     4 
  242   244   243   245     4 
  242   247   246   248     4 
  249   252   251   261     4 
  261   265   263   264     4 
  263   266   265   275     4 
  275   279   277   278     4 
  277   280   279   289     4 
  289   293   291   292     4 
  291   295   293   294     4 
  295   303   302   304     4 

; Include Position restraint file
#ifdef POSRES
#include "posre.itp"
#endif

; Include water topology
#include "amber99sb-ildn.ff/tip3p.itp"

#ifdef POSRES_WATER
; Position restraint for each water oxygen
[ position_restraints ]
;  i funct       fcx        fcy        fcz
   1    1       1000       1000       1000
#endif

; Include topology for ions
#include "amber99sb-ildn.ff/ions.itp"

[ system ]
; Name
TC5B in water t= 4206.00000

[ molecules ]
; Compound        #mols
Protein             1
SOL         6477
CL               1
