# Supplementary material for: Including residual contact information into replica-exchange MD simulations significantly enriches native-like conformations
Source: PLoS One. 2020 Nov 16;15(11):e0242072. doi: 10.1371/journal.pone.0242072 (PMC7668583; doi:10.1371/journal.pone.0242072)
Supplement: S1 File — (ZIP) [file pone.0242072.s005.zip › minimal_dataset/1l2y/grompp/gro/rex_0.gro]

TC5B in water t= 4206.00000
19736
    1ASN      N    1   2.030   4.065   2.312
    1ASN     H1    2   1.990   3.974   2.332
    1ASN     H2    3   1.969   4.136   2.350
    1ASN     H3    4   2.035   4.076   2.211
    1ASN     CA    5   2.164   4.076   2.373
    1ASN     HA    6   2.210   4.167   2.334
    1ASN     CB    7   2.158   4.087   2.527
    1ASN    HB1    8   2.158   3.989   2.574
    1ASN    HB2    9   2.068   4.139   2.558
    1ASN     CG   10   2.277   4.167   2.578
    1ASN    OD1   11   2.375   4.184   2.508
    1ASN    ND2   12   2.272   4.218   2.699
    1ASN   HD21   13   2.197   4.193   2.762
    1ASN   HD22   14   2.343   4.286   2.722
    1ASN      C   15   2.253   3.958   2.335
    1ASN      O   16   2.209   3.844   2.342
    2LEU      N   17   2.380   3.986   2.306
    2LEU      H   18   2.410   4.084   2.310
    2LEU     CA   19   2.486   3.888   2.278
    2LEU     HA   20   2.445   3.808   2.217
    2LEU     CB   21   2.599   3.955   2.198
    2LEU    HB1   22   2.678   3.881   2.184
    2LEU    HB2   23   2.642   4.036   2.257
    2LEU     CG   24   2.565   4.010   2.057
    2LEU     HG   25   2.659   4.043   2.013
    2LEU    CD1   26   2.505   3.904   1.967
    2LEU   HD11   27   2.569   3.816   1.963
    2LEU   HD12   28   2.406   3.874   2.002
    2LEU   HD13   29   2.495   3.944   1.866
    2LEU    CD2   30   2.470   4.130   2.057
    2LEU   HD21   31   2.484   4.190   2.147
    2LEU   HD22   32   2.490   4.193   1.970
    2LEU   HD23   33   2.366   4.098   2.053
    2LEU      C   34   2.541   3.821   2.406
    2LEU      O   35   2.604   3.716   2.398
    3TYR      N   36   2.513   3.879   2.524
    3TYR      H   37   2.465   3.968   2.519
    3TYR     CA   38   2.571   3.845   2.655
    3TYR     HA   39   2.675   3.877   2.652
    3TYR     CB   40   2.499   3.927   2.763
    3TYR    HB1   41   2.440   3.861   2.826
    3TYR    HB2   42   2.427   3.995   2.717
    3TYR     CG   43   2.590   4.010   2.852
    3TYR    CD1   44   2.597   4.151   2.838
    3TYR    HD1   45   2.538   4.200   2.762
    3TYR    CE1   46   2.680   4.227   2.923
    3TYR    HE1   47   2.685   4.334   2.912
    3TYR     CZ   48   2.762   4.162   3.017
    3TYR     OH   49   2.852   4.229   3.093
    3TYR     HH   50   2.843   4.325   3.084
    3TYR    CE2   51   2.752   4.023   3.033
    3TYR    HE2   52   2.811   3.979   3.110
    3TYR    CD2   53   2.667   3.947   2.951
    3TYR    HD2   54   2.659   3.840   2.966
    3TYR      C   55   2.575   3.696   2.694
    3TYR      O   56   2.661   3.657   2.773
    4ILE      N   57   2.487   3.612   2.640
    4ILE      H   58   2.422   3.647   2.571
    4ILE     CA   59   2.486   3.467   2.669
    4ILE     HA   60   2.496   3.457   2.777
    4ILE     CB   61   2.350   3.401   2.635
    4ILE     HB   62   2.346   3.308   2.693
    4ILE    CG2   63   2.232   3.488   2.682
    4ILE   HG21   64   2.140   3.428   2.679
    4ILE   HG22   65   2.249   3.520   2.785
    4ILE   HG23   66   2.219   3.575   2.619
    4ILE    CG1   67   2.331   3.359   2.488
    4ILE   HG11   68   2.229   3.320   2.476
    4ILE   HG12   69   2.399   3.277   2.464
    4ILE     CD   70   2.351   3.469   2.383
    4ILE    HD1   71   2.299   3.560   2.411
    4ILE    HD2   72   2.457   3.491   2.372
    4ILE    HD3   73   2.313   3.432   2.288
    4ILE      C   74   2.607   3.392   2.611
    4ILE      O   75   2.642   3.285   2.661
    5GLN      N   76   2.678   3.450   2.514
    5GLN      H   77   2.646   3.540   2.478
    5GLN     CA   78   2.808   3.401   2.466
    5GLN     HA   79   2.802   3.293   2.457
    5GLN     CB   80   2.837   3.461   2.327
    5GLN    HB1   81   2.938   3.433   2.297
    5GLN    HB2   82   2.833   3.570   2.333
    5GLN     CG   83   2.740   3.414   2.218
    5GLN    HG1   84   2.767   3.463   2.124
    5GLN    HG2   85   2.639   3.444   2.242
    5GLN     CD   86   2.746   3.263   2.195
    5GLN    OE1   87   2.837   3.212   2.133
    5GLN    NE2   88   2.649   3.188   2.242
    5GLN   HE21   89   2.569   3.228   2.286
    5GLN   HE22   90   2.651   3.088   2.221
    5GLN      C   91   2.924   3.431   2.562
    5GLN      O   92   3.035   3.385   2.538
    6TRP      N   93   2.900   3.508   2.668
    6TRP      H   94   2.807   3.545   2.679
    6TRP     CA   95   3.003   3.559   2.760
    6TRP     HA   96   3.100   3.513   2.738
    6TRP     CB   97   3.016   3.711   2.740
    6TRP    HB1   98   3.094   3.748   2.806
    6TRP    HB2   99   2.922   3.757   2.770
    6TRP     CG  100   3.047   3.760   2.602
    6TRP    CD1  101   3.136   3.706   2.517
    6TRP    HD1  102   3.198   3.619   2.539
    6TRP    NE1  103   3.138   3.777   2.398
    6TRP    HE1  104   3.199   3.757   2.321
    6TRP    CE2  105   3.050   3.883   2.403
    6TRP    CZ2  106   3.015   3.983   2.311
    6TRP    HZ2  107   3.061   3.985   2.213
    6TRP    CH2  108   2.920   4.080   2.348
    6TRP    HH2  109   2.892   4.157   2.278
    6TRP    CZ3  110   2.863   4.077   2.476
    6TRP    HZ3  111   2.789   4.152   2.502
    6TRP    CE3  112   2.900   3.978   2.569
    6TRP    HE3  113   2.858   3.977   2.668
    6TRP    CD2  114   2.992   3.876   2.533
    6TRP      C  115   2.974   3.532   2.908
    6TRP      O  116   3.061   3.555   2.991
    7LEU      N  117   2.851   3.495   2.945
    7LEU      H  118   2.781   3.484   2.872
    7LEU     CA  119   2.804   3.491   3.085
    7LEU     HA  120   2.815   3.590   3.129
    7LEU     CB  121   2.654   3.458   3.084
    7LEU    HB1  122   2.641   3.357   3.043
    7LEU    HB2  123   2.603   3.528   3.018
    7LEU     CG  124   2.584   3.463   3.222
    7LEU     HG  125   2.625   3.386   3.286
    7LEU    CD1  126   2.599   3.598   3.292
    7LEU   HD11  127   2.696   3.602   3.340
    7LEU   HD12  128   2.589   3.679   3.220
    7LEU   HD13  129   2.522   3.610   3.368
    7LEU    CD2  130   2.434   3.438   3.206
    7LEU   HD21  131   2.391   3.422   3.305
    7LEU   HD22  132   2.387   3.524   3.159
    7LEU   HD23  133   2.417   3.350   3.147
    7LEU      C  134   2.886   3.397   3.176
    7LEU      O  135   2.887   3.416   3.297
    8LYS      N  136   2.953   3.298   3.116
    8LYS      H  137   2.954   3.299   3.015
    8LYS     CA  138   3.023   3.187   3.182
    8LYS     HA  139   3.014   3.200   3.290
    8LYS     CB  140   2.952   3.057   3.141
    8LYS    HB1  141   2.969   3.039   3.034
    8LYS    HB2  142   2.845   3.071   3.154
    8LYS     CG  143   2.997   2.937   3.224
    8LYS    HG1  144   2.908   2.881   3.252
    8LYS    HG2  145   3.045   2.970   3.316
    8LYS     CD  146   3.088   2.843   3.145
    8LYS    HD1  147   3.174   2.898   3.108
    8LYS    HD2  148   3.033   2.805   3.059
    8LYS     CE  149   3.134   2.725   3.232
    8LYS    HE1  150   3.142   2.636   3.169
    8LYS    HE2  151   3.057   2.706   3.307
    8LYS     NZ  152   3.263   2.751   3.299
    8LYS    HZ1  153   3.338   2.776   3.235
    8LYS    HZ2  154   3.257   2.830   3.364
    8LYS    HZ3  155   3.295   2.673   3.356
    8LYS      C  156   3.172   3.182   3.146
    8LYS      O  157   3.209   3.203   3.031
    9ASP      N  158   3.255   3.140   3.241
    9ASP      H  159   3.216   3.116   3.332
    9ASP     CA  160   3.401   3.124   3.228
    9ASP     HA  161   3.440   3.209   3.173
    9ASP     CB  162   3.465   3.126   3.369
    9ASP    HB1  163   3.439   3.220   3.417
    9ASP    HB2  164   3.574   3.125   3.357
    9ASP     CG  165   3.422   3.010   3.461
    9ASP    OD1  166   3.510   2.952   3.528
    9ASP    OD2  167   3.304   2.967   3.454
    9ASP      C  168   3.438   2.995   3.149
    9ASP      O  169   3.489   2.897   3.202
   10GLY      N  170   3.399   2.987   3.021
   10GLY      H  171   3.349   3.065   2.981
   10GLY     CA  172   3.405   2.861   2.946
   10GLY    HA1  173   3.364   2.781   3.006
   10GLY    HA2  174   3.509   2.835   2.925
   10GLY      C  175   3.328   2.866   2.814
   10GLY      O  176   3.298   2.975   2.764
   11GLY      N  177   3.296   2.749   2.759
   11GLY      H  178   3.322   2.663   2.806
   11GLY     CA  179   3.222   2.736   2.634
   11GLY    HA1  180   3.235   2.636   2.595
   11GLY    HA2  181   3.264   2.804   2.560
   11GLY      C  182   3.071   2.759   2.653
   11GLY      O  183   3.011   2.689   2.734
   12PRO      N  184   3.004   2.848   2.575
   12PRO     CD  185   3.065   2.943   2.483
   12PRO    HD1  186   3.070   2.898   2.383
   12PRO    HD2  187   3.163   2.977   2.515
   12PRO     CG  188   2.969   3.061   2.481
   12PRO    HG1  189   2.978   3.120   2.390
   12PRO    HG2  190   2.987   3.123   2.569
   12PRO     CB  191   2.833   2.994   2.492
   12PRO    HB1  192   2.803   2.960   2.393
   12PRO    HB2  193   2.758   3.061   2.534
   12PRO     CA  194   2.859   2.874   2.584
   12PRO     HA  195   2.835   2.901   2.687
   12PRO      C  196   2.770   2.755   2.542
   12PRO      O  197   2.647   2.762   2.548
   13SER      N  198   2.833   2.648   2.495
   13SER      H  199   2.933   2.656   2.484
   13SER     CA  200   2.777   2.518   2.457
   13SER     HA  201   2.674   2.529   2.423
   13SER     CB  202   2.864   2.467   2.342
   13SER    HB1  203   2.848   2.530   2.255
   13SER    HB2  204   2.836   2.364   2.316
   13SER     OG  205   3.003   2.475   2.373
   13SER     HG  206   3.022   2.415   2.447
   13SER      C  207   2.782   2.412   2.567
   13SER      O  208   2.716   2.310   2.558
   14SER      N  209   2.874   2.429   2.662
   14SER      H  210   2.919   2.519   2.672
   14SER     CA  211   2.942   2.313   2.721
   14SER     HA  212   2.946   2.234   2.646
   14SER     CB  213   3.086   2.351   2.755
   14SER    HB1  214   3.136   2.264   2.798
   14SER    HB2  215   3.086   2.432   2.828
   14SER     OG  216   3.155   2.391   2.638
   14SER     HG  217   3.241   2.425   2.669
   14SER      C  218   2.873   2.257   2.844
   14SER      O  219   2.826   2.331   2.930
   15GLY      N  220   2.873   2.124   2.855
   15GLY      H  221   2.912   2.069   2.779
   15GLY     CA  222   2.828   2.054   2.975
   15GLY    HA1  223   2.814   1.948   2.952
   15GLY    HA2  224   2.733   2.096   3.007
   15GLY      C  225   2.928   2.065   3.091
   15GLY      O  226   3.043   2.105   3.074
   16ARG      N  227   2.880   2.029   3.211
   16ARG      H  228   2.784   2.000   3.216
   16ARG     CA  229   2.959   2.027   3.335
   16ARG     HA  230   2.995   2.129   3.350
   16ARG     CB  231   2.869   1.994   3.455
   16ARG    HB1  232   2.800   2.077   3.467
   16ARG    HB2  233   2.931   1.991   3.545
   16ARG     CG  234   2.790   1.861   3.445
   16ARG    HG1  235   2.833   1.791   3.517
   16ARG    HG2  236   2.799   1.818   3.346
   16ARG     CD  237   2.641   1.884   3.478
   16ARG    HD1  238   2.604   1.964   3.413
   16ARG    HD2  239   2.634   1.917   3.582
   16ARG     NE  240   2.557   1.763   3.461
   16ARG     HE  241   2.603   1.673   3.466
   16ARG     CZ  242   2.424   1.761   3.452
   16ARG    NH1  243   2.351   1.869   3.446
   16ARG   HH11  244   2.394   1.959   3.453
   16ARG   HH12  245   2.250   1.861   3.439
   16ARG    NH2  246   2.362   1.647   3.449
   16ARG   HH21  247   2.416   1.561   3.453
   16ARG   HH22  248   2.261   1.641   3.460
   16ARG      C  249   3.082   1.935   3.327
   16ARG      O  250   3.071   1.829   3.265
   17PRO      N  251   3.198   1.970   3.386
   17PRO     CD  252   3.230   2.094   3.455
   17PRO    HD1  253   3.211   2.083   3.562
   17PRO    HD2  254   3.176   2.179   3.414
   17PRO     CG  255   3.378   2.115   3.430
   17PRO    HG1  256   3.425   2.179   3.505
   17PRO    HG2  257   3.390   2.156   3.330
   17PRO     CB  258   3.434   1.974   3.434
   17PRO    HB1  259   3.456   1.947   3.538
   17PRO    HB2  260   3.524   1.964   3.373
   17PRO     CA  261   3.319   1.889   3.379
   17PRO     HA  262   3.338   1.867   3.274
   17PRO      C  263   3.304   1.760   3.462
   17PRO      O  264   3.255   1.766   3.575
   18PRO      N  265   3.353   1.646   3.410
   18PRO     CD  266   3.397   1.623   3.274
   18PRO    HD1  267   3.487   1.681   3.252
   18PRO    HD2  268   3.318   1.650   3.204
   18PRO     CG  269   3.428   1.474   3.262
   18PRO    HG1  270   3.535   1.459   3.254
   18PRO    HG2  271   3.377   1.430   3.176
   18PRO     CB  272   3.377   1.411   3.392
   18PRO    HB1  273   3.445   1.334   3.428
   18PRO    HB2  274   3.279   1.369   3.375
   18PRO     CA  275   3.364   1.527   3.491
   18PRO     HA  276   3.270   1.514   3.545
   18PRO      C  277   3.481   1.533   3.590
   18PRO      O  278   3.576   1.610   3.570
   19PRO      N  279   3.477   1.450   3.696
   19PRO     CD  280   3.359   1.376   3.740
   19PRO    HD1  281   3.337   1.296   3.668
   19PRO    HD2  282   3.273   1.441   3.752
   19PRO     CG  283   3.398   1.315   3.874
   19PRO    HG1  284   3.343   1.223   3.893
   19PRO    HG2  285   3.380   1.387   3.954
   19PRO     CB  286   3.548   1.292   3.856
   19PRO    HB1  287   3.562   1.201   3.797
   19PRO    HB2  288   3.599   1.284   3.952
   19PRO     CA  289   3.594   1.414   3.776
   19PRO     HA  290   3.616   1.495   3.845
   19PRO      C  291   3.718   1.383   3.690
   19PRO      O  292   3.705   1.321   3.584
   20SER      N  293   3.837   1.429   3.733
   20SER      H  294   3.840   1.473   3.824
   20SER     CA  295   3.967   1.413   3.664
   20SER     HA  296   3.962   1.331   3.592
   20SER     CB  297   4.007   1.540   3.590
   20SER    HB1  298   4.102   1.523   3.540
   20SER    HB2  299   4.020   1.621   3.663
   20SER     OG  300   3.909   1.576   3.495
   20SER     HG  301   3.823   1.555   3.533
   20SER      C  302   4.083   1.380   3.759
   20SER    OC1  303   4.178   1.313   3.716
   20SER    OC2  304   4.080   1.432   3.873
   21SOL     OW  305   0.253   0.705   0.134
   21SOL    HW1  306   0.191   0.655   0.187
   21SOL    HW2  307   0.249   0.666   0.047
   22SOL     OW  308   0.236   0.292   0.981
   22SOL    HW1  309   0.258   0.254   1.066
   22SOL    HW2  310   0.141   0.285   0.975
   23SOL     OW  311   0.026   0.395   0.629
   23SOL    HW1  312   5.769   0.407   0.652
   23SOL    HW2  313   0.036   0.300   0.618
   24SOL     OW  314   0.571   1.293   1.183
   24SOL    HW1  315   0.482   1.293   1.147
   24SOL    HW2  316   0.585   1.382   1.214
   25SOL     OW  317   1.565   1.513   0.708
   25SOL    HW1  318   1.522   1.491   0.791
   25SOL    HW2  319   1.494   1.517   0.644
   26SOL     OW  320   1.134   0.703   0.706
   26SOL    HW1  321   1.181   0.785   0.692
   26SOL    HW2  322   1.087   0.716   0.788
   27SOL     OW  323   1.765   0.600   0.225
   27SOL    HW1  324   1.766   0.565   0.136
   27SOL    HW2  325   1.727   0.530   0.278
   28SOL     OW  326   0.751   1.139   1.044
   28SOL    HW1  327   0.686   1.177   1.104
   28SOL    HW2  328   0.788   1.215   0.999
   29SOL     OW  329   0.873   0.768   1.824
   29SOL    HW1  330   0.860   0.840   1.887
   29SOL    HW2  331   0.894   0.812   1.742
   30SOL     OW  332   0.685   1.000   0.648
   30SOL    HW1  333   0.753   0.989   0.716
   30SOL    HW2  334   0.618   1.053   0.690
   31SOL     OW  335   0.712   1.149   1.817
   31SOL    HW1  336   0.760   1.226   1.846
   31SOL    HW2  337   0.631   1.183   1.779
   32SOL     OW  338   0.326   1.423   1.056
   32SOL    HW1  339   0.295   1.356   0.995
   32SOL    HW2  340   0.385   1.477   1.004
   33SOL     OW  341   1.460   1.501   1.358
   33SOL    HW1  342   1.513   1.580   1.368
   33SOL    HW2  343   1.393   1.509   1.427
   34SOL     OW  344   0.465   0.422   1.498
   34SOL    HW1  345   0.547   0.373   1.497
   34SOL    HW2  346   0.397   0.354   1.501
   35SOL     OW  347   1.613   0.455   0.734
   35SOL    HW1  348   1.544   0.480   0.672
   35SOL    HW2  349   1.622   0.531   0.791
   36SOL     OW  350   0.234   1.713   0.465
   36SOL    HW1  351   0.255   1.788   0.521
   36SOL    HW2  352   0.309   1.705   0.406
   37SOL     OW  353   1.137   1.342   1.694
   37SOL    HW1  354   1.178   1.336   1.780
   37SOL    HW2  355   1.085   1.262   1.686
   38SOL     OW  356   0.254   1.447   0.552
   38SOL    HW1  357   0.231   1.538   0.536
   38SOL    HW2  358   0.180   1.411   0.600
   39SOL     OW  359   0.258   1.074   0.889
   39SOL    HW1  360   0.269   0.984   0.919
   39SOL    HW2  361   0.198   1.113   0.954
   40SOL     OW  362   0.613   1.792   1.425
   40SOL    HW1  363   0.531   1.773   1.471
   40SOL    HW2  364   0.635   1.882   1.451
   41SOL     OW  365   0.593   0.994   0.140
   41SOL    HW1  366   0.628   1.058   0.077
   41SOL    HW2  367   0.623   1.025   0.225
   42SOL     OW  368   1.578   0.154   1.454
   42SOL    HW1  369   1.613   0.230   1.407
   42SOL    HW2  370   1.543   0.189   1.535
   43SOL     OW  371   0.137   0.649   0.560
   43SOL    HW1  372   0.105   0.562   0.582
   43SOL    HW2  373   0.122   0.701   0.639
   44SOL     OW  374   1.853   1.764   0.344
   44SOL    HW1  375   1.914   1.729   0.408
   44SOL    HW2  376   1.890   1.849   0.319
   45SOL     OW  377   0.060   1.591   0.153
   45SOL    HW1  378   0.046   1.501   0.182
   45SOL    HW2  379   5.814   1.637   0.175
   46SOL     OW  380   1.689   0.918   0.645
   46SOL    HW1  381   1.771   0.874   0.623
   46SOL    HW2  382   1.668   0.970   0.568
   47SOL     OW  383   1.649   1.104   0.435
   47SOL    HW1  384   1.735   1.110   0.393
   47SOL    HW2  385   1.653   1.168   0.506
   48SOL     OW  386   0.147   0.760   1.590
   48SOL    HW1  387   0.243   0.754   1.583
   48SOL    HW2  388   0.131   0.846   1.627
   49SOL     OW  389   0.615   1.390   0.735
   49SOL    HW1  390   0.569   1.306   0.745
   49SOL    HW2  391   0.598   1.415   0.644
   50SOL     OW  392   1.287   1.237   1.422
   50SOL    HW1  393   1.318   1.169   1.362
   50SOL    HW2  394   1.346   1.231   1.497
   51SOL     OW  395   0.823   0.013   0.517
   51SOL    HW1  396   0.868   0.095   0.495
   51SOL    HW2  397   0.731   0.037   0.518
   52SOL     OW  398   0.183   0.948   1.275
   52SOL    HW1  399   0.271   0.913   1.264
   52SOL    HW2  400   0.131   0.904   1.208
   53SOL     OW  401   1.525   1.002   0.211
   53SOL    HW1  402   1.459   0.943   0.247
   53SOL    HW2  403   1.573   1.035   0.287
   54SOL     OW  404   1.186   1.810   1.624
   54SOL    HW1  405   1.192   1.870   1.550
   54SOL    HW2  406   1.202   1.723   1.587
   55SOL     OW  407   0.342   0.258   1.839
   55SOL    HW1  408   0.393   0.339   1.832
   55SOL    HW2  409   0.252   0.288   1.856
   56SOL     OW  410   1.467   1.419   0.949
   56SOL    HW1  411   1.400   1.435   1.015
   56SOL    HW2  412   1.454   1.328   0.923
   57SOL     OW  413   1.655   1.747   0.581
   57SOL    HW1  414   1.634   1.719   0.492
   57SOL    HW2  415   1.633   1.673   0.636
   58SOL     OW  416   0.590   0.734   0.281
   58SOL    HW1  417   0.605   0.826   0.259
   58SOL    HW2  418   0.525   0.736   0.351
   59SOL     OW  419   1.275   0.377   0.946
   59SOL    HW1  420   1.187   0.342   0.952
   59SOL    HW2  421   1.329   0.317   0.998
   60SOL     OW  422   1.589   1.667   0.318
   60SOL    HW1  423   1.684   1.676   0.308
   60SOL    HW2  424   1.557   1.653   0.229
   61SOL     OW  425   0.794   0.618   1.454
   61SOL    HW1  426   0.765   0.591   1.541
   61SOL    HW2  427   0.758   0.552   1.395
   62SOL     OW  428   1.390   0.481   1.677
   62SOL    HW1  429   1.395   0.525   1.762
   62SOL    HW2  430   1.445   0.403   1.687
   63SOL     OW  431   0.952   0.887   1.585
   63SOL    HW1  432   1.006   0.817   1.548
   63SOL    HW2  433   0.903   0.921   1.510
   64SOL     OW  434   0.992   0.410   1.237
   64SOL    HW1  435   0.904   0.427   1.272
   64SOL    HW2  436   0.976   0.374   1.150
   65SOL     OW  437   1.053   0.679   0.445
   65SOL    HW1  438   1.076   0.684   0.538
   65SOL    HW2  439   0.965   0.641   0.444
   66SOL     OW  440   0.088   0.804   0.776
   66SOL    HW1  441   0.163   0.797   0.835
   66SOL    HW2  442   0.057   0.894   0.788
   67SOL     OW  443   0.137   1.863   1.580
   67SOL    HW1  444   0.145   1.829   1.669
   67SOL    HW2  445   0.044   1.853   1.559
   68SOL     OW  446   0.886   0.355   0.228
   68SOL    HW1  447   0.901   0.413   0.153
   68SOL    HW2  448   0.881   0.267   0.189
   69SOL     OW  449   1.709   0.576   1.831
   69SOL    HW1  450   1.669   0.651   1.785
   69SOL    HW2  451   1.731   0.515   1.761
   70SOL     OW  452   1.380   1.142   0.541
   70SOL    HW1  453   1.459   1.131   0.489
   70SOL    HW2  454   1.327   1.205   0.492
   71SOL     OW  455   0.561   0.211   0.876
   71SOL    HW1  456   0.568   0.230   0.969
   71SOL    HW2  457   0.552   0.296   0.834
   72SOL     OW  458   1.001   1.443   0.472
   72SOL    HW1  459   0.965   1.517   0.423
   72SOL    HW2  460   0.980   1.462   0.563
   73SOL     OW  461   0.359   1.810   0.870
   73SOL    HW1  462   0.405   1.726   0.878
   73SOL    HW2  463   0.425   1.876   0.889
   74SOL     OW  464   1.801   1.054   0.871
   74SOL    HW1  465   1.747   1.036   0.793
   74SOL    HW2  466   1.737   1.060   0.943
   75SOL     OW  467   1.228   1.539   1.513
   75SOL    HW1  468   1.215   1.467   1.574
   75SOL    HW2  469   1.162   1.525   1.445
   76SOL     OW  470   0.297   0.945   0.268
   76SOL    HW1  471   0.355   0.982   0.202
   76SOL    HW2  472   0.282   0.855   0.239
   77SOL     OW  473   1.479   0.749   0.728
   77SOL    HW1  474   1.474   0.707   0.814
   77SOL    HW2  475   1.558   0.804   0.733
   78SOL     OW  476   0.469   1.262   1.738
   78SOL    HW1  477   0.444   1.271   1.646
   78SOL    HW2  478   0.386   1.264   1.785
   79SOL     OW  479   1.101   1.784   0.228
   79SOL    HW1  480   1.044   1.733   0.286
   79SOL    HW2  481   1.138   1.719   0.168
   80SOL     OW  482   0.211   0.304   1.502
   80SOL    HW1  483   0.116   0.319   1.503
   80SOL    HW2  484   0.224   0.227   1.558
   81SOL     OW  485   1.623   1.376   0.126
   81SOL    HW1  486   1.593   1.462   0.097
   81SOL    HW2  487   1.555   1.316   0.096
   82SOL     OW  488   0.479   1.729   0.330
   82SOL    HW1  489   0.521   1.792   0.388
   82SOL    HW2  490   0.547   1.704   0.268
   83SOL     OW  491   1.422   0.159   0.411
   83SOL    HW1  492   1.420   0.116   0.326
   83SOL    HW2  493   1.508   0.137   0.447
   84SOL     OW  494   0.247   1.793   1.235
   84SOL    HW1  495   0.298   1.725   1.281
   84SOL    HW2  496   0.240   1.760   1.146
   85SOL     OW  497   0.938   1.699   0.897
   85SOL    HW1  498   1.017   1.649   0.918
   85SOL    HW2  499   0.896   1.649   0.828
   86SOL     OW  500   0.399   0.694   0.475
   86SOL    HW1  501   0.421   0.602   0.490
   86SOL    HW2  502   0.305   0.699   0.490
   87SOL     OW  503   1.527   0.240   1.722
   87SOL    HW1  504   1.536   0.264   1.814
   87SOL    HW2  505   1.491   0.151   1.724
   88SOL     OW  506   0.630   0.118   0.129
   88SOL    HW1  507   0.726   0.111   0.129
   88SOL    HW2  508   0.608   0.141   0.039
   89SOL     OW  509   0.780   0.289   1.771
   89SOL    HW1  510   0.852   0.226   1.770
   89SOL    HW2  511   0.723   0.259   1.841
   90SOL     OW  512   0.874   1.521   1.195
   90SOL    HW1  513   0.859   1.485   1.107
   90SOL    HW2  514   0.945   1.468   1.231
   91SOL     OW  515   1.340   0.591   1.431
   91SOL    HW1  516   1.369   0.562   1.517
   91SOL    HW2  517   1.375   0.679   1.422
   92SOL     OW  518   0.817   1.392   0.943
   92SOL    HW1  519   0.902   1.380   0.900
   92SOL    HW2  520   0.754   1.396   0.871
   93SOL     OW  521   0.928   0.516   0.900
   93SOL    HW1  522   0.905   0.506   0.808
   93SOL    HW2  523   0.953   0.428   0.928
   94SOL     OW  524   0.552   0.066   0.504
   94SOL    HW1  525   0.478   0.071   0.563
   94SOL    HW2  526   0.541   0.141   0.445
   95SOL     OW  527   1.412   1.209   0.070
   95SOL    HW1  528   1.444   1.133   0.119
   95SOL    HW2  529   1.325   1.225   0.106
   96SOL     OW  530   0.338   0.045   0.207
   96SOL    HW1  531   0.377   0.116   0.156
   96SOL    HW2  532   0.412   5.825   0.231
   97SOL     OW  533   0.948   0.252   0.472
   97SOL    HW1  534   0.921   0.291   0.389
   97SOL    HW2  535   1.043   0.266   0.475
   98SOL     OW  536   1.079   0.683   1.459
   98SOL    HW1  537   1.009   0.618   1.463
   98SOL    HW2  538   1.160   0.633   1.452
   99SOL     OW  539   1.221   1.572   0.794
   99SOL    HW1  540   1.236   1.637   0.726
   99SOL    HW2  541   1.290   1.588   0.858
  100SOL     OW  542   0.473   1.153   0.739
  100SOL    HW1  543   0.399   1.125   0.793
  100SOL    HW2  544   0.443   1.138   0.649
  101SOL     OW  545   1.268   1.794   0.609
  101SOL    HW1  546   1.319   1.855   0.556
  101SOL    HW2  547   1.200   1.848   0.650
  102SOL     OW  548   1.094   0.533   5.827
  102SOL    HW1  549   1.005   0.568   0.001
  102SOL    HW2  550   1.142   0.568   0.066
  103SOL     OW  551   0.091   0.576   1.395
  103SOL    HW1  552   0.179   0.557   1.364
  103SOL    HW2  553   0.102   0.648   1.457
  104SOL     OW  554   0.577   0.239   1.155
  104SOL    HW1  555   0.599   0.146   1.162
  104SOL    HW2  556   0.487   0.245   1.187
  105SOL     OW  557   0.870   0.464   0.640
  105SOL    HW1  558   0.817   0.513   0.577
  105SOL    HW2  559   0.892   0.383   0.595
  106SOL     OW  560   0.994   0.054   0.779
  106SOL    HW1  561   0.950   0.083   0.699
  106SOL    HW2  562   1.007   5.796   0.767
  107SOL     OW  563   1.439   1.161   0.857
  107SOL    HW1  564   1.367   1.098   0.855
  107SOL    HW2  565   1.465   1.171   0.766
  108SOL     OW  566   1.464   0.609   0.972
  108SOL    HW1  567   1.407   0.532   0.977
  108SOL    HW2  568   1.523   0.600   1.047
  109SOL     OW  569   1.846   0.809   0.381
  109SOL    HW1  570   1.901   0.758   0.441
  109SOL    HW2  571   1.815   0.746   0.316
  110SOL     OW  572   0.499   1.407   0.162
  110SOL    HW1  573   0.434   1.381   0.227
  110SOL    HW2  574   0.455   1.392   0.078
  111SOL     OW  575   1.672   1.264   0.649
  111SOL    HW1  576   1.767   1.266   0.660
  111SOL    HW2  577   1.644   1.354   0.667
  112SOL     OW  578   1.394   0.569   0.088
  112SOL    HW1  579   1.332   0.560   0.161
  112SOL    HW2  580   1.454   0.495   0.098
  113SOL     OW  581   0.521   0.267   0.324
  113SOL    HW1  582   0.564   0.212   0.258
  113SOL    HW2  583   0.506   0.350   0.280
  114SOL     OW  584   1.751   1.241   1.568
  114SOL    HW1  585   1.838   1.202   1.562
  114SOL    HW2  586   1.766   1.331   1.597
  115SOL     OW  587   1.056   1.354   1.333
  115SOL    HW1  588   0.981   1.323   1.384
  115SOL    HW2  589   1.132   1.312   1.374
  116SOL     OW  590   1.609   1.627   1.657
  116SOL    HW1  591   1.601   1.661   1.568
  116SOL    HW2  592   1.692   1.578   1.656
  117SOL     OW  593   1.133   1.208   1.104
  117SOL    HW1  594   1.072   1.244   1.168
  117SOL    HW2  595   1.102   1.240   1.019
  118SOL     OW  596   1.625   1.097   1.076
  118SOL    HW1  597   1.619   1.159   1.149
  118SOL    HW2  598   1.548   1.114   1.023
  119SOL     OW  599   0.915   0.125   1.401
  119SOL    HW1  600   0.930   0.101   1.310
  119SOL    HW2  601   0.997   0.166   1.429
  120SOL     OW  602   0.984   1.115   1.723
  120SOL    HW1  603   0.893   1.131   1.746
  120SOL    HW2  604   0.982   1.037   1.668
  121SOL     OW  605   0.699   1.072   0.377
  121SOL    HW1  606   0.680   1.052   0.469
  121SOL    HW2  607   0.784   1.031   0.361
  122SOL     OW  608   0.423   0.820   1.253
  122SOL    HW1  609   0.492   0.826   1.319
  122SOL    HW2  610   0.390   0.730   1.261
  123SOL     OW  611   1.264   0.379   1.278
  123SOL    HW1  612   1.295   0.458   1.322
  123SOL    HW2  613   1.175   0.400   1.252
  124SOL     OW  614   0.061   1.565   1.345
  124SOL    HW1  615   0.040   1.647   1.299
  124SOL    HW2  616   0.155   1.570   1.362
  125SOL     OW  617   0.398   1.107   0.481
  125SOL    HW1  618   0.369   1.185   0.434
  125SOL    HW2  619   0.382   1.034   0.421
  126SOL     OW  620   0.558   0.531   0.855
  126SOL    HW1  621   0.571   0.591   0.782
  126SOL    HW2  622   0.623   0.558   0.920
  127SOL     OW  623   1.249   1.349   0.398
  127SOL    HW1  624   1.304   1.421   0.428
  127SOL    HW2  625   1.162   1.371   0.431
  128SOL     OW  626   1.286   1.459   1.148
  128SOL    HW1  627   1.341   1.463   1.226
  128SOL    HW2  628   1.230   1.382   1.161
  129SOL     OW  629   1.574   0.633   0.488
  129SOL    HW1  630   1.527   0.684   0.554
  129SOL    HW2  631   1.610   0.699   0.429
  130SOL     OW  632   0.344   1.528   1.309
  130SOL    HW1  633   0.330   1.486   1.224
  130SOL    HW2  634   0.438   1.540   1.315
  131SOL     OW  635   0.421   0.735   1.600
  131SOL    HW1  636   0.484   0.781   1.545
  131SOL    HW2  637   0.457   0.648   1.612
  132SOL     OW  638   1.605   0.781   1.686
  132SOL    HW1  639   1.519   0.822   1.678
  132SOL    HW2  640   1.657   0.822   1.616
  133SOL     OW  641   1.019   0.135   1.775
  133SOL    HW1  642   1.068   0.209   1.740
  133SOL    HW2  643   1.005   0.077   1.700
  134SOL     OW  644   0.482   0.045   1.766
  134SOL    HW1  645   0.491   0.061   1.672
  134SOL    HW2  646   0.418   0.110   1.796
  135SOL     OW  647   0.583   0.876   1.030
  135SOL    HW1  648   0.617   0.965   1.033
  135SOL    HW2  649   0.529   0.868   1.108
  136SOL     OW  650   1.352   0.859   1.026
  136SOL    HW1  651   1.267   0.846   0.984
  136SOL    HW2  652   1.396   0.774   1.018
  137SOL     OW  653   1.214   0.518   0.279
  137SOL    HW1  654   1.216   0.437   0.329
  137SOL    HW2  655   1.176   0.582   0.338
  138SOL     OW  656   0.320   0.224   1.241
  138SOL    HW1  657   0.276   0.260   1.318
  138SOL    HW2  658   0.308   0.130   1.248
  139SOL     OW  659   0.064   1.304   1.285
  139SOL    HW1  660   0.100   1.257   1.360
  139SOL    HW2  661   0.064   1.396   1.312
  140SOL     OW  662   0.724   0.635   1.051
  140SOL    HW1  663   0.799   0.619   0.994
  140SOL    HW2  664   0.695   0.723   1.029
  141SOL     OW  665   1.738   0.959   1.856
  141SOL    HW1  666   1.693   0.895   1.801
  141SOL    HW2  667   1.677   0.975   1.928
  142SOL     OW  668   0.328   0.046   0.662
  142SOL    HW1  669   0.298   0.137   0.663
  142SOL    HW2  670   0.310   0.015   0.751
  143SOL     OW  671   1.636   0.400   0.370
  143SOL    HW1  672   1.634   0.326   0.431
  143SOL    HW2  673   1.603   0.474   0.420
  144SOL     OW  674   1.030   0.761   0.961
  144SOL    HW1  675   1.022   0.777   1.055
  144SOL    HW2  676   1.001   0.670   0.950
  145SOL     OW  677   0.983   1.567   1.719
  145SOL    HW1  678   0.967   1.610   1.636
  145SOL    HW2  679   1.026   1.485   1.696
  146SOL     OW  680   1.853   1.503   1.605
  146SOL    HW1  681   1.873   1.530   1.515
  146SOL    HW2  682   1.934   1.519   1.653
  147SOL     OW  683   0.355   0.923   1.797
  147SOL    HW1  684   0.430   0.943   1.853
  147SOL    HW2  685   0.386   0.854   1.738
  148SOL     OW  686   1.511   0.325   0.136
  148SOL    HW1  687   1.469   0.241   0.156
  148SOL    HW2  688   1.564   0.344   0.213
  149SOL     OW  689   1.306   0.827   0.045
  149SOL    HW1  690   1.345   0.740   0.057
  149SOL    HW2  691   1.284   0.831   5.788
  150SOL     OW  692   1.067   1.338   0.856
  150SOL    HW1  693   1.071   1.266   0.794
  150SOL    HW2  694   1.127   1.404   0.821
  151SOL     OW  695   0.310   0.807   0.948
  151SOL    HW1  696   0.404   0.823   0.943
  151SOL    HW2  697   0.302   0.717   0.980
  152SOL     OW  698   0.341   0.534   1.012
  152SOL    HW1  699   0.303   0.447   0.996
  152SOL    HW2  700   0.417   0.537   0.954
  153SOL     OW  701   1.133   0.379   1.689
  153SOL    HW1  702   1.083   0.432   1.751
  153SOL    HW2  703   1.219   0.420   1.686
  154SOL     OW  704   1.163   0.217   1.474
  154SOL    HW1  705   1.150   0.280   1.546
  154SOL    HW2  706   1.201   0.269   1.404
  155SOL     OW  707   0.016   1.319   0.215
  155SOL    HW1  708   5.759   1.339   0.230
  155SOL    HW2  709   0.020   1.223   0.219
  156SOL     OW  710   0.087   1.780   0.886
  156SOL    HW1  711   0.078   1.692   0.923
  156SOL    HW2  712   0.182   1.795   0.882
  157SOL     OW  713   0.501   1.572   0.911
  157SOL    HW1  714   0.569   1.636   0.932
  157SOL    HW2  715   0.542   1.512   0.848
  158SOL     OW  716   0.977   0.790   1.226
  158SOL    HW1  717   1.033   0.769   1.300
  158SOL    HW2  718   0.893   0.749   1.247
  159SOL     OW  719   0.050   0.584   1.114
  159SOL    HW1  720   0.109   0.532   1.060
  159SOL    HW2  721   0.076   0.565   1.204
  160SOL     OW  722   0.215   0.519   1.723
  160SOL    HW1  723   0.262   0.476   1.651
  160SOL    HW2  724   0.176   0.597   1.683
  161SOL     OW  725   1.379   0.936   1.657
  161SOL    HW1  726   1.400   1.029   1.654
  161SOL    HW2  727   1.375   0.909   1.565
  162SOL     OW  728   0.808   0.577   0.380
  162SOL    HW1  729   0.817   0.499   0.325
  162SOL    HW2  730   0.732   0.622   0.345
  163SOL     OW  731   1.639   0.603   1.182
  163SOL    HW1  732   1.629   0.544   1.257
  163SOL    HW2  733   1.727   0.585   1.149
  164SOL     OW  734   0.305   1.544   1.725
  164SOL    HW1  735   0.258   1.614   1.771
  164SOL    HW2  736   0.274   1.463   1.766
  165SOL     OW  737   0.711   0.458   1.255
  165SOL    HW1  738   0.663   0.379   1.229
  165SOL    HW2  739   0.702   0.518   1.181
  166SOL     OW  740   0.925   1.679   1.469
  166SOL    HW1  741   0.899   1.641   1.385
  166SOL    HW2  742   0.919   1.773   1.456
  167SOL     OW  743   0.476   0.498   0.198
  167SOL    HW1  744   0.518   0.580   0.223
  167SOL    HW2  745   0.385   0.508   0.228
  168SOL     OW  746   0.167   1.132   1.473
  168SOL    HW1  747   0.166   1.082   1.555
  168SOL    HW2  748   0.179   1.066   1.405
  169SOL     OW  749   1.323   1.045   1.221
  169SOL    HW1  750   1.345   0.982   1.153
  169SOL    HW2  751   1.255   1.100   1.182
  170SOL     OW  752   1.315   0.857   0.318
  170SOL    HW1  753   1.234   0.837   0.365
  170SOL    HW2  754   1.295   0.841   0.226
  171SOL     OW  755   1.777   1.740   1.155
  171SOL    HW1  756   1.836   1.766   1.084
  171SOL    HW2  757   1.750   1.651   1.131
  172SOL     OW  758   1.241   1.733   1.109
  172SOL    HW1  759   1.323   1.756   1.066
  172SOL    HW2  760   1.249   1.640   1.129
  173SOL     OW  761   0.086   1.221   1.032
  173SOL    HW1  762   0.089   1.244   1.125
  173SOL    HW2  763   5.831   1.234   1.006
  174SOL     OW  764   0.680   1.668   1.735
  174SOL    HW1  765   0.621   1.744   1.729
  174SOL    HW2  766   0.746   1.684   1.667
  175SOL     OW  767   0.907   0.108   0.112
  175SOL    HW1  768   0.996   0.131   0.085
  175SOL    HW2  769   0.914   0.018   0.143
  176SOL     OW  770   1.703   0.156   0.511
  176SOL    HW1  771   1.727   0.154   0.419
  176SOL    HW2  772   1.697   0.064   0.537
  177SOL     OW  773   1.391   1.569   0.489
  177SOL    HW1  774   1.453   1.600   0.423
  177SOL    HW2  775   1.344   1.647   0.517
  178SOL     OW  776   0.183   1.765   1.833
  178SOL    HW1  777   0.129   1.713   1.893
  178SOL    HW2  778   0.232   1.824   1.890
  179SOL     OW  779   1.278   0.929   0.672
  179SOL    HW1  780   1.352   0.869   0.681
  179SOL    HW2  781   1.312   1.001   0.618
  180SOL     OW  782   0.809   1.275   1.428
  180SOL    HW1  783   0.781   1.315   1.510
  180SOL    HW2  784   0.740   1.296   1.365
  181SOL     OW  785   0.673   1.614   0.167
  181SOL    HW1  786   0.673   1.638   0.074
  181SOL    HW2  787   0.623   1.533   0.171
  182SOL     OW  788   1.622   1.727   1.391
  182SOL    HW1  789   1.674   1.732   1.311
  182SOL    HW2  790   1.608   1.818   1.417
  183SOL     OW  791   1.838   0.192   0.969
  183SOL    HW1  792   1.870   0.128   0.905
  183SOL    HW2  793   1.748   0.210   0.940
  184SOL     OW  794   0.279   0.317   0.712
  184SOL    HW1  795   0.194   0.357   0.693
  184SOL    HW2  796   0.278   0.303   0.806
  185SOL     OW  797   1.204   1.609   0.052
  185SOL    HW1  798   1.195   1.516   0.073
  185SOL    HW2  799   1.200   1.612   5.792
  186SOL     OW  800   0.823   1.006   1.374
  186SOL    HW1  801   0.867   0.999   1.290
  186SOL    HW2  802   0.822   1.100   1.393
  187SOL     OW  803   0.928   0.958   0.313
  187SOL    HW1  804   0.979   0.981   0.235
  187SOL    HW2  805   0.954   0.868   0.333
  188SOL     OW  806   1.497   1.618   0.059
  188SOL    HW1  807   1.402   1.633   0.064
  188SOL    HW2  808   1.519   1.630   5.802
  189SOL     OW  809   0.378   1.307   1.491
  189SOL    HW1  810   0.360   1.387   1.440
  189SOL    HW2  811   0.303   1.250   1.474
  190SOL     OW  812   1.609   1.284   1.280
  190SOL    HW1  813   1.669   1.270   1.353
  190SOL    HW2  814   1.549   1.351   1.310
  191SOL     OW  815   1.057   1.110   0.710
  191SOL    HW1  816   0.985   1.059   0.747
  191SOL    HW2  817   1.119   1.045   0.679
  192SOL     OW  818   1.011   0.259   0.973
  192SOL    HW1  819   1.003   0.207   0.893
  192SOL    HW2  820   1.010   0.195   1.044
  193SOL     OW  821   0.608   1.488   0.479
  193SOL    HW1  822   0.646   1.440   0.406
  193SOL    HW2  823   0.537   1.539   0.440
  194SOL     OW  824   1.721   0.399   1.377
  194SOL    HW1  825   1.792   0.462   1.380
  194SOL    HW2  826   1.754   0.328   1.322
  195SOL     OW  827   0.271   1.343   0.306
  195SOL    HW1  828   0.178   1.340   0.282
  195SOL    HW2  829   0.272   1.382   0.393
  196SOL     OW  830   0.109   1.001   1.718
  196SOL    HW1  831   0.048   0.995   1.792
  196SOL    HW2  832   0.195   0.982   1.756
  197SOL     OW  833   0.700   0.266   1.502
  197SOL    HW1  834   0.767   0.213   1.460
  197SOL    HW2  835   0.728   0.272   1.594
  198SOL     OW  836   0.086   0.334   0.057
  198SOL    HW1  837   5.831   0.362   0.067
  198SOL    HW2  838   0.111   0.361   5.805
  199SOL     OW  839   1.427   0.858   1.398
  199SOL    HW1  840   1.378   0.919   1.344
  199SOL    HW2  841   1.516   0.860   1.362
  200SOL     OW  842   0.102   0.190   0.289
  200SOL    HW1  843   0.091   0.234   0.204
  200SOL    HW2  844   0.193   0.160   0.287
  201SOL     OW  845   1.168   1.340   0.134
  201SOL    HW1  846   1.092   1.282   0.142
  201SOL    HW2  847   1.203   1.346   0.223
  202SOL     OW  848   0.622   0.830   1.437
  202SOL    HW1  849   0.679   0.905   1.421
  202SOL    HW2  850   0.681   0.755   1.445
  203SOL     OW  851   1.483   1.781   0.981
  203SOL    HW1  852   1.504   1.843   0.912
  203SOL    HW2  853   1.567   1.758   1.020
  204SOL     OW  854   0.717   0.562   1.707
  204SOL    HW1  855   0.762   0.624   1.765
  204SOL    HW2  856   0.743   0.476   1.739
  205SOL     OW  857   1.473   1.197   1.630
  205SOL    HW1  858   1.461   1.211   1.724
  205SOL    HW2  859   1.566   1.214   1.615
  206SOL     OW  860   0.383   1.742   1.556
  206SOL    HW1  861   0.296   1.781   1.545
  206SOL    HW2  862   0.367   1.660   1.604
  207SOL     OW  863   1.667   0.881   1.255
  207SOL    HW1  864   1.661   0.795   1.212
  207SOL    HW2  865   1.656   0.944   1.184
  208SOL     OW  866   1.212   0.320   0.462
  208SOL    HW1  867   1.280   0.253   0.454
  208SOL    HW2  868   1.238   0.372   0.538
  209SOL     OW  869   0.590   0.737   0.673
  209SOL    HW1  870   0.628   0.824   0.658
  209SOL    HW2  871   0.523   0.727   0.606
  210SOL     OW  872   1.754   0.381   1.649
  210SOL    HW1  873   1.741   0.393   1.555
  210SOL    HW2  874   1.687   0.318   1.675
  211SOL     OW  875   1.748   0.933   1.511
  211SOL    HW1  876   1.739   1.028   1.524
  211SOL    HW2  877   1.731   0.920   1.418
  212SOL     OW  878   0.863   1.407   0.041
  212SOL    HW1  879   0.821   1.368   0.117
  212SOL    HW2  880   0.898   1.490   0.073
  213SOL     OW  881   0.664   1.787   0.941
  213SOL    HW1  882   0.644   1.878   0.919
  213SOL    HW2  883   0.759   1.781   0.934
  214SOL     OW  884   0.869   0.969   0.855
  214SOL    HW1  885   0.919   0.897   0.893
  214SOL    HW2  886   0.832   1.015   0.930
  215SOL     OW  887   1.092   1.019   0.096
  215SOL    HW1  888   1.067   1.021   0.003
  215SOL    HW2  889   1.154   0.947   0.103
  216SOL     OW  890   1.851   1.553   0.843
  216SOL    HW1  891   1.772   1.542   0.789
  216SOL    HW2  892   1.842   1.488   0.912
  217SOL     OW  893   0.225   1.305   1.853
  217SOL    HW1  894   0.158   1.242   1.826
  217SOL    HW2  895   0.211   1.318   1.947
  218SOL     OW  896   0.098   1.262   0.725
  218SOL    HW1  897   0.141   1.218   0.798
  218SOL    HW2  898   0.110   1.203   0.651
  219SOL     OW  899   0.683   1.406   1.630
  219SOL    HW1  900   0.603   1.363   1.661
  219SOL    HW2  901   0.679   1.494   1.667
  220SOL     OW  902   1.808   0.192   1.238
  220SOL    HW1  903   1.814   0.098   1.254
  220SOL    HW2  904   1.825   0.202   1.144
  221SOL     OW  905   0.444   0.437   0.530
  221SOL    HW1  906   0.470   0.367   0.471
  221SOL    HW2  907   0.395   0.394   0.600
  222SOL     OW  908   1.698   1.487   1.093
  222SOL    HW1  909   1.618   1.467   1.045
  222SOL    HW2  910   1.705   1.418   1.159
  223SOL     OW  911   0.339   0.560   1.290
  223SOL    HW1  912   0.397   0.506   1.344
  223SOL    HW2  913   0.355   0.530   1.201
  224SOL     OW  914   0.830   1.578   0.677
  224SOL    HW1  915   0.811   1.640   0.606
  224SOL    HW2  916   0.755   1.519   0.676
  225SOL     OW  917   1.453   0.257   1.121
  225SOL    HW1  918   1.511   0.203   1.175
  225SOL    HW2  919   1.392   0.296   1.183
  226SOL     OW  920   1.003   0.042   1.152
  226SOL    HW1  921   0.940   5.811   1.125
  226SOL    HW2  922   1.088   0.007   1.125
  227SOL     OW  923   0.785   1.326   0.304
  227SOL    HW1  924   0.747   1.241   0.324
  227SOL    HW2  925   0.859   1.335   0.365
  228SOL     OW  926   0.618   1.556   1.283
  228SOL    HW1  927   0.620   1.637   1.333
  228SOL    HW2  928   0.706   1.548   1.247
  229SOL     OW  929   1.361   0.072   0.159
  229SOL    HW1  930   1.419   0.028   0.097
  229SOL    HW2  931   1.309   0.002   0.198
  230SOL     OW  932   1.278   0.464   0.689
  230SOL    HW1  933   1.231   0.547   0.684
  230SOL    HW2  934   1.284   0.445   0.782
  231SOL     OW  935   1.588   0.219   0.875
  231SOL    HW1  936   1.527   0.241   0.946
  231SOL    HW2  937   1.583   0.293   0.816
  232SOL     OW  938   0.034   1.041   0.252
  232SOL    HW1  939   0.123   1.005   0.254
  232SOL    HW2  940   5.816   0.974   0.295
  233SOL     OW  941   0.883   1.654   0.345
  233SOL    HW1  942   0.809   1.637   0.288
  233SOL    HW2  943   0.856   1.728   0.399
  234SOL     OW  944   0.238   0.638   1.979
  234SOL    HW1  945   0.145   0.639   2.001
  234SOL    HW2  946   0.243   0.605   1.890
  235SOL     OW  947   0.236   0.292   2.843
  235SOL    HW1  948   0.258   0.254   2.928
  235SOL    HW2  949   0.141   0.285   2.837
  236SOL     OW  950   0.026   0.395   2.496
  236SOL    HW1  951   5.770   0.407   2.518
  236SOL    HW2  952   0.036   0.301   2.482
  237SOL     OW  953   0.572   1.293   3.044
  237SOL    HW1  954   0.482   1.292   3.011
  237SOL    HW2  955   0.585   1.382   3.076
  238SOL     OW  956   1.566   1.513   2.570
  238SOL    HW1  957   1.523   1.490   2.652
  238SOL    HW2  958   1.495   1.517   2.506
  239SOL     OW  959   1.130   0.702   2.559
  239SOL    HW1  960   1.178   0.784   2.547
  239SOL    HW2  961   1.083   0.713   2.641
  240SOL     OW  962   1.777   0.602   2.089
  240SOL    HW1  963   1.749   0.598   1.997
  240SOL    HW2  964   1.734   0.527   2.130
  241SOL     OW  965   0.752   1.140   2.906
  241SOL    HW1  966   0.686   1.177   2.965
  241SOL    HW2  967   0.789   1.216   2.861
  242SOL     OW  968   0.873   0.768   3.687
  242SOL    HW1  969   0.860   0.839   3.750
  242SOL    HW2  970   0.894   0.813   3.605
  243SOL     OW  971   0.688   1.000   2.507
  243SOL    HW1  972   0.753   0.989   2.576
  243SOL    HW2  973   0.619   1.053   2.548
  244SOL     OW  974   0.713   1.149   3.678
  244SOL    HW1  975   0.760   1.226   3.708
  244SOL    HW2  976   0.631   1.183   3.641
  245SOL     OW  977   0.326   1.423   2.919
  245SOL    HW1  978   0.294   1.356   2.858
  245SOL    HW2  979   0.385   1.477   2.866
  246SOL     OW  980   1.460   1.501   3.221
  246SOL    HW1  981   1.512   1.580   3.231
  246SOL    HW2  982   1.392   1.508   3.288
  247SOL     OW  983   0.465   0.421   3.359
  247SOL    HW1  984   0.547   0.372   3.358
  247SOL    HW2  985   0.397   0.354   3.363
  248SOL     OW  986   1.613   0.454   2.595
  248SOL    HW1  987   1.545   0.480   2.533
  248SOL    HW2  988   1.621   0.529   2.653
  249SOL     OW  989   0.233   1.715   2.323
  249SOL    HW1  990   0.252   1.789   2.380
  249SOL    HW2  991   0.308   1.709   2.264
  250SOL     OW  992   1.138   1.342   3.556
  250SOL    HW1  993   1.177   1.337   3.643
  250SOL    HW2  994   1.085   1.262   3.549
  251SOL     OW  995   0.257   1.443   2.403
  251SOL    HW1  996   0.230   1.534   2.393
  251SOL    HW2  997   0.190   1.404   2.459
  252SOL     OW  998   0.257   1.074   2.749
  252SOL    HW1  999   0.269   0.984   2.780
  252SOL    HW2 1000   0.198   1.114   2.814
  253SOL     OW 1001   0.613   1.792   3.287
  253SOL    HW1 1002   0.531   1.773   3.333
  253SOL    HW2 1003   0.635   1.881   3.314
  254SOL     OW 1004   0.575   0.987   2.001
  254SOL    HW1 1005   0.624   1.030   1.931
  254SOL    HW2 1006   0.616   1.017   2.082
  255SOL     OW 1007   1.578   0.154   3.316
  255SOL    HW1 1008   1.612   0.231   3.270
  255SOL    HW2 1009   1.543   0.188   3.398
  256SOL     OW 1010   0.140   0.649   2.419
  256SOL    HW1 1011   0.108   0.561   2.439
  256SOL    HW2 1012   0.123   0.699   2.499
  257SOL     OW 1013   1.843   1.756   2.195
  257SOL    HW1 1014   1.911   1.730   2.257
  257SOL    HW2 1015   1.864   1.848   2.175
  258SOL     OW 1016   0.055   1.598   2.007
  258SOL    HW1 1017   0.053   1.505   2.029
  258SOL    HW2 1018   5.806   1.631   2.036
  259SOL     OW 1019   1.690   0.920   2.506
  259SOL    HW1 1020   1.771   0.875   2.483
  259SOL    HW2 1021   1.667   0.970   2.428
  260SOL     OW 1022   1.648   1.104   2.291
  260SOL    HW1 1023   1.734   1.108   2.250
  260SOL    HW2 1024   1.653   1.167   2.363
  261SOL     OW 1025   0.147   0.759   3.452
  261SOL    HW1 1026   0.243   0.754   3.445
  261SOL    HW2 1027   0.130   0.846   3.490
  262SOL     OW 1028   0.615   1.389   2.597
  262SOL    HW1 1029   0.570   1.305   2.607
  262SOL    HW2 1030   0.598   1.416   2.507
  263SOL     OW 1031   1.287   1.238   3.283
  263SOL    HW1 1032   1.318   1.169   3.224
  263SOL    HW2 1033   1.345   1.232   3.359
  264SOL     OW 1034   0.824   0.017   2.383
  264SOL    HW1 1035   0.868   0.098   2.356
  264SOL    HW2 1036   0.731   0.039   2.384
  265SOL     OW 1037   0.183   0.948   3.138
  265SOL    HW1 1038   0.272   0.914   3.126
  265SOL    HW2 1039   0.131   0.904   3.071
  266SOL     OW 1040   1.532   0.996   2.062
  266SOL    HW1 1041   1.462   0.939   2.094
  266SOL    HW2 1042   1.573   1.030   2.141
  267SOL     OW 1043   1.187   1.811   3.486
  267SOL    HW1 1044   1.192   1.870   3.411
  267SOL    HW2 1045   1.203   1.724   3.449
  268SOL     OW 1046   0.342   0.259   3.700
  268SOL    HW1 1047   0.393   0.340   3.695
  268SOL    HW2 1048   0.252   0.288   3.717
  269SOL     OW 1049   1.468   1.419   2.812
  269SOL    HW1 1050   1.400   1.435   2.877
  269SOL    HW2 1051   1.455   1.328   2.785
  270SOL     OW 1052   1.656   1.746   2.440
  270SOL    HW1 1053   1.638   1.716   2.351
  270SOL    HW2 1054   1.633   1.672   2.496
  271SOL     OW 1055   0.598   0.720   2.130
  271SOL    HW1 1056   0.600   0.804   2.084
  271SOL    HW2 1057   0.534   0.732   2.200
  272SOL     OW 1058   1.276   0.378   2.807
  272SOL    HW1 1059   1.187   0.342   2.812
  272SOL    HW2 1060   1.329   0.316   2.857
  273SOL     OW 1061   1.579   1.672   2.172
  273SOL    HW1 1062   1.671   1.700   2.164
  273SOL    HW2 1063   1.551   1.656   2.082
  274SOL     OW 1064   0.795   0.618   3.316
  274SOL    HW1 1065   0.766   0.591   3.403
  274SOL    HW2 1066   0.758   0.552   3.257
  275SOL     OW 1067   1.390   0.481   3.540
  275SOL    HW1 1068   1.395   0.524   3.625
  275SOL    HW2 1069   1.445   0.403   3.550
  276SOL     OW 1070   0.952   0.887   3.447
  276SOL    HW1 1071   1.006   0.817   3.410
  276SOL    HW2 1072   0.903   0.922   3.372
  277SOL     OW 1073   0.992   0.409   3.100
  277SOL    HW1 1074   0.905   0.428   3.135
  277SOL    HW2 1075   0.975   0.374   3.012
  278SOL     OW 1076   1.053   0.699   2.287
  278SOL    HW1 1077   1.069   0.693   2.381
  278SOL    HW2 1078   0.970   0.653   2.274
  279SOL     OW 1079   0.089   0.804   2.636
  279SOL    HW1 1080   0.164   0.797   2.694
  279SOL    HW2 1081   0.054   0.891   2.652
  280SOL     OW 1082   0.137   1.862   3.441
  280SOL    HW1 1083   0.145   1.829   3.530
  280SOL    HW2 1084   0.044   1.853   3.421
  281SOL     OW 1085   0.895   0.354   2.062
  281SOL    HW1 1086   0.938   0.410   1.997
  281SOL    HW2 1087   0.875   0.274   2.014
  282SOL     OW 1088   1.709   0.576   3.692
  282SOL    HW1 1089   1.669   0.650   3.647
  282SOL    HW2 1090   1.732   0.515   3.622
  283SOL     OW 1091   1.380   1.143   2.403
  283SOL    HW1 1092   1.458   1.131   2.349
  283SOL    HW2 1093   1.326   1.204   2.353
  284SOL     OW 1094   0.562   0.211   2.738
  284SOL    HW1 1095   0.568   0.230   2.831
  284SOL    HW2 1096   0.551   0.297   2.697
  285SOL     OW 1097   1.003   1.444   2.332
  285SOL    HW1 1098   0.969   1.518   2.282
  285SOL    HW2 1099   0.980   1.464   2.423
  286SOL     OW 1100   0.359   1.809   2.730
  286SOL    HW1 1101   0.405   1.726   2.739
  286SOL    HW2 1102   0.425   1.875   2.751
  287SOL     OW 1103   1.801   1.056   2.731
  287SOL    HW1 1104   1.748   1.035   2.654
  287SOL    HW2 1105   1.738   1.061   2.803
  288SOL     OW 1106   1.228   1.539   3.374
  288SOL    HW1 1107   1.215   1.467   3.436
  288SOL    HW2 1108   1.159   1.526   3.309
  289SOL     OW 1109   0.306   0.947   2.107
  289SOL    HW1 1110   0.389   0.972   2.066
  289SOL    HW2 1111   0.297   0.854   2.087
  290SOL     OW 1112   1.481   0.747   2.587
  290SOL    HW1 1113   1.474   0.707   2.674
  290SOL    HW2 1114   1.558   0.803   2.594
  291SOL     OW 1115   0.470   1.261   3.599
  291SOL    HW1 1116   0.444   1.271   3.507
  291SOL    HW2 1117   0.387   1.264   3.647
  292SOL     OW 1118   1.124   1.777   2.092
  292SOL    HW1 1119   1.048   1.738   2.136
  292SOL    HW2 1120   1.147   1.715   2.024
  293SOL     OW 1121   0.211   0.304   3.363
  293SOL    HW1 1122   0.116   0.319   3.365
  293SOL    HW2 1123   0.224   0.228   3.421
  294SOL     OW 1124   1.628   1.381   1.952
  294SOL    HW1 1125   1.587   1.466   1.936
  294SOL    HW2 1126   1.560   1.317   1.931
  295SOL     OW 1127   0.472   1.740   2.178
  295SOL    HW1 1128   0.518   1.794   2.242
  295SOL    HW2 1129   0.541   1.702   2.124
  296SOL     OW 1130   1.423   0.159   2.255
  296SOL    HW1 1131   1.401   0.072   2.222
  296SOL    HW2 1132   1.474   0.143   2.334
  297SOL     OW 1133   0.248   1.793   3.097
  297SOL    HW1 1134   0.298   1.726   3.144
  297SOL    HW2 1135   0.238   1.758   3.009
  298SOL     OW 1136   0.938   1.699   2.759
  298SOL    HW1 1137   1.016   1.648   2.781
  298SOL    HW2 1138   0.896   1.649   2.689
  299SOL     OW 1139   0.400   0.696   2.330
  299SOL    HW1 1140   0.423   0.605   2.344
  299SOL    HW2 1141   0.306   0.701   2.351
  300SOL     OW 1142   1.527   0.239   3.585
  300SOL    HW1 1143   1.536   0.264   3.677
  300SOL    HW2 1144   1.489   0.151   3.587
  301SOL     OW 1145   0.645   0.140   1.968
  301SOL    HW1 1146   0.662   0.055   2.009
  301SOL    HW2 1147   0.578   0.122   1.902
  302SOL     OW 1148   0.779   0.289   3.632
  302SOL    HW1 1149   0.852   0.227   3.632
  302SOL    HW2 1150   0.723   0.259   3.703
  303SOL     OW 1151   0.875   1.522   3.056
  303SOL    HW1 1152   0.859   1.485   2.969
  303SOL    HW2 1153   0.945   1.468   3.093
  304SOL     OW 1154   1.340   0.590   3.293
  304SOL    HW1 1155   1.369   0.561   3.379
  304SOL    HW2 1156   1.375   0.679   3.285
  305SOL     OW 1157   0.817   1.392   2.805
  305SOL    HW1 1158   0.902   1.380   2.762
  305SOL    HW2 1159   0.754   1.396   2.733
  306SOL     OW 1160   0.929   0.516   2.761
  306SOL    HW1 1161   0.905   0.505   2.669
  306SOL    HW2 1162   0.953   0.428   2.789
  307SOL     OW 1163   0.553   0.070   2.362
  307SOL    HW1 1164   0.478   0.074   2.421
  307SOL    HW2 1165   0.540   0.144   2.302
  308SOL     OW 1166   1.428   1.200   1.902
  308SOL    HW1 1167   1.457   1.124   1.953
  308SOL    HW2 1168   1.342   1.221   1.939
  309SOL     OW 1169   0.321   0.032   2.081
  309SOL    HW1 1170   0.325   0.083   2.000
  309SOL    HW2 1171   0.402   5.816   2.080
  310SOL     OW 1172   0.947   0.256   2.319
  310SOL    HW1 1173   0.920   0.293   2.235
  310SOL    HW2 1174   1.041   0.273   2.324
  311SOL     OW 1175   1.079   0.684   3.320
  311SOL    HW1 1176   1.009   0.619   3.326
  311SOL    HW2 1177   1.159   0.632   3.315
  312SOL     OW 1178   1.222   1.571   2.656
  312SOL    HW1 1179   1.236   1.637   2.588
  312SOL    HW2 1180   1.290   1.588   2.721
  313SOL     OW 1181   0.473   1.152   2.599
  313SOL    HW1 1182   0.400   1.125   2.655
  313SOL    HW2 1183   0.442   1.137   2.510
  314SOL     OW 1184   1.267   1.793   2.473
  314SOL    HW1 1185   1.313   1.855   2.417
  314SOL    HW2 1186   1.197   1.845   2.514
  315SOL     OW 1187   1.024   0.540   1.888
  315SOL    HW1 1188   0.979   0.622   1.869
  315SOL    HW2 1189   1.087   0.561   1.956
  316SOL     OW 1190   0.090   0.577   3.256
  316SOL    HW1 1191   0.179   0.558   3.226
  316SOL    HW2 1192   0.101   0.648   3.319
  317SOL     OW 1193   0.577   0.238   3.017
  317SOL    HW1 1194   0.598   0.145   3.024
  317SOL    HW2 1195   0.487   0.245   3.049
  318SOL     OW 1196   0.870   0.463   2.499
  318SOL    HW1 1197   0.821   0.516   2.437
  318SOL    HW2 1198   0.891   0.383   2.451
  319SOL     OW 1199   0.995   0.053   2.640
  319SOL    HW1 1200   0.946   0.080   2.563
  319SOL    HW2 1201   1.009   5.795   2.628
  320SOL     OW 1202   1.439   1.161   2.718
  320SOL    HW1 1203   1.367   1.098   2.720
  320SOL    HW2 1204   1.461   1.170   2.626
  321SOL     OW 1205   1.464   0.608   2.833
  321SOL    HW1 1206   1.406   0.532   2.839
  321SOL    HW2 1207   1.522   0.600   2.909
  322SOL     OW 1208   1.842   0.814   2.246
  322SOL    HW1 1209   1.900   0.765   2.305
  322SOL    HW2 1210   1.817   0.750   2.179
  323SOL     OW 1211   0.490   1.422   2.020
  323SOL    HW1 1212   0.415   1.390   2.071
  323SOL    HW2 1213   0.476   1.387   1.932
  324SOL     OW 1214   1.673   1.264   2.505
  324SOL    HW1 1215   1.768   1.266   2.519
  324SOL    HW2 1216   1.644   1.353   2.526
  325SOL     OW 1217   1.396   0.574   1.933
  325SOL    HW1 1218   1.332   0.556   2.002
  325SOL    HW2 1219   1.479   0.542   1.969
  326SOL     OW 1220   0.526   0.271   2.178
  326SOL    HW1 1221   0.577   0.228   2.110
  326SOL    HW2 1222   0.498   0.353   2.139
  327SOL     OW 1223   1.750   1.240   3.428
  327SOL    HW1 1224   1.837   1.200   3.431
  327SOL    HW2 1225   1.765   1.330   3.458
  328SOL     OW 1226   1.056   1.354   3.194
  328SOL    HW1 1227   0.981   1.323   3.245
  328SOL    HW2 1228   1.132   1.313   3.236
  329SOL     OW 1229   1.609   1.626   3.519
  329SOL    HW1 1230   1.602   1.660   3.429
  329SOL    HW2 1231   1.691   1.577   3.519
  330SOL     OW 1232   1.133   1.208   2.966
  330SOL    HW1 1233   1.072   1.244   3.030
  330SOL    HW2 1234   1.101   1.240   2.881
  331SOL     OW 1235   1.626   1.098   2.938
  331SOL    HW1 1236   1.620   1.160   3.011
  331SOL    HW2 1237   1.548   1.115   2.885
  332SOL     OW 1238   0.915   0.125   3.263
  332SOL    HW1 1239   0.930   0.103   3.171
  332SOL    HW2 1240   0.997   0.166   3.291
  333SOL     OW 1241   0.984   1.116   3.585
  333SOL    HW1 1242   0.893   1.132   3.609
  333SOL    HW2 1243   0.981   1.037   3.530
  334SOL     OW 1244   0.709   1.062   2.231
  334SOL    HW1 1245   0.693   1.045   2.323
  334SOL    HW2 1246   0.785   1.008   2.209
  335SOL     OW 1247   0.423   0.820   3.114
  335SOL    HW1 1248   0.492   0.826   3.181
  335SOL    HW2 1249   0.390   0.730   3.123
  336SOL     OW 1250   1.265   0.380   3.138
  336SOL    HW1 1251   1.296   0.459   3.183
  336SOL    HW2 1252   1.175   0.400   3.113
  337SOL     OW 1253   0.060   1.565   3.207
  337SOL    HW1 1254   0.039   1.648   3.165
  337SOL    HW2 1255   0.154   1.570   3.224
  338SOL     OW 1256   0.394   1.105   2.343
  338SOL    HW1 1257   0.371   1.183   2.291
  338SOL    HW2 1258   0.383   1.032   2.282
  339SOL     OW 1259   0.558   0.531   2.716
  339SOL    HW1 1260   0.570   0.592   2.643
  339SOL    HW2 1261   0.622   0.558   2.782
  340SOL     OW 1262   1.248   1.349   2.252
  340SOL    HW1 1263   1.304   1.420   2.283
  340SOL    HW2 1264   1.161   1.370   2.285
  341SOL     OW 1265   1.286   1.459   3.009
  341SOL    HW1 1266   1.340   1.462   3.088
  341SOL    HW2 1267   1.229   1.383   3.022
  342SOL     OW 1268   1.575   0.627   2.345
  342SOL    HW1 1269   1.528   0.678   2.412
  342SOL    HW2 1270   1.622   0.693   2.294
  343SOL     OW 1271   0.344   1.528   3.172
  343SOL    HW1 1272   0.330   1.486   3.087
  343SOL    HW2 1273   0.438   1.540   3.177
  344SOL     OW 1274   0.421   0.735   3.462
  344SOL    HW1 1275   0.484   0.781   3.407
  344SOL    HW2 1276   0.458   0.648   3.474
  345SOL     OW 1277   1.606   0.781   3.547
  345SOL    HW1 1278   1.520   0.822   3.540
  345SOL    HW2 1279   1.657   0.822   3.478
  346SOL     OW 1280   1.017   0.137   3.638
  346SOL    HW1 1281   1.068   0.210   3.602
  346SOL    HW2 1282   1.004   0.078   3.563
  347SOL     OW 1283   0.482   0.045   3.628
  347SOL    HW1 1284   0.491   0.061   3.534
  347SOL    HW2 1285   0.418   0.110   3.657
  348SOL     OW 1286   0.583   0.876   2.892
  348SOL    HW1 1287   0.616   0.965   2.895
  348SOL    HW2 1288   0.529   0.867   2.970
  349SOL     OW 1289   1.352   0.859   2.887
  349SOL    HW1 1290   1.266   0.846   2.847
  349SOL    HW2 1291   1.396   0.774   2.879
  350SOL     OW 1292   1.200   0.535   2.121
  350SOL    HW1 1293   1.208   0.456   2.174
  350SOL    HW2 1294   1.157   0.598   2.178
  351SOL     OW 1295   0.320   0.225   3.103
  351SOL    HW1 1296   0.277   0.261   3.180
  351SOL    HW2 1297   0.308   0.130   3.111
  352SOL     OW 1298   0.067   1.304   3.146
  352SOL    HW1 1299   0.101   1.257   3.222
  352SOL    HW2 1300   0.065   1.395   3.173
  353SOL     OW 1301   0.723   0.634   2.912
  353SOL    HW1 1302   0.799   0.620   2.855
  353SOL    HW2 1303   0.694   0.723   2.891
  354SOL     OW 1304   1.737   0.960   3.717
  354SOL    HW1 1305   1.692   0.895   3.663
  354SOL    HW2 1306   1.678   0.977   3.790
  355SOL     OW 1307   0.328   0.048   2.520
  355SOL    HW1 1308   0.298   0.139   2.523
  355SOL    HW2 1309   0.310   0.014   2.608
  356SOL     OW 1310   1.632   0.394   2.216
  356SOL    HW1 1311   1.630   0.318   2.273
  356SOL    HW2 1312   1.600   0.466   2.271
  357SOL     OW 1313   1.031   0.760   2.822
  357SOL    HW1 1314   1.023   0.777   2.916
  357SOL    HW2 1315   1.003   0.670   2.811
  358SOL     OW 1316   0.984   1.568   3.581
  358SOL    HW1 1317   0.967   1.611   3.497
  358SOL    HW2 1318   1.025   1.485   3.558
  359SOL     OW 1319   1.854   1.502   3.468
  359SOL    HW1 1320   1.872   1.530   3.379
  359SOL    HW2 1321   1.935   1.521   3.516
  360SOL     OW 1322   0.355   0.924   3.659
  360SOL    HW1 1323   0.430   0.943   3.715
  360SOL    HW2 1324   0.386   0.854   3.600
  361SOL     OW 1325   1.536   0.276   1.987
  361SOL    HW1 1326   1.473   0.209   2.015
  361SOL    HW2 1327   1.568   0.314   2.068
  362SOL     OW 1328   1.289   0.826   1.891
  362SOL    HW1 1329   1.332   0.741   1.895
  362SOL    HW2 1330   1.321   0.865   1.810
  363SOL     OW 1331   1.068   1.337   2.718
  363SOL    HW1 1332   1.071   1.265   2.655
  363SOL    HW2 1333   1.127   1.403   2.682
  364SOL     OW 1334   0.310   0.807   2.810
  364SOL    HW1 1335   0.404   0.823   2.805
  364SOL    HW2 1336   0.302   0.717   2.842
  365SOL     OW 1337   0.341   0.533   2.874
  365SOL    HW1 1338   0.303   0.447   2.858
  365SOL    HW2 1339   0.417   0.537   2.815
  366SOL     OW 1340   1.133   0.379   3.550
  366SOL    HW1 1341   1.083   0.432   3.612
  366SOL    HW2 1342   1.220   0.420   3.547
  367SOL     OW 1343   1.163   0.218   3.334
  367SOL    HW1 1344   1.150   0.279   3.406
  367SOL    HW2 1345   1.202   0.270   3.264
  368SOL     OW 1346   0.010   1.324   2.046
  368SOL    HW1 1347   5.753   1.341   2.057
  368SOL    HW2 1348   0.020   1.231   2.062
  369SOL     OW 1349   0.087   1.781   2.748
  369SOL    HW1 1350   0.078   1.693   2.785
  369SOL    HW2 1351   0.182   1.795   2.744
  370SOL     OW 1352   0.500   1.571   2.773
  370SOL    HW1 1353   0.568   1.636   2.794
  370SOL    HW2 1354   0.542   1.512   2.710
  371SOL     OW 1355   0.977   0.790   3.087
  371SOL    HW1 1356   1.034   0.769   3.161
  371SOL    HW2 1357   0.893   0.750   3.109
  372SOL     OW 1358   0.050   0.584   2.975
  372SOL    HW1 1359   0.111   0.533   2.923
  372SOL    HW2 1360   0.075   0.566   3.066
  373SOL     OW 1361   0.214   0.519   3.585
  373SOL    HW1 1362   0.262   0.477   3.514
  373SOL    HW2 1363   0.176   0.597   3.545
  374SOL     OW 1364   1.380   0.935   3.519
  374SOL    HW1 1365   1.399   1.029   3.516
  374SOL    HW2 1366   1.375   0.909   3.427
  375SOL     OW 1367   0.818   0.573   2.226
  375SOL    HW1 1368   0.824   0.497   2.168
  375SOL    HW2 1369   0.744   0.623   2.193
  376SOL     OW 1370   1.639   0.604   3.044
  376SOL    HW1 1371   1.629   0.545   3.119
  376SOL    HW2 1372   1.727   0.585   3.011
  377SOL     OW 1373   0.305   1.544   3.587
  377SOL    HW1 1374   0.258   1.614   3.633
  377SOL    HW2 1375   0.274   1.463   3.627
  378SOL     OW 1376   0.712   0.458   3.117
  378SOL    HW1 1377   0.664   0.379   3.091
  378SOL    HW2 1378   0.702   0.517   3.042
  379SOL     OW 1379   0.927   1.678   3.330
  379SOL    HW1 1380   0.899   1.641   3.247
  379SOL    HW2 1381   0.919   1.773   3.318
  380SOL     OW 1382   0.464   0.496   2.044
  380SOL    HW1 1383   0.526   0.565   2.067
  380SOL    HW2 1384   0.380   0.541   2.035
  381SOL     OW 1385   0.167   1.132   3.336
  381SOL    HW1 1386   0.166   1.082   3.417
  381SOL    HW2 1387   0.179   1.066   3.267
  382SOL     OW 1388   1.324   1.045   3.083
  382SOL    HW1 1389   1.345   0.982   3.014
  382SOL    HW2 1390   1.256   1.100   3.044
  383SOL     OW 1391   1.314   0.857   2.167
  383SOL    HW1 1392   1.240   0.827   2.219
  383SOL    HW2 1393   1.288   0.844   2.076
  384SOL     OW 1394   1.780   1.738   3.019
  384SOL    HW1 1395   1.837   1.765   2.947
  384SOL    HW2 1396   1.750   1.651   2.995
  385SOL     OW 1397   1.240   1.733   2.972
  385SOL    HW1 1398   1.323   1.755   2.928
  385SOL    HW2 1399   1.248   1.640   2.991
  386SOL     OW 1400   0.087   1.221   2.892
  386SOL    HW1 1401   0.090   1.244   2.985
  386SOL    HW2 1402   5.831   1.235   2.868
  387SOL     OW 1403   0.680   1.668   3.597
  387SOL    HW1 1404   0.621   1.744   3.592
  387SOL    HW2 1405   0.745   1.684   3.529
  388SOL     OW 1406   1.709   0.153   2.352
  388SOL    HW1 1407   1.778   0.160   2.287
  388SOL    HW2 1408   1.696   0.059   2.364
  389SOL     OW 1409   1.392   1.568   2.350
  389SOL    HW1 1410   1.451   1.601   2.282
  389SOL    HW2 1411   1.342   1.644   2.378
  390SOL     OW 1412   0.184   1.765   3.695
  390SOL    HW1 1413   0.130   1.713   3.755
  390SOL    HW2 1414   0.232   1.824   3.752
  391SOL     OW 1415   1.278   0.928   2.533
  391SOL    HW1 1416   1.352   0.868   2.542
  391SOL    HW2 1417   1.312   1.000   2.480
  392SOL     OW 1418   0.809   1.275   3.289
  392SOL    HW1 1419   0.781   1.315   3.372
  392SOL    HW2 1420   0.739   1.295   3.228
  393SOL     OW 1421   0.672   1.623   2.017
  393SOL    HW1 1422   0.683   1.636   1.923
  393SOL    HW2 1423   0.616   1.545   2.024
  394SOL     OW 1424   1.622   1.727   3.254
  394SOL    HW1 1425   1.674   1.733   3.174
  394SOL    HW2 1426   1.608   1.818   3.281
  395SOL     OW 1427   1.838   0.191   2.830
  395SOL    HW1 1428   1.869   0.124   2.770
  395SOL    HW2 1429   1.749   0.211   2.801
  396SOL     OW 1430   0.279   0.317   2.574
  396SOL    HW1 1431   0.195   0.358   2.554
  396SOL    HW2 1432   0.278   0.303   2.668
  397SOL     OW 1433   1.208   1.603   1.894
  397SOL    HW1 1434   1.197   1.512   1.921
  397SOL    HW2 1435   1.143   1.617   1.826
  398SOL     OW 1436   0.823   1.006   3.236
  398SOL    HW1 1437   0.867   1.000   3.151
  398SOL    HW2 1438   0.821   1.100   3.256
  399SOL     OW 1439   0.917   0.911   2.153
  399SOL    HW1 1440   0.978   0.943   2.086
  399SOL    HW2 1441   0.965   0.841   2.198
  400SOL     OW 1442   1.490   1.627   1.906
  400SOL    HW1 1443   1.396   1.618   1.891
  400SOL    HW2 1444   1.528   1.633   1.818
  401SOL     OW 1445   0.379   1.307   3.352
  401SOL    HW1 1446   0.359   1.387   3.303
  401SOL    HW2 1447   0.303   1.250   3.336
  402SOL     OW 1448   1.612   1.285   3.144
  402SOL    HW1 1449   1.665   1.267   3.221
  402SOL    HW2 1450   1.550   1.352   3.172
  403SOL     OW 1451   1.057   1.109   2.571
  403SOL    HW1 1452   0.985   1.059   2.609
  403SOL    HW2 1453   1.120   1.043   2.542
  404SOL     OW 1454   1.013   0.258   2.834
  404SOL    HW1 1455   1.004   0.206   2.754
  404SOL    HW2 1456   1.010   0.194   2.905
  405SOL     OW 1457   0.608   1.491   2.343
  405SOL    HW1 1458   0.653   1.439   2.275
  405SOL    HW2 1459   0.529   1.523   2.299
  406SOL     OW 1460   1.720   0.399   3.238
  406SOL    HW1 1461   1.791   0.463   3.242
  406SOL    HW2 1462   1.754   0.328   3.184
  407SOL     OW 1463   0.261   1.340   2.156
  407SOL    HW1 1464   0.168   1.345   2.137
  407SOL    HW2 1465   0.269   1.377   2.244
  408SOL     OW 1466   0.109   1.000   3.580
  408SOL    HW1 1467   0.048   0.995   3.654
  408SOL    HW2 1468   0.194   0.982   3.618
  409SOL     OW 1469   0.701   0.267   3.364
  409SOL    HW1 1470   0.768   0.212   3.323
  409SOL    HW2 1471   0.728   0.272   3.456
  410SOL     OW 1472   0.084   0.332   1.891
  410SOL    HW1 1473   5.825   0.339   1.906
  410SOL    HW2 1474   0.107   0.412   1.844
  411SOL     OW 1475   1.427   0.858   3.260
  411SOL    HW1 1476   1.378   0.919   3.205
  411SOL    HW2 1477   1.516   0.860   3.224
  412SOL     OW 1478   0.089   0.205   2.152
  412SOL    HW1 1479   0.091   0.281   2.094
  412SOL    HW2 1480   0.181   0.176   2.157
  413SOL     OW 1481   1.178   1.337   1.979
  413SOL    HW1 1482   1.087   1.307   1.981
  413SOL    HW2 1483   1.205   1.337   2.071
  414SOL     OW 1484   0.622   0.829   3.298
  414SOL    HW1 1485   0.679   0.905   3.283
  414SOL    HW2 1486   0.681   0.755   3.307
  415SOL     OW 1487   1.481   1.780   2.842
  415SOL    HW1 1488   1.503   1.842   2.773
  415SOL    HW2 1489   1.566   1.756   2.880
  416SOL     OW 1490   0.718   0.562   3.568
  416SOL    HW1 1491   0.762   0.624   3.627
  416SOL    HW2 1492   0.743   0.476   3.601
  417SOL     OW 1493   1.472   1.196   3.493
  417SOL    HW1 1494   1.459   1.211   3.586
  417SOL    HW2 1495   1.565   1.215   3.478
  418SOL     OW 1496   0.383   1.742   3.418
  418SOL    HW1 1497   0.296   1.780   3.407
  418SOL    HW2 1498   0.367   1.660   3.466
  419SOL     OW 1499   1.667   0.881   3.117
  419SOL    HW1 1500   1.661   0.795   3.075
  419SOL    HW2 1501   1.657   0.944   3.046
  420SOL     OW 1502   1.214   0.334   2.309
  420SOL    HW1 1503   1.283   0.268   2.298
  420SOL    HW2 1504   1.238   0.380   2.390
  421SOL     OW 1505   0.589   0.737   2.533
  421SOL    HW1 1506   0.628   0.823   2.518
  421SOL    HW2 1507   0.523   0.728   2.465
  422SOL     OW 1508   1.754   0.381   3.510
  422SOL    HW1 1509   1.739   0.393   3.416
  422SOL    HW2 1510   1.689   0.318   3.538
  423SOL     OW 1511   1.749   0.934   3.372
  423SOL    HW1 1512   1.736   1.028   3.385
  423SOL    HW2 1513   1.731   0.920   3.280
  424SOL     OW 1514   0.864   1.366   1.901
  424SOL    HW1 1515   0.825   1.393   1.984
  424SOL    HW2 1516   0.879   1.447   1.854
  425SOL     OW 1517   0.664   1.787   2.803
  425SOL    HW1 1518   0.644   1.878   2.781
  425SOL    HW2 1519   0.759   1.781   2.796
  426SOL     OW 1520   0.870   0.969   2.717
  426SOL    HW1 1521   0.920   0.897   2.755
  426SOL    HW2 1522   0.832   1.015   2.792
  427SOL     OW 1523   1.079   0.989   1.951
  427SOL    HW1 1524   1.056   1.040   1.873
  427SOL    HW2 1525   1.152   0.935   1.924
  428SOL     OW 1526   1.850   1.555   2.707
  428SOL    HW1 1527   1.773   1.543   2.651
  428SOL    HW2 1528   1.843   1.487   2.773
  429SOL     OW 1529   0.226   1.305   3.715
  429SOL    HW1 1530   0.157   1.244   3.690
  429SOL    HW2 1531   0.213   1.318   3.809
  430SOL     OW 1532   0.107   1.263   2.579
  430SOL    HW1 1533   0.146   1.215   2.652
  430SOL    HW2 1534   0.112   1.202   2.505
  431SOL     OW 1535   0.683   1.406   3.492
  431SOL    HW1 1536   0.603   1.363   3.523
  431SOL    HW2 1537   0.678   1.494   3.530
  432SOL     OW 1538   1.808   0.193   3.099
  432SOL    HW1 1539   1.814   0.099   3.115
  432SOL    HW2 1540   1.825   0.203   3.006
  433SOL     OW 1541   0.439   0.438   2.386
  433SOL    HW1 1542   0.470   0.366   2.331
  433SOL    HW2 1543   0.390   0.396   2.456
  434SOL     OW 1544   1.696   1.488   2.958
  434SOL    HW1 1545   1.618   1.468   2.907
  434SOL    HW2 1546   1.701   1.418   3.023
  435SOL     OW 1547   0.339   0.560   3.152
  435SOL    HW1 1548   0.397   0.506   3.207
  435SOL    HW2 1549   0.356   0.529   3.063
  436SOL     OW 1550   0.830   1.578   2.538
  436SOL    HW1 1551   0.812   1.639   2.466
  436SOL    HW2 1552   0.755   1.519   2.538
  437SOL     OW 1553   1.453   0.255   2.983
  437SOL    HW1 1554   1.512   0.204   3.038
  437SOL    HW2 1555   1.392   0.296   3.044
  438SOL     OW 1556   1.003   0.042   3.011
  438SOL    HW1 1557   0.935   5.815   2.985
  438SOL    HW2 1558   1.085   5.830   2.999
  439SOL     OW 1559   0.773   1.333   2.179
  439SOL    HW1 1560   0.744   1.242   2.186
  439SOL    HW2 1561   0.855   1.335   2.230
  440SOL     OW 1562   0.618   1.556   3.145
  440SOL    HW1 1563   0.620   1.637   3.195
  440SOL    HW2 1564   0.706   1.548   3.109
  441SOL     OW 1565   1.356   0.051   1.988
  441SOL    HW1 1566   1.350   5.791   1.996
  441SOL    HW2 1567   1.269   0.082   2.013
  442SOL     OW 1568   1.278   0.463   2.549
  442SOL    HW1 1569   1.230   0.546   2.543
  442SOL    HW2 1570   1.283   0.445   2.642
  443SOL     OW 1571   1.588   0.218   2.736
  443SOL    HW1 1572   1.527   0.238   2.807
  443SOL    HW2 1573   1.583   0.294   2.678
  444SOL     OW 1574   0.052   1.060   2.093
  444SOL    HW1 1575   0.139   1.019   2.094
  444SOL    HW2 1576   5.829   0.992   2.125
  445SOL     OW 1577   0.889   1.657   2.201
  445SOL    HW1 1578   0.814   1.640   2.143
  445SOL    HW2 1579   0.860   1.730   2.256
  446SOL     OW 1580   0.238   0.638   3.842
  446SOL    HW1 1581   0.145   0.639   3.863
  446SOL    HW2 1582   0.242   0.605   3.752
  447SOL     OW 1583   0.236   0.292   4.705
  447SOL    HW1 1584   0.257   0.254   4.790
  447SOL    HW2 1585   0.140   0.285   4.698
  448SOL     OW 1586   0.026   0.395   4.358
  448SOL    HW1 1587   5.770   0.407   4.381
  448SOL    HW2 1588   0.036   0.301   4.343
  449SOL     OW 1589   0.571   1.293   4.906
  449SOL    HW1 1590   0.481   1.294   4.872
  449SOL    HW2 1591   0.585   1.382   4.938
  450SOL     OW 1592   1.566   1.513   4.433
  450SOL    HW1 1593   1.524   1.493   4.516
  450SOL    HW2 1594   1.493   1.517   4.370
  451SOL     OW 1595   1.130   0.702   4.421
  451SOL    HW1 1596   1.178   0.784   4.409
  451SOL    HW2 1597   1.083   0.713   4.503
  452SOL     OW 1598   1.779   0.601   3.950
  452SOL    HW1 1599   1.750   0.596   3.859
  452SOL    HW2 1600   1.735   0.527   3.993
  453SOL     OW 1601   0.750   1.139   4.767
  453SOL    HW1 1602   0.685   1.176   4.827
  453SOL    HW2 1603   0.788   1.215   4.723
  454SOL     OW 1604   0.868   0.784   5.548
  454SOL    HW1 1605   0.879   0.860   5.606
  454SOL    HW2 1606   0.885   0.818   5.460
  455SOL     OW 1607   0.687   1.000   4.369
  455SOL    HW1 1608   0.754   0.989   4.438
  455SOL    HW2 1609   0.619   1.053   4.410
  456SOL     OW 1610   0.719   1.144   5.529
  456SOL    HW1 1611   0.761   1.225   5.556
  456SOL    HW2 1612   0.632   1.172   5.498
  457SOL     OW 1613   0.326   1.424   4.780
  457SOL    HW1 1614   0.295   1.356   4.719
  457SOL    HW2 1615   0.386   1.477   4.729
  458SOL     OW 1616   1.461   1.503   5.081
  458SOL    HW1 1617   1.515   1.583   5.090
  458SOL    HW2 1618   1.396   1.511   5.151
  459SOL     OW 1619   0.465   0.421   5.221
  459SOL    HW1 1620   0.549   0.375   5.218
  459SOL    HW2 1621   0.399   0.351   5.225
  460SOL     OW 1622   1.613   0.454   4.457
  460SOL    HW1 1623   1.544   0.481   4.396
  460SOL    HW2 1624   1.621   0.528   4.517
  461SOL     OW 1625   0.233   1.715   4.185
  461SOL    HW1 1626   0.252   1.789   4.243
  461SOL    HW2 1627   0.309   1.709   4.127
  462SOL     OW 1628   1.138   1.341   5.409
  462SOL    HW1 1629   1.182   1.329   5.493
  462SOL    HW2 1630   1.083   1.263   5.400
  463SOL     OW 1631   0.257   1.442   4.265
  463SOL    HW1 1632   0.230   1.534   4.255
  463SOL    HW2 1633   0.190   1.404   4.321
  464SOL     OW 1634   0.256   1.074   4.610
  464SOL    HW1 1635   0.268   0.984   4.641
  464SOL    HW2 1636   0.198   1.114   4.675
  465SOL     OW 1637   0.612   1.793   5.145
  465SOL    HW1 1638   0.531   1.773   5.193
  465SOL    HW2 1639   0.634   1.882   5.173
  466SOL     OW 1640   0.575   0.987   3.863
  466SOL    HW1 1641   0.624   1.030   3.793
  466SOL    HW2 1642   0.616   1.017   3.944
  467SOL     OW 1643   1.576   0.154   5.173
  467SOL    HW1 1644   1.614   0.230   5.128
  467SOL    HW2 1645   1.544   0.189   5.256
  468SOL     OW 1646   0.140   0.649   4.281
  468SOL    HW1 1647   0.108   0.561   4.301
  468SOL    HW2 1648   0.123   0.699   4.361
  469SOL     OW 1649   1.843   1.755   4.054
  469SOL    HW1 1650   1.907   1.728   4.120
  469SOL    HW2 1651   1.862   1.847   4.037
  470SOL     OW 1652   0.055   1.598   3.868
  470SOL    HW1 1653   0.053   1.505   3.891
  470SOL    HW2 1654   5.807   1.632   3.898
  471SOL     OW 1655   1.687   0.917   4.367
  471SOL    HW1 1656   1.772   0.876   4.348
  471SOL    HW2 1657   1.667   0.969   4.289
  472SOL     OW 1658   1.649   1.105   4.153
  472SOL    HW1 1659   1.735   1.109   4.112
  472SOL    HW2 1660   1.654   1.167   4.225
  473SOL     OW 1661   0.147   0.762   5.309
  473SOL    HW1 1662   0.243   0.758   5.301
  473SOL    HW2 1663   0.130   0.846   5.351
  474SOL     OW 1664   0.616   1.389   4.459
  474SOL    HW1 1665   0.570   1.306   4.469
  474SOL    HW2 1666   0.598   1.415   4.369
  475SOL     OW 1667   1.287   1.237   5.143
  475SOL    HW1 1668   1.318   1.169   5.083
  475SOL    HW2 1669   1.347   1.233   5.217
  476SOL     OW 1670   0.824   0.017   4.244
  476SOL    HW1 1671   0.868   0.098   4.217
  476SOL    HW2 1672   0.731   0.039   4.246
  477SOL     OW 1673   0.183   0.948   5.000
  477SOL    HW1 1674   0.272   0.914   4.989
  477SOL    HW2 1675   0.132   0.905   4.931
  478SOL     OW 1676   1.532   0.996   3.924
  478SOL    HW1 1677   1.462   0.940   3.956
  478SOL    HW2 1678   1.574   1.030   4.003
  479SOL     OW 1679   1.180   1.810   5.352
  479SOL    HW1 1680   1.197   1.874   5.282
  479SOL    HW2 1681   1.200   1.725   5.311
  480SOL     OW 1682   0.338   0.266   5.517
  480SOL    HW1 1683   0.397   0.338   5.538
  480SOL    HW2 1684   0.256   0.288   5.560
  481SOL     OW 1685   1.468   1.418   4.674
  481SOL    HW1 1686   1.401   1.435   4.740
  481SOL    HW2 1687   1.454   1.327   4.648
  482SOL     OW 1688   1.658   1.745   4.300
  482SOL    HW1 1689   1.636   1.712   4.213
  482SOL    HW2 1690   1.635   1.673   4.359
  483SOL     OW 1691   0.598   0.720   3.992
  483SOL    HW1 1692   0.601   0.804   3.947
  483SOL    HW2 1693   0.534   0.732   4.062
  484SOL     OW 1694   1.276   0.377   4.669
  484SOL    HW1 1695   1.187   0.342   4.674
  484SOL    HW2 1696   1.329   0.315   4.719
  485SOL     OW 1697   1.579   1.672   4.034
  485SOL    HW1 1698   1.670   1.700   4.026
  485SOL    HW2 1699   1.551   1.656   3.943
  486SOL     OW 1700   0.795   0.619   5.176
  486SOL    HW1 1701   0.766   0.593   5.264
  486SOL    HW2 1702   0.758   0.552   5.118
  487SOL     OW 1703   1.388   0.476   5.394
  487SOL    HW1 1704   1.392   0.520   5.479
  487SOL    HW2 1705   1.447   0.401   5.404
  488SOL     OW 1706   0.950   0.885   5.306
  488SOL    HW1 1707   1.005   0.816   5.269
  488SOL    HW2 1708   0.902   0.920   5.231
  489SOL     OW 1709   0.991   0.409   4.962
  489SOL    HW1 1710   0.904   0.428   4.997
  489SOL    HW2 1711   0.975   0.374   4.874
  490SOL     OW 1712   1.053   0.699   4.149
  490SOL    HW1 1713   1.069   0.694   4.243
  490SOL    HW2 1714   0.970   0.654   4.136
  491SOL     OW 1715   0.089   0.804   4.498
  491SOL    HW1 1716   0.164   0.797   4.557
  491SOL    HW2 1717   0.055   0.892   4.513
  492SOL     OW 1718   0.135   1.864   5.298
  492SOL    HW1 1719   0.145   1.831   5.387
  492SOL    HW2 1720   0.041   1.854   5.279
  493SOL     OW 1721   0.895   0.354   3.923
  493SOL    HW1 1722   0.938   0.410   3.859
  493SOL    HW2 1723   0.877   0.273   3.876
  494SOL     OW 1724   1.703   0.578   5.561
  494SOL    HW1 1725   1.671   0.655   5.513
  494SOL    HW2 1726   1.731   0.517   5.493
  495SOL     OW 1727   1.379   1.142   4.264
  495SOL    HW1 1728   1.458   1.132   4.211
  495SOL    HW2 1729   1.326   1.205   4.215
  496SOL     OW 1730   0.561   0.211   4.600
  496SOL    HW1 1731   0.568   0.229   4.693
  496SOL    HW2 1732   0.552   0.297   4.559
  497SOL     OW 1733   1.002   1.443   4.193
  497SOL    HW1 1734   0.969   1.518   4.144
  497SOL    HW2 1735   0.981   1.463   4.284
  498SOL     OW 1736   0.359   1.809   4.592
  498SOL    HW1 1737   0.406   1.726   4.602
  498SOL    HW2 1738   0.425   1.876   4.613
  499SOL     OW 1739   1.799   1.053   4.593
  499SOL    HW1 1740   1.744   1.035   4.517
  499SOL    HW2 1741   1.738   1.061   4.666
  500SOL     OW 1742   1.228   1.540   5.236
  500SOL    HW1 1743   1.214   1.466   5.295
  500SOL    HW2 1744   1.162   1.529   5.167
  501SOL     OW 1745   0.306   0.947   3.970
  501SOL    HW1 1746   0.389   0.972   3.928
  501SOL    HW2 1747   0.297   0.854   3.949
  502SOL     OW 1748   1.481   0.745   4.449
  502SOL    HW1 1749   1.474   0.707   4.536
  502SOL    HW2 1750   1.557   0.803   4.454
  503SOL     OW 1751   0.470   1.239   5.454
  503SOL    HW1 1752   0.445   1.256   5.364
  503SOL    HW2 1753   0.394   1.265   5.506
  504SOL     OW 1754   1.123   1.779   3.953
  504SOL    HW1 1755   1.049   1.739   3.998
  504SOL    HW2 1756   1.147   1.715   3.885
  505SOL     OW 1757   0.210   0.299   5.221
  505SOL    HW1 1758   0.118   0.319   5.236
  505SOL    HW2 1759   0.233   0.238   5.291
  506SOL     OW 1760   1.630   1.381   3.811
  506SOL    HW1 1761   1.587   1.466   3.798
  506SOL    HW2 1762   1.561   1.317   3.793
  507SOL     OW 1763   0.472   1.739   4.040
  507SOL    HW1 1764   0.517   1.794   4.104
  507SOL    HW2 1765   0.542   1.702   3.986
  508SOL     OW 1766   1.421   0.152   4.116
  508SOL    HW1 1767   1.397   0.061   4.100
  508SOL    HW2 1768   1.475   0.149   4.195
  509SOL     OW 1769   0.246   1.793   4.960
  509SOL    HW1 1770   0.298   1.729   5.009
  509SOL    HW2 1771   0.240   1.758   4.872
  510SOL     OW 1772   0.938   1.700   4.622
  510SOL    HW1 1773   1.016   1.650   4.646
  510SOL    HW2 1774   0.897   1.648   4.553
  511SOL     OW 1775   0.400   0.696   4.192
  511SOL    HW1 1776   0.423   0.605   4.205
  511SOL    HW2 1777   0.306   0.701   4.213
  512SOL     OW 1778   1.528   0.239   5.439
  512SOL    HW1 1779   1.540   0.264   5.531
  512SOL    HW2 1780   1.495   0.149   5.442
  513SOL     OW 1781   0.645   0.140   3.829
  513SOL    HW1 1782   0.662   0.055   3.871
  513SOL    HW2 1783   0.578   0.121   3.764
  514SOL     OW 1784   0.777   0.292   5.483
  514SOL    HW1 1785   0.856   0.239   5.486
  514SOL    HW2 1786   0.730   0.270   5.563
  515SOL     OW 1787   0.874   1.521   4.918
  515SOL    HW1 1788   0.859   1.484   4.831
  515SOL    HW2 1789   0.945   1.468   4.954
  516SOL     OW 1790   1.340   0.591   5.151
  516SOL    HW1 1791   1.369   0.562   5.237
  516SOL    HW2 1792   1.375   0.680   5.143
  517SOL     OW 1793   0.817   1.391   4.667
  517SOL    HW1 1794   0.902   1.380   4.624
  517SOL    HW2 1795   0.755   1.396   4.595
  518SOL     OW 1796   0.929   0.515   4.623
  518SOL    HW1 1797   0.905   0.505   4.531
  518SOL    HW2 1798   0.954   0.427   4.651
  519SOL     OW 1799   0.552   0.070   4.223
  519SOL    HW1 1800   0.477   0.074   4.283
  519SOL    HW2 1801   0.539   0.144   4.164
  520SOL     OW 1802   1.428   1.199   3.764
  520SOL    HW1 1803   1.457   1.124   3.816
  520SOL    HW2 1804   1.342   1.222   3.802
  521SOL     OW 1805   0.321   0.032   3.943
  521SOL    HW1 1806   0.326   0.083   3.863
  521SOL    HW2 1807   0.401   5.815   3.943
  522SOL     OW 1808   0.947   0.257   4.181
  522SOL    HW1 1809   0.920   0.293   4.097
  522SOL    HW2 1810   1.041   0.273   4.186
  523SOL     OW 1811   1.080   0.684   5.181
  523SOL    HW1 1812   1.011   0.617   5.187
  523SOL    HW2 1813   1.161   0.633   5.175
  524SOL     OW 1814   1.224   1.570   4.517
  524SOL    HW1 1815   1.237   1.637   4.451
  524SOL    HW2 1816   1.289   1.589   4.585
  525SOL     OW 1817   0.473   1.152   4.461
  525SOL    HW1 1818   0.400   1.125   4.517
  525SOL    HW2 1819   0.442   1.137   4.372
  526SOL     OW 1820   1.266   1.792   4.334
  526SOL    HW1 1821   1.313   1.855   4.279
  526SOL    HW2 1822   1.199   1.845   4.377
  527SOL     OW 1823   1.024   0.540   3.749
  527SOL    HW1 1824   0.979   0.622   3.731
  527SOL    HW2 1825   1.086   0.561   3.819
  528SOL     OW 1826   0.090   0.576   5.118
  528SOL    HW1 1827   0.179   0.556   5.087
  528SOL    HW2 1828   0.101   0.649   5.178
  529SOL     OW 1829   0.576   0.239   4.878
  529SOL    HW1 1830   0.597   0.146   4.887
  529SOL    HW2 1831   0.486   0.246   4.911
  530SOL     OW 1832   0.870   0.463   4.362
  530SOL    HW1 1833   0.821   0.517   4.300
  530SOL    HW2 1834   0.891   0.383   4.313
  531SOL     OW 1835   0.995   0.052   4.502
  531SOL    HW1 1836   0.946   0.080   4.425
  531SOL    HW2 1837   1.009   5.794   4.490
  532SOL     OW 1838   1.439   1.160   4.581
  532SOL    HW1 1839   1.367   1.096   4.583
  532SOL    HW2 1840   1.460   1.170   4.488
  533SOL     OW 1841   1.464   0.608   4.695
  533SOL    HW1 1842   1.406   0.532   4.702
  533SOL    HW2 1843   1.522   0.600   4.770
  534SOL     OW 1844   1.844   0.814   4.106
  534SOL    HW1 1845   1.900   0.765   4.166
  534SOL    HW2 1846   1.818   0.749   4.040
  535SOL     OW 1847   0.490   1.422   3.882
  535SOL    HW1 1848   0.415   1.390   3.933
  535SOL    HW2 1849   0.475   1.387   3.794
  536SOL     OW 1850   1.674   1.265   4.366
  536SOL    HW1 1851   1.768   1.267   4.382
  536SOL    HW2 1852   1.644   1.353   4.390
  537SOL     OW 1853   1.396   0.574   3.795
  537SOL    HW1 1854   1.331   0.556   3.864
  537SOL    HW2 1855   1.478   0.541   3.832
  538SOL     OW 1856   0.526   0.271   4.040
  538SOL    HW1 1857   0.577   0.228   3.971
  538SOL    HW2 1858   0.498   0.353   4.001
  539SOL     OW 1859   1.752   1.240   5.291
  539SOL    HW1 1860   1.840   1.205   5.281
  539SOL    HW2 1861   1.766   1.330   5.321
  540SOL     OW 1862   1.056   1.352   5.054
  540SOL    HW1 1863   0.981   1.322   5.105
  540SOL    HW2 1864   1.132   1.312   5.097
  541SOL     OW 1865   1.607   1.621   5.373
  541SOL    HW1 1866   1.604   1.663   5.287
  541SOL    HW2 1867   1.692   1.577   5.375
  542SOL     OW 1868   1.130   1.204   4.827
  542SOL    HW1 1869   1.074   1.244   4.893
  542SOL    HW2 1870   1.101   1.240   4.744
  543SOL     OW 1871   1.626   1.097   4.800
  543SOL    HW1 1872   1.621   1.160   4.873
  543SOL    HW2 1873   1.549   1.116   4.747
  544SOL     OW 1874   0.915   0.123   5.124
  544SOL    HW1 1875   0.930   0.102   5.031
  544SOL    HW2 1876   0.997   0.164   5.152
  545SOL     OW 1877   0.983   1.116   5.437
  545SOL    HW1 1878   0.892   1.133   5.462
  545SOL    HW2 1879   0.979   1.037   5.383
  546SOL     OW 1880   0.709   1.062   4.093
  546SOL    HW1 1881   0.693   1.045   4.185
  546SOL    HW2 1882   0.785   1.008   4.071
  547SOL     OW 1883   0.423   0.819   4.977
  547SOL    HW1 1884   0.492   0.826   5.043
  547SOL    HW2 1885   0.390   0.730   4.985
  548SOL     OW 1886   1.265   0.380   5.000
  548SOL    HW1 1887   1.296   0.459   5.044
  548SOL    HW2 1888   1.174   0.400   4.975
  549SOL     OW 1889   0.061   1.565   5.069
  549SOL    HW1 1890   0.041   1.648   5.027
  549SOL    HW2 1891   0.155   1.569   5.086
  550SOL     OW 1892   0.394   1.105   4.205
  550SOL    HW1 1893   0.371   1.183   4.154
  550SOL    HW2 1894   0.383   1.032   4.144
  551SOL     OW 1895   0.558   0.530   4.578
  551SOL    HW1 1896   0.570   0.592   4.505
  551SOL    HW2 1897   0.622   0.558   4.643
  552SOL     OW 1898   1.248   1.349   4.113
  552SOL    HW1 1899   1.303   1.421   4.145
  552SOL    HW2 1900   1.161   1.370   4.147
  553SOL     OW 1901   1.287   1.459   4.873
  553SOL    HW1 1902   1.344   1.465   4.950
  553SOL    HW2 1903   1.230   1.384   4.891
  554SOL     OW 1904   1.575   0.628   4.207
  554SOL    HW1 1905   1.528   0.677   4.275
  554SOL    HW2 1906   1.622   0.695   4.157
  555SOL     OW 1907   0.343   1.528   5.034
  555SOL    HW1 1908   0.330   1.486   4.949
  555SOL    HW2 1909   0.438   1.540   5.041
  556SOL     OW 1910   0.421   0.732   5.320
  556SOL    HW1 1911   0.485   0.778   5.266
  556SOL    HW2 1912   0.458   0.645   5.332
  557SOL     OW 1913   1.603   0.779   5.407
  557SOL    HW1 1914   1.518   0.822   5.400
  557SOL    HW2 1915   1.655   0.820   5.338
  558SOL     OW 1916   1.002   0.131   5.494
  558SOL    HW1 1917   1.059   0.205   5.475
  558SOL    HW2 1918   1.025   0.065   5.428
  559SOL     OW 1919   0.504   0.054   5.477
  559SOL    HW1 1920   0.505   0.076   5.384
  559SOL    HW2 1921   0.430   0.104   5.513
  560SOL     OW 1922   0.583   0.876   4.754
  560SOL    HW1 1923   0.618   0.966   4.757
  560SOL    HW2 1924   0.529   0.869   4.832
  561SOL     OW 1925   1.352   0.859   4.747
  561SOL    HW1 1926   1.266   0.845   4.709
  561SOL    HW2 1927   1.396   0.774   4.740
  562SOL     OW 1928   1.199   0.535   3.982
  562SOL    HW1 1929   1.208   0.457   4.036
  562SOL    HW2 1930   1.156   0.599   4.039
  563SOL     OW 1931   0.317   0.224   4.963
  563SOL    HW1 1932   0.282   0.258   5.046
  563SOL    HW2 1933   0.311   0.129   4.973
  564SOL     OW 1934   0.063   1.304   5.008
  564SOL    HW1 1935   0.100   1.257   5.084
  564SOL    HW2 1936   0.064   1.396   5.034
  565SOL     OW 1937   0.722   0.634   4.773
  565SOL    HW1 1938   0.799   0.620   4.717
  565SOL    HW2 1939   0.694   0.723   4.753
  566SOL     OW 1940   1.748   0.952   5.570
  566SOL    HW1 1941   1.697   0.893   5.515
  566SOL    HW2 1942   1.690   0.972   5.644
  567SOL     OW 1943   0.327   0.048   4.382
  567SOL    HW1 1944   0.297   0.139   4.385
  567SOL    HW2 1945   0.310   0.014   4.470
  568SOL     OW 1946   1.631   0.395   4.077
  568SOL    HW1 1947   1.633   0.319   4.136
  568SOL    HW2 1948   1.600   0.467   4.133
  569SOL     OW 1949   1.032   0.760   4.684
  569SOL    HW1 1950   1.023   0.777   4.778
  569SOL    HW2 1951   1.003   0.670   4.673
  570SOL     OW 1952   0.985   1.568   5.441
  570SOL    HW1 1953   0.963   1.612   5.359
  570SOL    HW2 1954   1.027   1.486   5.414
  571SOL     OW 1955   1.854   1.500   5.327
  571SOL    HW1 1956   1.872   1.531   5.238
  571SOL    HW2 1957   1.934   1.522   5.377
  572SOL     OW 1958   0.354   0.916   5.515
  572SOL    HW1 1959   0.431   0.974   5.522
  572SOL    HW2 1960   0.384   0.845   5.458
  573SOL     OW 1961   1.536   0.276   3.849
  573SOL    HW1 1962   1.474   0.209   3.877
  573SOL    HW2 1963   1.568   0.315   3.931
  574SOL     OW 1964   1.289   0.825   3.753
  574SOL    HW1 1965   1.332   0.740   3.758
  574SOL    HW2 1966   1.321   0.864   3.671
  575SOL     OW 1967   1.068   1.338   4.580
  575SOL    HW1 1968   1.072   1.266   4.517
  575SOL    HW2 1969   1.128   1.404   4.545
  576SOL     OW 1970   0.310   0.807   4.672
  576SOL    HW1 1971   0.404   0.824   4.668
  576SOL    HW2 1972   0.302   0.717   4.704
  577SOL     OW 1973   0.341   0.533   4.735
  577SOL    HW1 1974   0.303   0.447   4.720
  577SOL    HW2 1975   0.417   0.537   4.677
  578SOL     OW 1976   1.138   0.365   5.413
  578SOL    HW1 1977   1.085   0.431   5.458
  578SOL    HW2 1978   1.225   0.405   5.406
  579SOL     OW 1979   1.165   0.213   5.194
  579SOL    HW1 1980   1.152   0.273   5.267
  579SOL    HW2 1981   1.202   0.267   5.125
  580SOL     OW 1982   0.010   1.324   3.907
  580SOL    HW1 1983   5.752   1.341   3.918
  580SOL    HW2 1984   0.020   1.230   3.923
  581SOL     OW 1985   0.087   1.780   4.609
  581SOL    HW1 1986   0.078   1.693   4.647
  581SOL    HW2 1987   0.182   1.795   4.606
  582SOL     OW 1988   0.500   1.571   4.635
  582SOL    HW1 1989   0.568   1.636   4.655
  582SOL    HW2 1990   0.543   1.512   4.573
  583SOL     OW 1991   0.977   0.789   4.948
  583SOL    HW1 1992   1.034   0.769   5.022
  583SOL    HW2 1993   0.893   0.750   4.972
  584SOL     OW 1994   0.050   0.584   4.837
  584SOL    HW1 1995   0.111   0.533   4.784
  584SOL    HW2 1996   0.076   0.566   4.927
  585SOL     OW 1997   0.215   0.523   5.440
  585SOL    HW1 1998   0.271   0.480   5.376
  585SOL    HW2 1999   0.177   0.597   5.393
  586SOL     OW 2000   1.379   0.938   5.377
  586SOL    HW1 2001   1.401   1.031   5.374
  586SOL    HW2 2002   1.376   0.911   5.286
  587SOL     OW 2003   0.818   0.573   4.088
  587SOL    HW1 2004   0.824   0.497   4.030
  587SOL    HW2 2005   0.744   0.623   4.055
  588SOL     OW 2006   1.639   0.603   4.905
  588SOL    HW1 2007   1.629   0.545   4.981
  588SOL    HW2 2008   1.727   0.584   4.872
  589SOL     OW 2009   0.295   1.545   5.438
  589SOL    HW1 2010   0.253   1.614   5.490
  589SOL    HW2 2011   0.280   1.465   5.489
  590SOL     OW 2012   0.711   0.458   4.978
  590SOL    HW1 2013   0.663   0.380   4.953
  590SOL    HW2 2014   0.701   0.517   4.903
  591SOL     OW 2015   0.922   1.680   5.193
  591SOL    HW1 2016   0.897   1.643   5.108
  591SOL    HW2 2017   0.921   1.775   5.179
  592SOL     OW 2018   0.464   0.496   3.905
  592SOL    HW1 2019   0.526   0.565   3.929
  592SOL    HW2 2020   0.380   0.541   3.896
  593SOL     OW 2021   0.164   1.132   5.197
  593SOL    HW1 2022   0.166   1.083   5.279
  593SOL    HW2 2023   0.177   1.066   5.130
  594SOL     OW 2024   1.323   1.044   4.944
  594SOL    HW1 2025   1.345   0.981   4.875
  594SOL    HW2 2026   1.254   1.098   4.905
  595SOL     OW 2027   1.315   0.857   4.028
  595SOL    HW1 2028   1.241   0.828   4.081
  595SOL    HW2 2029   1.287   0.843   3.938
  596SOL     OW 2030   1.770   1.742   4.873
  596SOL    HW1 2031   1.833   1.768   4.806
  596SOL    HW2 2032   1.749   1.651   4.853
  597SOL     OW 2033   1.237   1.730   4.827
  597SOL    HW1 2034   1.321   1.756   4.788
  597SOL    HW2 2035   1.249   1.638   4.850
  598SOL     OW 2036   0.087   1.221   4.755
  598SOL    HW1 2037   0.090   1.244   4.848
  598SOL    HW2 2038   5.831   1.234   4.730
  599SOL     OW 2039   0.678   1.667   5.431
  599SOL    HW1 2040   0.625   1.745   5.446
  599SOL    HW2 2041   0.737   1.691   5.360
  600SOL     OW 2042   1.707   0.153   4.213
  600SOL    HW1 2043   1.778   0.160   4.149
  600SOL    HW2 2044   1.695   0.059   4.225
  601SOL     OW 2045   1.390   1.568   4.211
  601SOL    HW1 2046   1.450   1.602   4.144
  601SOL    HW2 2047   1.341   1.644   4.241
  602SOL     OW 2048   0.175   1.766   5.547
  602SOL    HW1 2049   0.120   1.715   5.606
  602SOL    HW2 2050   0.232   1.817   5.604
  603SOL     OW 2051   1.278   0.927   4.394
  603SOL    HW1 2052   1.352   0.867   4.404
  603SOL    HW2 2053   1.312   1.000   4.342
  604SOL     OW 2054   0.810   1.274   5.151
  604SOL    HW1 2055   0.781   1.313   5.233
  604SOL    HW2 2056   0.741   1.296   5.088
  605SOL     OW 2057   0.672   1.623   3.879
  605SOL    HW1 2058   0.683   1.636   3.784
  605SOL    HW2 2059   0.616   1.545   3.886
  606SOL     OW 2060   1.619   1.732   5.114
  606SOL    HW1 2061   1.672   1.740   5.034
  606SOL    HW2 2062   1.604   1.822   5.142
  607SOL     OW 2063   1.838   0.192   4.692
  607SOL    HW1 2064   1.869   0.123   4.634
  607SOL    HW2 2065   1.749   0.211   4.662
  608SOL     OW 2066   0.279   0.317   4.435
  608SOL    HW1 2067   0.195   0.358   4.416
  608SOL    HW2 2068   0.278   0.303   4.530
  609SOL     OW 2069   1.209   1.603   3.756
  609SOL    HW1 2070   1.197   1.512   3.784
  609SOL    HW2 2071   1.142   1.616   3.688
  610SOL     OW 2072   0.823   1.006   5.097
  610SOL    HW1 2073   0.868   1.002   5.013
  610SOL    HW2 2074   0.821   1.100   5.118
  611SOL     OW 2075   0.916   0.910   4.014
  611SOL    HW1 2076   0.977   0.943   3.948
  611SOL    HW2 2077   0.965   0.842   4.060
  612SOL     OW 2078   1.490   1.626   3.768
  612SOL    HW1 2079   1.395   1.618   3.754
  612SOL    HW2 2080   1.526   1.632   3.680
  613SOL     OW 2081   0.378   1.305   5.212
  613SOL    HW1 2082   0.360   1.387   5.166
  613SOL    HW2 2083   0.300   1.251   5.197
  614SOL     OW 2084   1.609   1.285   5.003
  614SOL    HW1 2085   1.670   1.272   5.076
  614SOL    HW2 2086   1.550   1.353   5.034
  615SOL     OW 2087   1.057   1.109   4.432
  615SOL    HW1 2088   0.985   1.059   4.471
  615SOL    HW2 2089   1.120   1.043   4.404
  616SOL     OW 2090   1.013   0.258   4.695
  616SOL    HW1 2091   1.004   0.205   4.616
  616SOL    HW2 2092   1.010   0.194   4.767
  617SOL     OW 2093   0.608   1.490   4.204
  617SOL    HW1 2094   0.652   1.439   4.136
  617SOL    HW2 2095   0.530   1.524   4.161
  618SOL     OW 2096   1.721   0.399   5.103
  618SOL    HW1 2097   1.792   0.463   5.105
  618SOL    HW2 2098   1.754   0.328   5.047
  619SOL     OW 2099   0.261   1.340   4.018
  619SOL    HW1 2100   0.167   1.345   3.998
  619SOL    HW2 2101   0.269   1.377   4.106
  620SOL     OW 2102   0.105   0.997   5.443
  620SOL    HW1 2103   0.045   1.008   5.517
  620SOL    HW2 2104   0.190   0.980   5.483
  621SOL     OW 2105   0.701   0.269   5.221
  621SOL    HW1 2106   0.768   0.212   5.182
  621SOL    HW2 2107   0.726   0.275   5.313
  622SOL     OW 2108   0.084   0.332   3.753
  622SOL    HW1 2109   5.826   0.339   3.768
  622SOL    HW2 2110   0.107   0.412   3.707
  623SOL     OW 2111   1.427   0.858   5.120
  623SOL    HW1 2112   1.379   0.919   5.066
  623SOL    HW2 2113   1.517   0.861   5.086
  624SOL     OW 2114   0.089   0.205   4.014
  624SOL    HW1 2115   0.091   0.282   3.957
  624SOL    HW2 2116   0.180   0.176   4.019
  625SOL     OW 2117   1.178   1.337   3.841
  625SOL    HW1 2118   1.087   1.306   3.843
  625SOL    HW2 2119   1.205   1.338   3.933
  626SOL     OW 2120   0.622   0.830   5.160
  626SOL    HW1 2121   0.678   0.905   5.144
  626SOL    HW2 2122   0.682   0.756   5.168
  627SOL     OW 2123   1.484   1.776   4.701
  627SOL    HW1 2124   1.505   1.846   4.639
  627SOL    HW2 2125   1.565   1.763   4.751
  628SOL     OW 2126   0.717   0.567   5.428
  628SOL    HW1 2127   0.757   0.625   5.492
  628SOL    HW2 2128   0.740   0.479   5.459
  629SOL     OW 2129   1.475   1.197   5.345
  629SOL    HW1 2130   1.461   1.209   5.439
  629SOL    HW2 2131   1.568   1.216   5.332
  630SOL     OW 2132   0.380   1.743   5.275
  630SOL    HW1 2133   0.293   1.782   5.266
  630SOL    HW2 2134   0.365   1.661   5.322
  631SOL     OW 2135   1.667   0.881   4.978
  631SOL    HW1 2136   1.661   0.796   4.934
  631SOL    HW2 2137   1.657   0.945   4.908
  632SOL     OW 2138   1.215   0.334   4.170
  632SOL    HW1 2139   1.282   0.267   4.160
  632SOL    HW2 2140   1.239   0.380   4.251
  633SOL     OW 2141   0.590   0.737   4.395
  633SOL    HW1 2142   0.628   0.823   4.380
  633SOL    HW2 2143   0.523   0.728   4.327
  634SOL     OW 2144   1.757   0.383   5.376
  634SOL    HW1 2145   1.744   0.396   5.282
  634SOL    HW2 2146   1.690   0.319   5.400
  635SOL     OW 2147   1.744   0.934   5.236
  635SOL    HW1 2148   1.740   1.028   5.250
  635SOL    HW2 2149   1.729   0.923   5.142
  636SOL     OW 2150   0.863   1.365   3.763
  636SOL    HW1 2151   0.826   1.390   3.847
  636SOL    HW2 2152   0.878   1.449   3.718
  637SOL     OW 2153   0.663   1.787   4.663
  637SOL    HW1 2154   0.644   1.878   4.643
  637SOL    HW2 2155   0.759   1.781   4.659
  638SOL     OW 2156   0.870   0.969   4.578
  638SOL    HW1 2157   0.920   0.898   4.617
  638SOL    HW2 2158   0.832   1.015   4.653
  639SOL     OW 2159   1.079   0.989   3.813
  639SOL    HW1 2160   1.057   1.040   3.735
  639SOL    HW2 2161   1.152   0.934   3.786
  640SOL     OW 2162   1.851   1.549   4.565
  640SOL    HW1 2163   1.769   1.543   4.516
  640SOL    HW2 2164   1.836   1.495   4.643
  641SOL     OW 2165   0.238   1.312   5.577
  641SOL    HW1 2166   0.153   1.268   5.578
  641SOL    HW2 2167   0.257   1.330   5.669
  642SOL     OW 2168   0.106   1.262   4.441
  642SOL    HW1 2169   0.147   1.215   4.513
  642SOL    HW2 2170   0.112   1.202   4.367
  643SOL     OW 2171   0.680   1.403   5.350
  643SOL    HW1 2172   0.601   1.362   5.386
  643SOL    HW2 2173   0.677   1.493   5.384
  644SOL     OW 2174   1.805   0.193   4.961
  644SOL    HW1 2175   1.812   0.099   4.977
  644SOL    HW2 2176   1.824   0.203   4.868
  645SOL     OW 2177   0.439   0.438   4.247
  645SOL    HW1 2178   0.470   0.365   4.193
  645SOL    HW2 2179   0.390   0.396   4.318
  646SOL     OW 2180   1.704   1.485   4.811
  646SOL    HW1 2181   1.621   1.465   4.768
  646SOL    HW2 2182   1.711   1.419   4.880
  647SOL     OW 2183   0.339   0.560   5.015
  647SOL    HW1 2184   0.396   0.505   5.069
  647SOL    HW2 2185   0.356   0.529   4.925
  648SOL     OW 2186   0.831   1.577   4.400
  648SOL    HW1 2187   0.813   1.639   4.329
  648SOL    HW2 2188   0.756   1.519   4.401
  649SOL     OW 2189   1.453   0.254   4.845
  649SOL    HW1 2190   1.514   0.207   4.901
  649SOL    HW2 2191   1.392   0.296   4.905
  650SOL     OW 2192   1.003   0.041   4.873
  650SOL    HW1 2193   0.936   5.814   4.847
  650SOL    HW2 2194   1.086   5.831   4.858
  651SOL     OW 2195   0.774   1.333   4.040
  651SOL    HW1 2196   0.745   1.242   4.048
  651SOL    HW2 2197   0.854   1.337   4.092
  652SOL     OW 2198   0.618   1.556   5.006
  652SOL    HW1 2199   0.619   1.637   5.056
  652SOL    HW2 2200   0.706   1.547   4.971
  653SOL     OW 2201   1.355   0.050   3.840
  653SOL    HW1 2202   1.351   5.792   3.855
  653SOL    HW2 2203   1.274   0.084   3.877
  654SOL     OW 2204   1.277   0.463   4.410
  654SOL    HW1 2205   1.229   0.546   4.405
  654SOL    HW2 2206   1.283   0.445   4.504
  655SOL     OW 2207   1.588   0.218   4.598
  655SOL    HW1 2208   1.527   0.238   4.669
  655SOL    HW2 2209   1.583   0.295   4.540
  656SOL     OW 2210   0.052   1.060   3.954
  656SOL    HW1 2211   0.139   1.019   3.956
  656SOL    HW2 2212   5.829   0.992   3.987
  657SOL     OW 2213   0.889   1.657   4.062
  657SOL    HW1 2214   0.814   1.640   4.005
  657SOL    HW2 2215   0.861   1.729   4.118
  658SOL     OW 2216   0.218   0.613   5.705
  658SOL    HW1 2217   0.123   0.627   5.712
  658SOL    HW2 2218   0.233   0.592   5.613
  659SOL     OW 2219   0.056   1.595   5.717
  659SOL    HW1 2220   0.032   1.502   5.713
  659SOL    HW2 2221   0.057   1.616   5.811
  660SOL     OW 2222   1.547   0.976   5.764
  660SOL    HW1 2223   1.470   0.919   5.770
  660SOL    HW2 2224   1.569   0.996   0.019
  661SOL     OW 2225   0.588   0.733   5.821
  661SOL    HW1 2226   0.634   0.815   5.804
  661SOL    HW2 2227   0.543   0.747   0.069
  662SOL     OW 2228   1.020   0.725   0.181
  662SOL    HW1 2229   1.032   0.694   0.271
  662SOL    HW2 2230   0.937   0.687   0.153
  663SOL     OW 2231   0.869   0.358   5.762
  663SOL    HW1 2232   0.948   0.384   5.714
  663SOL    HW2 2233   0.869   0.262   5.757
  664SOL     OW 2234   0.303   0.960   5.808
  664SOL    HW1 2235   0.393   0.984   5.785
  664SOL    HW2 2236   0.295   0.869   5.781
  665SOL     OW 2237   1.626   1.380   5.647
  665SOL    HW1 2238   1.586   1.466   5.635
  665SOL    HW2 2239   1.554   1.318   5.633
  666SOL     OW 2240   0.664   0.126   5.687
  666SOL    HW1 2241   0.682   0.036   5.716
  666SOL    HW2 2242   0.592   0.117   5.625
  667SOL     OW 2243   1.428   1.192   5.613
  667SOL    HW1 2244   1.469   1.125   5.667
  667SOL    HW2 2245   1.352   1.222   5.664
  668SOL     OW 2246   0.344   5.830   5.733
  668SOL    HW1 2247   0.362   0.086   5.754
  668SOL    HW2 2248   0.322   5.791   5.818
  669SOL     OW 2249   1.028   0.560   5.562
  669SOL    HW1 2250   0.977   0.641   5.555
  669SOL    HW2 2251   1.071   0.565   5.647
  670SOL     OW 2252   1.409   0.576   5.646
  670SOL    HW1 2253   1.378   0.562   5.735
  670SOL    HW2 2254   1.504   0.566   5.650
  671SOL     OW 2255   1.539   0.267   5.704
  671SOL    HW1 2256   1.480   0.192   5.712
  671SOL    HW2 2257   1.547   0.302   5.793
  672SOL     OW 2258   1.292   0.827   5.609
  672SOL    HW1 2259   1.326   0.738   5.603
  672SOL    HW2 2260   1.321   0.870   5.528
  673SOL     OW 2261   0.005   1.323   5.739
  673SOL    HW1 2262   5.745   1.332   5.742
  673SOL    HW2 2263   0.021   1.233   5.767
  674SOL     OW 2264   0.814   0.586   0.057
  674SOL    HW1 2265   0.807   0.505   0.007
  674SOL    HW2 2266   0.731   0.632   0.042
  675SOL     OW 2267   0.471   0.502   5.710
  675SOL    HW1 2268   0.533   0.568   5.743
  675SOL    HW2 2269   0.385   0.542   5.720
  676SOL     OW 2270   1.692   0.113   0.240
  676SOL    HW1 2271   1.761   0.127   0.175
  676SOL    HW2 2272   1.671   0.020   0.234
  677SOL     OW 2273   1.205   1.601   5.613
  677SOL    HW1 2274   1.195   1.506   5.621
  677SOL    HW2 2275   1.140   1.627   5.547
  678SOL     OW 2276   1.483   1.631   5.614
  678SOL    HW1 2277   1.390   1.620   5.592
  678SOL    HW2 2278   1.528   1.634   5.530
  679SOL     OW 2279   0.257   1.360   0.015
  679SOL    HW1 2280   0.163   1.363   5.831
  679SOL    HW2 2281   0.262   1.368   0.110
  680SOL     OW 2282   0.090   0.343   5.611
  680SOL    HW1 2283   5.831   0.337   5.604
  680SOL    HW2 2284   0.116   0.410   5.548
  681SOL     OW 2285   1.171   1.334   5.690
  681SOL    HW1 2286   1.081   1.305   5.677
  681SOL    HW2 2287   1.185   1.330   5.784
  682SOL     OW 2288   0.866   1.361   5.606
  682SOL    HW1 2289   0.855   1.387   5.697
  682SOL    HW2 2290   0.875   1.443   5.559
  683SOL     OW 2291   1.073   0.992   5.663
  683SOL    HW1 2292   1.052   1.042   5.584
  683SOL    HW2 2293   1.146   0.935   5.636
  684SOL     OW 2294   1.369   0.049   5.702
  684SOL    HW1 2295   1.354   5.791   5.708
  684SOL    HW2 2296   1.287   0.089   5.733
  685SOL     OW 2297   0.055   1.067   5.811
  685SOL    HW1 2298   0.144   1.033   5.807
  685SOL    HW2 2299   0.025   1.047   0.064
  686SOL     OW 2300   0.259   2.569   0.131
  686SOL    HW1 2301   0.202   2.514   0.186
  686SOL    HW2 2302   0.250   2.532   0.043
  687SOL     OW 2303   0.243   2.133   0.987
  687SOL    HW1 2304   0.264   2.097   1.073
  687SOL    HW2 2305   0.148   2.126   0.980
  688SOL     OW 2306   0.023   2.239   0.621
  688SOL    HW1 2307   5.768   2.239   0.649
  688SOL    HW2 2308   0.023   2.193   0.537
  689SOL     OW 2309   0.571   3.155   1.183
  689SOL    HW1 2310   0.482   3.155   1.147
  689SOL    HW2 2311   0.585   3.244   1.214
  690SOL     OW 2312   1.566   3.376   0.708
  690SOL    HW1 2313   1.523   3.352   0.791
  690SOL    HW2 2314   1.495   3.378   0.644
  691SOL     OW 2315   1.136   2.560   0.707
  691SOL    HW1 2316   1.183   2.643   0.691
  691SOL    HW2 2317   1.088   2.575   0.789
  692SOL     OW 2318   1.762   2.463   0.226
  692SOL    HW1 2319   1.749   2.438   0.135
  692SOL    HW2 2320   1.731   2.387   0.276
  693SOL     OW 2321   0.752   3.001   1.045
  693SOL    HW1 2322   0.686   3.039   1.104
  693SOL    HW2 2323   0.788   3.077   0.999
  694SOL     OW 2324   0.872   2.630   1.823
  694SOL    HW1 2325   0.859   2.701   1.886
  694SOL    HW2 2326   0.894   2.674   1.742
  695SOL     OW 2327   0.686   2.861   0.648
  695SOL    HW1 2328   0.753   2.851   0.715
  695SOL    HW2 2329   0.618   2.915   0.689
  696SOL     OW 2330   0.713   3.011   1.817
  696SOL    HW1 2331   0.760   3.089   1.845
  696SOL    HW2 2332   0.632   3.045   1.779
  697SOL     OW 2333   0.326   3.285   1.056
  697SOL    HW1 2334   0.295   3.218   0.995
  697SOL    HW2 2335   0.385   3.339   1.004
  698SOL     OW 2336   1.460   3.362   1.359
  698SOL    HW1 2337   1.512   3.442   1.368
  698SOL    HW2 2338   1.392   3.371   1.426
  699SOL     OW 2339   0.456   2.262   1.486
  699SOL    HW1 2340   0.531   2.202   1.490
  699SOL    HW2 2341   0.380   2.206   1.500
  700SOL     OW 2342   1.609   2.308   0.743
  700SOL    HW1 2343   1.536   2.328   0.684
  700SOL    HW2 2344   1.620   2.387   0.795
  701SOL     OW 2345   0.234   3.576   0.465
  701SOL    HW1 2346   0.255   3.650   0.520
  701SOL    HW2 2347   0.309   3.567   0.406
  702SOL     OW 2348   1.137   3.204   1.694
  702SOL    HW1 2349   1.177   3.198   1.781
  702SOL    HW2 2350   1.085   3.124   1.686
  703SOL     OW 2351   0.255   3.309   0.552
  703SOL    HW1 2352   0.231   3.401   0.536
  703SOL    HW2 2353   0.180   3.273   0.599
  704SOL     OW 2354   0.258   2.936   0.889
  704SOL    HW1 2355   0.269   2.845   0.920
  704SOL    HW2 2356   0.198   2.975   0.953
  705SOL     OW 2357   0.614   3.654   1.426
  705SOL    HW1 2358   0.531   3.635   1.471
  705SOL    HW2 2359   0.635   3.744   1.452
  706SOL     OW 2360   0.594   2.851   0.140
  706SOL    HW1 2361   0.628   2.914   0.076
  706SOL    HW2 2362   0.624   2.884   0.225
  707SOL     OW 2363   1.595   1.987   1.466
  707SOL    HW1 2364   1.612   2.068   1.417
  707SOL    HW2 2365   1.578   2.017   1.556
  708SOL     OW 2366   0.143   2.508   0.565
  708SOL    HW1 2367   0.104   2.423   0.583
  708SOL    HW2 2368   0.121   2.561   0.642
  709SOL     OW 2369   1.853   3.625   0.345
  709SOL    HW1 2370   1.915   3.589   0.409
  709SOL    HW2 2371   1.890   3.709   0.320
  710SOL     OW 2372   0.058   3.455   0.154
  710SOL    HW1 2373   0.048   3.364   0.182
  710SOL    HW2 2374   5.809   3.495   0.172
  711SOL     OW 2375   1.691   2.781   0.646
  711SOL    HW1 2376   1.770   2.734   0.619
  711SOL    HW2 2377   1.667   2.833   0.569
  712SOL     OW 2378   1.648   2.967   0.435
  712SOL    HW1 2379   1.734   2.970   0.394
  712SOL    HW2 2380   1.653   3.030   0.506
  713SOL     OW 2381   0.146   2.618   1.590
  713SOL    HW1 2382   0.241   2.611   1.587
  713SOL    HW2 2383   0.129   2.705   1.626
  714SOL     OW 2384   0.615   3.252   0.735
  714SOL    HW1 2385   0.569   3.168   0.745
  714SOL    HW2 2386   0.598   3.277   0.644
  715SOL     OW 2387   1.287   3.099   1.422
  715SOL    HW1 2388   1.317   3.031   1.362
  715SOL    HW2 2389   1.346   3.093   1.497
  716SOL     OW 2390   0.823   1.862   0.513
  716SOL    HW1 2391   0.864   1.946   0.494
  716SOL    HW2 2392   0.729   1.882   0.518
  717SOL     OW 2393   0.183   2.811   1.276
  717SOL    HW1 2394   0.271   2.775   1.265
  717SOL    HW2 2395   0.131   2.771   1.207
  718SOL     OW 2396   1.526   2.864   0.209
  718SOL    HW1 2397   1.459   2.806   0.245
  718SOL    HW2 2398   1.574   2.897   0.285
  719SOL     OW 2399   1.188   3.673   1.625
  719SOL    HW1 2400   1.192   3.732   1.550
  719SOL    HW2 2401   1.203   3.586   1.587
  720SOL     OW 2402   0.347   2.107   1.818
  720SOL    HW1 2403   0.384   2.195   1.827
  720SOL    HW2 2404   0.255   2.118   1.842
  721SOL     OW 2405   1.467   3.281   0.949
  721SOL    HW1 2406   1.400   3.297   1.015
  721SOL    HW2 2407   1.455   3.190   0.923
  722SOL     OW 2408   1.654   3.610   0.582
  722SOL    HW1 2409   1.634   3.582   0.492
  722SOL    HW2 2410   1.632   3.535   0.636
  723SOL     OW 2411   0.593   2.597   0.282
  723SOL    HW1 2412   0.602   2.687   0.253
  723SOL    HW2 2413   0.526   2.601   0.351
  724SOL     OW 2414   1.279   2.221   0.934
  724SOL    HW1 2415   1.190   2.187   0.942
  724SOL    HW2 2416   1.331   2.167   0.993
  725SOL     OW 2417   1.588   3.532   0.317
  725SOL    HW1 2418   1.683   3.538   0.308
  725SOL    HW2 2419   1.556   3.516   0.228
  726SOL     OW 2420   0.791   2.480   1.450
  726SOL    HW1 2421   0.765   2.455   1.538
  726SOL    HW2 2422   0.755   2.412   1.393
  727SOL     OW 2423   1.393   2.336   1.678
  727SOL    HW1 2424   1.397   2.381   1.763
  727SOL    HW2 2425   1.452   2.261   1.687
  728SOL     OW 2426   0.952   2.748   1.584
  728SOL    HW1 2427   1.006   2.679   1.547
  728SOL    HW2 2428   0.903   2.783   1.510
  729SOL     OW 2429   0.993   2.274   1.236
  729SOL    HW1 2430   0.904   2.292   1.268
  729SOL    HW2 2431   0.979   2.230   1.152
  730SOL     OW 2432   1.053   2.542   0.444
  730SOL    HW1 2433   1.075   2.545   0.537
  730SOL    HW2 2434   0.965   2.504   0.442
  731SOL     OW 2435   0.085   2.665   0.778
  731SOL    HW1 2436   0.163   2.662   0.834
  731SOL    HW2 2437   0.056   2.756   0.784
  732SOL     OW 2438   0.137   3.725   1.580
  732SOL    HW1 2439   0.145   3.691   1.669
  732SOL    HW2 2440   0.044   3.715   1.559
  733SOL     OW 2441   0.888   2.204   0.225
  733SOL    HW1 2442   0.909   2.264   0.152
  733SOL    HW2 2443   0.879   2.119   0.183
  734SOL     OW 2444   1.707   2.435   1.829
  734SOL    HW1 2445   1.670   2.508   1.779
  734SOL    HW2 2446   1.735   2.372   1.762
  735SOL     OW 2447   1.380   3.004   0.542
  735SOL    HW1 2448   1.459   2.991   0.489
  735SOL    HW2 2449   1.327   3.066   0.492
  736SOL     OW 2450   0.554   2.038   0.893
  736SOL    HW1 2451   0.557   2.071   0.983
  736SOL    HW2 2452   0.548   2.117   0.839
  737SOL     OW 2453   1.002   3.306   0.472
  737SOL    HW1 2454   0.966   3.379   0.423
  737SOL    HW2 2455   0.979   3.325   0.564
  738SOL     OW 2456   0.359   3.671   0.870
  738SOL    HW1 2457   0.405   3.588   0.878
  738SOL    HW2 2458   0.425   3.738   0.889
  739SOL     OW 2459   1.801   2.916   0.871
  739SOL    HW1 2460   1.749   2.896   0.793
  739SOL    HW2 2461   1.737   2.922   0.942
  740SOL     OW 2462   1.228   3.401   1.513
  740SOL    HW1 2463   1.215   3.328   1.574
  740SOL    HW2 2464   1.162   3.388   1.445
  741SOL     OW 2465   0.298   2.806   0.268
  741SOL    HW1 2466   0.355   2.844   0.201
  741SOL    HW2 2467   0.282   2.717   0.238
  742SOL     OW 2468   1.479   2.612   0.728
  742SOL    HW1 2469   1.474   2.568   0.813
  742SOL    HW2 2470   1.559   2.665   0.732
  743SOL     OW 2471   0.469   3.123   1.737
  743SOL    HW1 2472   0.444   3.133   1.645
  743SOL    HW2 2473   0.387   3.126   1.785
  744SOL     OW 2474   1.103   3.646   0.227
  744SOL    HW1 2475   1.046   3.596   0.285
  744SOL    HW2 2476   1.140   3.580   0.168
  745SOL     OW 2477   0.213   2.134   1.509
  745SOL    HW1 2478   0.123   2.165   1.503
  745SOL    HW2 2479   0.207   2.047   1.549
  746SOL     OW 2480   1.623   3.240   0.126
  746SOL    HW1 2481   1.593   3.326   0.096
  746SOL    HW2 2482   1.554   3.179   0.098
  747SOL     OW 2483   0.478   3.591   0.330
  747SOL    HW1 2484   0.521   3.654   0.388
  747SOL    HW2 2485   0.546   3.565   0.268
  748SOL     OW 2486   1.409   1.969   0.439
  748SOL    HW1 2487   1.393   1.948   0.347
  748SOL    HW2 2488   1.503   1.984   0.445
  749SOL     OW 2489   0.248   3.654   1.235
  749SOL    HW1 2490   0.298   3.587   1.280
  749SOL    HW2 2491   0.239   3.622   1.145
  750SOL     OW 2492   0.939   3.561   0.897
  750SOL    HW1 2493   1.018   3.511   0.917
  750SOL    HW2 2494   0.896   3.511   0.828
  751SOL     OW 2495   0.401   2.554   0.476
  751SOL    HW1 2496   0.423   2.462   0.489
  751SOL    HW2 2497   0.307   2.559   0.492
  752SOL     OW 2498   1.531   2.087   1.725
  752SOL    HW1 2499   1.541   2.107   1.818
  752SOL    HW2 2500   1.462   2.020   1.722
  753SOL     OW 2501   0.621   1.964   0.128
  753SOL    HW1 2502   0.715   1.951   0.138
  753SOL    HW2 2503   0.609   1.976   0.034
  754SOL     OW 2504   0.765   2.141   1.756
  754SOL    HW1 2505   0.844   2.087   1.754
  754SOL    HW2 2506   0.717   2.111   1.833
  755SOL     OW 2507   0.874   3.383   1.195
  755SOL    HW1 2508   0.859   3.347   1.107
  755SOL    HW2 2509   0.945   3.330   1.231
  756SOL     OW 2510   1.339   2.451   1.432
  756SOL    HW1 2511   1.370   2.420   1.517
  756SOL    HW2 2512   1.376   2.539   1.424
  757SOL     OW 2513   0.817   3.254   0.943
  757SOL    HW1 2514   0.901   3.242   0.900
  757SOL    HW2 2515   0.754   3.258   0.871
  758SOL     OW 2516   0.928   2.371   0.902
  758SOL    HW1 2517   0.904   2.364   0.810
  758SOL    HW2 2518   0.959   2.284   0.926
  759SOL     OW 2519   0.560   1.925   0.501
  759SOL    HW1 2520   0.480   1.922   0.553
  759SOL    HW2 2521   0.550   2.002   0.446
  760SOL     OW 2522   1.411   3.073   0.073
  760SOL    HW1 2523   1.447   2.996   0.117
  760SOL    HW2 2524   1.322   3.082   0.107
  761SOL     OW 2525   0.308   1.903   0.197
  761SOL    HW1 2526   0.361   1.983   0.196
  761SOL    HW2 2527   0.364   1.839   0.240
  762SOL     OW 2528   0.946   2.105   0.471
  762SOL    HW1 2529   0.919   2.144   0.388
  762SOL    HW2 2530   1.040   2.120   0.476
  763SOL     OW 2531   1.080   2.544   1.459
  763SOL    HW1 2532   1.013   2.476   1.462
  763SOL    HW2 2533   1.163   2.497   1.452
  764SOL     OW 2534   1.220   3.434   0.795
  764SOL    HW1 2535   1.236   3.499   0.726
  764SOL    HW2 2536   1.291   3.449   0.858
  765SOL     OW 2537   0.473   3.015   0.738
  765SOL    HW1 2538   0.399   2.987   0.793
  765SOL    HW2 2539   0.444   3.000   0.649
  766SOL     OW 2540   1.267   3.656   0.609
  766SOL    HW1 2541   1.318   3.717   0.556
  766SOL    HW2 2542   1.200   3.710   0.650
  767SOL     OW 2543   1.082   2.389   5.821
  767SOL    HW1 2544   1.018   2.454   0.015
  767SOL    HW2 2545   1.149   2.388   0.053
  768SOL     OW 2546   0.093   2.435   1.392
  768SOL    HW1 2547   0.183   2.422   1.361
  768SOL    HW2 2548   0.100   2.505   1.457
  769SOL     OW 2549   0.572   2.089   1.165
  769SOL    HW1 2550   0.614   2.013   1.205
  769SOL    HW2 2551   0.482   2.085   1.195
  770SOL     OW 2552   0.867   2.320   0.641
  770SOL    HW1 2553   0.819   2.372   0.575
  770SOL    HW2 2554   0.891   2.240   0.595
  771SOL     OW 2555   1.017   1.917   0.751
  771SOL    HW1 2556   0.959   1.913   0.675
  771SOL    HW2 2557   0.993   1.841   0.804
  772SOL     OW 2558   1.439   3.023   0.857
  772SOL    HW1 2559   1.367   2.960   0.854
  772SOL    HW2 2560   1.466   3.033   0.766
  773SOL     OW 2561   1.465   2.471   0.973
  773SOL    HW1 2562   1.412   2.391   0.974
  773SOL    HW2 2563   1.524   2.462   1.048
  774SOL     OW 2564   1.846   2.671   0.381
  774SOL    HW1 2565   1.901   2.619   0.440
  774SOL    HW2 2566   1.815   2.608   0.316
  775SOL     OW 2567   0.499   3.269   0.163
  775SOL    HW1 2568   0.433   3.244   0.228
  775SOL    HW2 2569   0.456   3.254   0.078
  776SOL     OW 2570   1.672   3.126   0.649
  776SOL    HW1 2571   1.767   3.128   0.660
  776SOL    HW2 2572   1.644   3.216   0.666
  777SOL     OW 2573   1.390   2.426   0.091
  777SOL    HW1 2574   1.330   2.419   0.165
  777SOL    HW2 2575   1.447   2.349   0.099
  778SOL     OW 2576   0.518   2.120   0.321
  778SOL    HW1 2577   0.561   2.068   0.253
  778SOL    HW2 2578   0.509   2.207   0.281
  779SOL     OW 2579   1.750   3.103   1.568
  779SOL    HW1 2580   1.837   3.064   1.562
  779SOL    HW2 2581   1.767   3.193   1.596
  780SOL     OW 2582   1.056   3.217   1.334
  780SOL    HW1 2583   0.981   3.185   1.384
  780SOL    HW2 2584   1.132   3.174   1.374
  781SOL     OW 2585   1.611   3.490   1.658
  781SOL    HW1 2586   1.601   3.524   1.569
  781SOL    HW2 2587   1.692   3.440   1.655
  782SOL     OW 2588   1.134   3.071   1.104
  782SOL    HW1 2589   1.071   3.106   1.167
  782SOL    HW2 2590   1.102   3.102   1.019
  783SOL     OW 2591   1.625   2.958   1.076
  783SOL    HW1 2592   1.618   3.021   1.148
  783SOL    HW2 2593   1.548   2.976   1.022
  784SOL     OW 2594   0.918   1.957   1.394
  784SOL    HW1 2595   0.941   1.938   1.303
  784SOL    HW2 2596   0.998   1.996   1.430
  785SOL     OW 2597   0.984   2.977   1.723
  785SOL    HW1 2598   0.893   2.993   1.746
  785SOL    HW2 2599   0.982   2.898   1.668
  786SOL     OW 2600   0.701   2.934   0.376
  786SOL    HW1 2601   0.681   2.914   0.467
  786SOL    HW2 2602   0.786   2.892   0.360
  787SOL     OW 2603   0.422   2.681   1.253
  787SOL    HW1 2604   0.491   2.689   1.319
  787SOL    HW2 2605   0.391   2.591   1.263
  788SOL     OW 2606   1.264   2.237   1.279
  788SOL    HW1 2607   1.296   2.315   1.324
  788SOL    HW2 2608   1.173   2.259   1.256
  789SOL     OW 2609   0.060   3.427   1.345
  789SOL    HW1 2610   0.040   3.508   1.299
  789SOL    HW2 2611   0.154   3.432   1.362
  790SOL     OW 2612   0.400   2.969   0.481
  790SOL    HW1 2613   0.368   3.046   0.434
  790SOL    HW2 2614   0.383   2.896   0.421
  791SOL     OW 2615   0.550   2.398   0.861
  791SOL    HW1 2616   0.564   2.456   0.786
  791SOL    HW2 2617   0.618   2.423   0.924
  792SOL     OW 2618   1.249   3.211   0.398
  792SOL    HW1 2619   1.305   3.283   0.428
  792SOL    HW2 2620   1.162   3.233   0.431
  793SOL     OW 2621   1.285   3.321   1.147
  793SOL    HW1 2622   1.340   3.323   1.226
  793SOL    HW2 2623   1.230   3.244   1.159
  794SOL     OW 2624   1.581   2.489   0.491
  794SOL    HW1 2625   1.529   2.540   0.552
  794SOL    HW2 2626   1.610   2.552   0.425
  795SOL     OW 2627   0.344   3.390   1.309
  795SOL    HW1 2628   0.330   3.348   1.224
  795SOL    HW2 2629   0.438   3.402   1.315
  796SOL     OW 2630   0.420   2.600   1.602
  796SOL    HW1 2631   0.483   2.644   1.545
  796SOL    HW2 2632   0.460   2.515   1.621
  797SOL     OW 2633   1.606   2.643   1.684
  797SOL    HW1 2634   1.520   2.684   1.678
  797SOL    HW2 2635   1.658   2.684   1.615
  798SOL     OW 2636   0.996   1.991   1.754
  798SOL    HW1 2637   1.054   2.063   1.730
  798SOL    HW2 2638   1.044   1.912   1.729
  799SOL     OW 2639   0.502   1.896   1.748
  799SOL    HW1 2640   0.457   1.845   1.680
  799SOL    HW2 2641   0.446   1.972   1.762
  800SOL     OW 2642   0.585   2.735   1.032
  800SOL    HW1 2643   0.618   2.825   1.031
  800SOL    HW2 2644   0.529   2.730   1.109
  801SOL     OW 2645   1.353   2.720   1.027
  801SOL    HW1 2646   1.269   2.709   0.982
  801SOL    HW2 2647   1.397   2.636   1.018
  802SOL     OW 2648   1.213   2.378   0.287
  802SOL    HW1 2649   1.216   2.294   0.333
  802SOL    HW2 2650   1.175   2.438   0.350
  803SOL     OW 2651   0.319   2.057   1.249
  803SOL    HW1 2652   0.273   2.095   1.324
  803SOL    HW2 2653   0.293   1.964   1.250
  804SOL     OW 2654   0.066   3.166   1.285
  804SOL    HW1 2655   0.100   3.119   1.361
  804SOL    HW2 2656   0.065   3.258   1.311
  805SOL     OW 2657   0.724   2.493   1.056
  805SOL    HW1 2658   0.799   2.478   0.998
  805SOL    HW2 2659   0.695   2.582   1.035
  806SOL     OW 2660   1.737   2.822   1.855
  806SOL    HW1 2661   1.694   2.756   1.801
  806SOL    HW2 2662   1.676   2.837   1.928
  807SOL     OW 2663   0.320   1.922   0.624
  807SOL    HW1 2664   0.300   2.013   0.646
  807SOL    HW2 2665   0.323   1.877   0.708
  808SOL     OW 2666   1.639   2.250   0.376
  808SOL    HW1 2667   1.658   2.181   0.440
  808SOL    HW2 2668   1.610   2.324   0.429
  809SOL     OW 2669   1.027   2.621   0.961
  809SOL    HW1 2670   1.021   2.638   1.055
  809SOL    HW2 2671   1.001   2.529   0.951
  810SOL     OW 2672   0.984   3.430   1.719
  810SOL    HW1 2673   0.967   3.473   1.636
  810SOL    HW2 2674   1.026   3.347   1.696
  811SOL     OW 2675   1.853   3.365   1.605
  811SOL    HW1 2676   1.872   3.392   1.515
  811SOL    HW2 2677   1.935   3.379   1.652
  812SOL     OW 2678   0.355   2.787   1.798
  812SOL    HW1 2679   0.431   2.805   1.853
  812SOL    HW2 2680   0.384   2.718   1.738
  813SOL     OW 2681   1.513   2.185   0.144
  813SOL    HW1 2682   1.495   2.092   0.152
  813SOL    HW2 2683   1.561   2.208   0.224
  814SOL     OW 2684   1.306   2.685   0.047
  814SOL    HW1 2685   1.343   2.598   0.058
  814SOL    HW2 2686   1.286   2.691   5.789
  815SOL     OW 2687   1.067   3.200   0.856
  815SOL    HW1 2688   1.071   3.127   0.794
  815SOL    HW2 2689   1.127   3.266   0.820
  816SOL     OW 2690   0.311   2.667   0.948
  816SOL    HW1 2691   0.405   2.683   0.941
  816SOL    HW2 2692   0.303   2.577   0.978
  817SOL     OW 2693   0.330   2.385   1.013
  817SOL    HW1 2694   0.299   2.296   0.999
  817SOL    HW2 2695   0.406   2.394   0.956
  818SOL     OW 2696   1.134   2.236   1.684
  818SOL    HW1 2697   1.086   2.290   1.746
  818SOL    HW2 2698   1.221   2.276   1.680
  819SOL     OW 2699   1.161   2.062   1.471
  819SOL    HW1 2700   1.150   2.125   1.542
  819SOL    HW2 2701   1.202   2.112   1.401
  820SOL     OW 2702   0.016   3.181   0.215
  820SOL    HW1 2703   5.760   3.202   0.230
  820SOL    HW2 2704   0.021   3.086   0.219
  821SOL     OW 2705   0.087   3.642   0.887
  821SOL    HW1 2706   0.078   3.554   0.923
  821SOL    HW2 2707   0.182   3.657   0.882
  822SOL     OW 2708   0.501   3.434   0.911
  822SOL    HW1 2709   0.569   3.498   0.932
  822SOL    HW2 2710   0.542   3.374   0.848
  823SOL     OW 2711   0.977   2.652   1.226
  823SOL    HW1 2712   1.035   2.631   1.299
  823SOL    HW2 2713   0.893   2.612   1.249
  824SOL     OW 2714   0.053   2.424   1.109
  824SOL    HW1 2715   0.136   2.404   1.066
  824SOL    HW2 2716   0.072   2.417   1.203
  825SOL     OW 2717   0.217   2.374   1.730
  825SOL    HW1 2718   0.255   2.327   1.656
  825SOL    HW2 2719   0.169   2.446   1.689
  826SOL     OW 2720   1.379   2.798   1.658
  826SOL    HW1 2721   1.400   2.891   1.654
  826SOL    HW2 2722   1.375   2.770   1.566
  827SOL     OW 2723   0.809   2.434   0.379
  827SOL    HW1 2724   0.816   2.357   0.321
  827SOL    HW2 2725   0.734   2.483   0.345
  828SOL     OW 2726   1.641   2.464   1.183
  828SOL    HW1 2727   1.631   2.404   1.258
  828SOL    HW2 2728   1.728   2.445   1.149
  829SOL     OW 2729   0.306   3.407   1.726
  829SOL    HW1 2730   0.258   3.476   1.771
  829SOL    HW2 2731   0.274   3.325   1.765
  830SOL     OW 2732   0.709   2.311   1.257
  830SOL    HW1 2733   0.657   2.236   1.227
  830SOL    HW2 2734   0.703   2.374   1.185
  831SOL     OW 2735   0.926   3.541   1.469
  831SOL    HW1 2736   0.900   3.503   1.386
  831SOL    HW2 2737   0.918   3.636   1.455
  832SOL     OW 2738   0.483   2.358   0.206
  832SOL    HW1 2739   0.519   2.443   0.229
  832SOL    HW2 2740   0.389   2.366   0.225
  833SOL     OW 2741   0.167   2.994   1.474
  833SOL    HW1 2742   0.165   2.944   1.556
  833SOL    HW2 2743   0.179   2.928   1.406
  834SOL     OW 2744   1.323   2.907   1.222
  834SOL    HW1 2745   1.345   2.843   1.154
  834SOL    HW2 2746   1.255   2.962   1.182
  835SOL     OW 2747   1.315   2.721   0.318
  835SOL    HW1 2748   1.235   2.696   0.364
  835SOL    HW2 2749   1.297   2.702   0.226
  836SOL     OW 2750   1.778   3.602   1.156
  836SOL    HW1 2751   1.837   3.628   1.085
  836SOL    HW2 2752   1.750   3.513   1.132
  837SOL     OW 2753   1.241   3.595   1.111
  837SOL    HW1 2754   1.323   3.618   1.067
  837SOL    HW2 2755   1.248   3.502   1.129
  838SOL     OW 2756   0.086   3.082   1.032
  838SOL    HW1 2757   0.089   3.105   1.125
  838SOL    HW2 2758   5.831   3.096   1.006
  839SOL     OW 2759   0.680   3.531   1.735
  839SOL    HW1 2760   0.620   3.605   1.730
  839SOL    HW2 2761   0.744   3.546   1.666
  840SOL     OW 2762   0.900   1.944   0.125
  840SOL    HW1 2763   0.945   1.938   0.041
  840SOL    HW2 2764   0.958   1.899   0.187
  841SOL     OW 2765   1.738   2.015   0.529
  841SOL    HW1 2766   1.799   1.994   0.459
  841SOL    HW2 2767   1.710   1.930   0.564
  842SOL     OW 2768   1.392   3.431   0.489
  842SOL    HW1 2769   1.453   3.463   0.423
  842SOL    HW2 2770   1.344   3.509   0.517
  843SOL     OW 2771   0.183   3.627   1.833
  843SOL    HW1 2772   0.129   3.575   1.893
  843SOL    HW2 2773   0.232   3.686   1.891
  844SOL     OW 2774   1.277   2.790   0.672
  844SOL    HW1 2775   1.351   2.730   0.681
  844SOL    HW2 2776   1.311   2.862   0.618
  845SOL     OW 2777   0.809   3.137   1.428
  845SOL    HW1 2778   0.781   3.177   1.510
  845SOL    HW2 2779   0.739   3.158   1.366
  846SOL     OW 2780   0.672   3.476   0.167
  846SOL    HW1 2781   0.673   3.499   0.074
  846SOL    HW2 2782   0.622   3.395   0.172
  847SOL     OW 2783   1.622   3.589   1.392
  847SOL    HW1 2784   1.674   3.594   1.312
  847SOL    HW2 2785   1.608   3.680   1.417
  848SOL     OW 2786   1.842   2.033   0.967
  848SOL    HW1 2787   1.870   1.946   0.940
  848SOL    HW2 2788   1.755   2.044   0.926
  849SOL     OW 2789   0.272   2.171   0.715
  849SOL    HW1 2790   0.188   2.211   0.693
  849SOL    HW2 2791   0.270   2.163   0.811
  850SOL     OW 2792   1.208   3.470   0.051
  850SOL    HW1 2793   1.195   3.378   0.074
  850SOL    HW2 2794   1.201   3.472   5.791
  851SOL     OW 2795   0.823   2.868   1.374
  851SOL    HW1 2796   0.867   2.862   1.290
  851SOL    HW2 2797   0.822   2.962   1.393
  852SOL     OW 2798   0.930   2.819   0.312
  852SOL    HW1 2799   0.981   2.843   0.235
  852SOL    HW2 2800   0.954   2.727   0.328
  853SOL     OW 2801   1.496   3.481   0.059
  853SOL    HW1 2802   1.400   3.487   0.063
  853SOL    HW2 2803   1.517   3.494   5.802
  854SOL     OW 2804   0.379   3.169   1.490
  854SOL    HW1 2805   0.359   3.249   1.440
  854SOL    HW2 2806   0.303   3.112   1.474
  855SOL     OW 2807   1.609   3.145   1.280
  855SOL    HW1 2808   1.668   3.131   1.353
  855SOL    HW2 2809   1.548   3.213   1.310
  856SOL     OW 2810   1.057   2.972   0.710
  856SOL    HW1 2811   0.985   2.921   0.746
  856SOL    HW2 2812   1.119   2.907   0.678
  857SOL     OW 2813   1.023   2.103   0.967
  857SOL    HW1 2814   1.019   2.057   0.884
  857SOL    HW2 2815   1.017   2.035   1.033
  858SOL     OW 2816   0.609   3.351   0.479
  858SOL    HW1 2817   0.646   3.301   0.406
  858SOL    HW2 2818   0.536   3.399   0.441
  859SOL     OW 2819   1.725   2.254   1.381
  859SOL    HW1 2820   1.797   2.317   1.380
  859SOL    HW2 2821   1.754   2.183   1.324
  860SOL     OW 2822   0.271   3.205   0.306
  860SOL    HW1 2823   0.178   3.202   0.283
  860SOL    HW2 2824   0.272   3.244   0.393
  861SOL     OW 2825   0.109   2.862   1.717
  861SOL    HW1 2826   0.047   2.854   1.790
  861SOL    HW2 2827   0.194   2.844   1.756
  862SOL     OW 2828   0.677   2.059   1.500
  862SOL    HW1 2829   0.761   2.037   1.460
  862SOL    HW2 2830   0.699   2.090   1.587
  863SOL     OW 2831   0.083   2.190   0.076
  863SOL    HW1 2832   5.824   2.195   0.068
  863SOL    HW2 2833   0.116   2.203   5.823
  864SOL     OW 2834   1.428   2.720   1.399
  864SOL    HW1 2835   1.378   2.781   1.344
  864SOL    HW2 2836   1.516   2.722   1.362
  865SOL     OW 2837   0.100   2.094   0.370
  865SOL    HW1 2838   0.088   2.107   0.276
  865SOL    HW2 2839   0.143   2.008   0.377
  866SOL     OW 2840   1.164   3.205   0.135
  866SOL    HW1 2841   1.091   3.142   0.143
  866SOL    HW2 2842   1.201   3.208   0.223
  867SOL     OW 2843   0.621   2.693   1.436
  867SOL    HW1 2844   0.678   2.768   1.421
  867SOL    HW2 2845   0.681   2.618   1.443
  868SOL     OW 2846   1.482   3.643   0.982
  868SOL    HW1 2847   1.504   3.705   0.912
  868SOL    HW2 2848   1.567   3.618   1.019
  869SOL     OW 2849   0.717   2.424   1.703
  869SOL    HW1 2850   0.761   2.484   1.763
  869SOL    HW2 2851   0.739   2.336   1.736
  870SOL     OW 2852   1.473   3.059   1.631
  870SOL    HW1 2853   1.462   3.074   1.725
  870SOL    HW2 2854   1.566   3.076   1.615
  871SOL     OW 2855   0.383   3.604   1.557
  871SOL    HW1 2856   0.296   3.643   1.545
  871SOL    HW2 2857   0.367   3.522   1.604
  872SOL     OW 2858   1.667   2.742   1.256
  872SOL    HW1 2859   1.662   2.656   1.213
  872SOL    HW2 2860   1.656   2.805   1.184
  873SOL     OW 2861   1.216   2.168   0.470
  873SOL    HW1 2862   1.283   2.101   0.458
  873SOL    HW2 2863   1.247   2.221   0.543
  874SOL     OW 2864   0.589   2.599   0.675
  874SOL    HW1 2865   0.628   2.685   0.658
  874SOL    HW2 2866   0.523   2.589   0.606
  875SOL     OW 2867   1.759   2.226   1.652
  875SOL    HW1 2868   1.744   2.241   1.559
  875SOL    HW2 2869   1.686   2.168   1.679
  876SOL     OW 2870   1.750   2.796   1.511
  876SOL    HW1 2871   1.739   2.890   1.523
  876SOL    HW2 2872   1.732   2.781   1.418
  877SOL     OW 2873   0.860   3.270   0.040
  877SOL    HW1 2874   0.819   3.229   0.116
  877SOL    HW2 2875   0.900   3.350   0.074
  878SOL     OW 2876   0.664   3.649   0.942
  878SOL    HW1 2877   0.644   3.740   0.919
  878SOL    HW2 2878   0.759   3.643   0.934
  879SOL     OW 2879   0.869   2.831   0.855
  879SOL    HW1 2880   0.919   2.758   0.893
  879SOL    HW2 2881   0.833   2.877   0.931
  880SOL     OW 2882   1.093   2.883   0.095
  880SOL    HW1 2883   1.069   2.883   0.003
  880SOL    HW2 2884   1.154   2.809   0.103
  881SOL     OW 2885   1.850   3.416   0.843
  881SOL    HW1 2886   1.772   3.404   0.789
  881SOL    HW2 2887   1.846   3.347   0.909
  882SOL     OW 2888   0.225   3.167   1.852
  882SOL    HW1 2889   0.158   3.104   1.825
  882SOL    HW2 2890   0.210   3.179   1.946
  883SOL     OW 2891   0.098   3.124   0.725
  883SOL    HW1 2892   0.142   3.079   0.798
  883SOL    HW2 2893   0.111   3.066   0.650
  884SOL     OW 2894   0.683   3.268   1.631
  884SOL    HW1 2895   0.603   3.225   1.661
  884SOL    HW2 2896   0.679   3.356   1.668
  885SOL     OW 2897   1.812   2.045   1.237
  885SOL    HW1 2898   1.820   1.950   1.250
  885SOL    HW2 2899   1.822   2.057   1.143
  886SOL     OW 2900   0.443   2.295   0.532
  886SOL    HW1 2901   0.464   2.226   0.470
  886SOL    HW2 2902   0.390   2.252   0.599
  887SOL     OW 2903   1.697   3.351   1.096
  887SOL    HW1 2904   1.618   3.329   1.045
  887SOL    HW2 2905   1.704   3.279   1.159
  888SOL     OW 2906   0.343   2.420   1.290
  888SOL    HW1 2907   0.397   2.363   1.345
  888SOL    HW2 2908   0.357   2.388   1.201
  889SOL     OW 2909   0.829   3.440   0.677
  889SOL    HW1 2910   0.811   3.502   0.606
  889SOL    HW2 2911   0.755   3.380   0.677
  890SOL     OW 2912   1.430   2.089   1.118
  890SOL    HW1 2913   1.451   2.007   1.161
  890SOL    HW2 2914   1.379   2.138   1.182
  891SOL     OW 2915   1.009   1.879   1.139
  891SOL    HW1 2916   0.955   1.813   1.096
  891SOL    HW2 2917   1.097   1.841   1.141
  892SOL     OW 2918   0.785   3.189   0.304
  892SOL    HW1 2919   0.747   3.103   0.323
  892SOL    HW2 2920   0.859   3.196   0.364
  893SOL     OW 2921   0.618   3.418   1.284
  893SOL    HW1 2922   0.620   3.499   1.334
  893SOL    HW2 2923   0.706   3.410   1.247
  894SOL     OW 2924   1.347   1.915   0.181
  894SOL    HW1 2925   1.360   1.904   0.087
  894SOL    HW2 2926   1.260   1.876   0.197
  895SOL     OW 2927   1.297   2.325   0.681
  895SOL    HW1 2928   1.245   2.405   0.687
  895SOL    HW2 2929   1.293   2.286   0.768
  896SOL     OW 2930   1.586   2.060   0.881
  896SOL    HW1 2931   1.527   2.084   0.953
  896SOL    HW2 2932   1.586   2.137   0.823
  897SOL     OW 2933   0.034   2.903   0.254
  897SOL    HW1 2934   0.122   2.867   0.254
  897SOL    HW2 2935   5.815   2.834   0.291
  898SOL     OW 2936   0.884   3.517   0.344
  898SOL    HW1 2937   0.809   3.499   0.288
  898SOL    HW2 2938   0.857   3.590   0.399
  899SOL     OW 2939   0.240   2.498   1.981
  899SOL    HW1 2940   0.146   2.502   2.001
  899SOL    HW2 2941   0.244   2.461   1.892
  900SOL     OW 2942   0.243   2.133   2.849
  900SOL    HW1 2943   0.264   2.097   2.935
  900SOL    HW2 2944   0.148   2.126   2.842
  901SOL     OW 2945   0.024   2.237   2.482
  901SOL    HW1 2946   5.767   2.237   2.505
  901SOL    HW2 2947   0.027   2.199   2.395
  902SOL     OW 2948   0.571   3.155   3.044
  902SOL    HW1 2949   0.482   3.154   3.011
  902SOL    HW2 2950   0.585   3.244   3.076
  903SOL     OW 2951   1.566   3.376   2.571
  903SOL    HW1 2952   1.524   3.352   2.654
  903SOL    HW2 2953   1.494   3.377   2.507
  904SOL     OW 2954   1.132   2.560   2.560
  904SOL    HW1 2955   1.180   2.642   2.547
  904SOL    HW2 2956   1.085   2.572   2.642
  905SOL     OW 2957   1.771   2.465   2.089
  905SOL    HW1 2958   1.748   2.459   1.996
  905SOL    HW2 2959   1.734   2.386   2.129
  906SOL     OW 2960   0.752   3.002   2.906
  906SOL    HW1 2961   0.686   3.038   2.965
  906SOL    HW2 2962   0.789   3.078   2.861
  907SOL     OW 2963   0.872   2.629   3.686
  907SOL    HW1 2964   0.860   2.699   3.750
  907SOL    HW2 2965   0.894   2.675   3.605
  908SOL     OW 2966   0.688   2.861   2.507
  908SOL    HW1 2967   0.754   2.851   2.576
  908SOL    HW2 2968   0.619   2.915   2.547
  909SOL     OW 2969   0.713   3.011   3.677
  909SOL    HW1 2970   0.760   3.088   3.707
  909SOL    HW2 2971   0.631   3.045   3.641
  910SOL     OW 2972   0.326   3.285   2.919
  910SOL    HW1 2973   0.294   3.218   2.858
  910SOL    HW2 2974   0.385   3.338   2.866
  911SOL     OW 2975   1.460   3.363   3.221
  911SOL    HW1 2976   1.512   3.442   3.232
  911SOL    HW2 2977   1.392   3.369   3.288
  912SOL     OW 2978   0.457   2.261   3.346
  912SOL    HW1 2979   0.531   2.202   3.351
  912SOL    HW2 2980   0.381   2.206   3.362
  913SOL     OW 2981   1.609   2.307   2.604
  913SOL    HW1 2982   1.535   2.326   2.547
  913SOL    HW2 2983   1.618   2.385   2.659
  914SOL     OW 2984   0.233   3.576   2.323
  914SOL    HW1 2985   0.252   3.651   2.380
  914SOL    HW2 2986   0.308   3.572   2.264
  915SOL     OW 2987   1.138   3.204   3.555
  915SOL    HW1 2988   1.177   3.199   3.642
  915SOL    HW2 2989   1.085   3.124   3.549
  916SOL     OW 2990   0.258   3.305   2.404
  916SOL    HW1 2991   0.230   3.396   2.393
  916SOL    HW2 2992   0.190   3.266   2.459
  917SOL     OW 2993   0.258   2.936   2.750
  917SOL    HW1 2994   0.269   2.846   2.781
  917SOL    HW2 2995   0.199   2.976   2.813
  918SOL     OW 2996   0.614   3.654   3.288
  918SOL    HW1 2997   0.532   3.634   3.333
  918SOL    HW2 2998   0.635   3.743   3.314
  919SOL     OW 2999   0.575   2.848   2.001
  919SOL    HW1 3000   0.624   2.892   1.931
  919SOL    HW2 3001   0.616   2.878   2.082
  920SOL     OW 3002   1.596   1.989   3.327
  920SOL    HW1 3003   1.607   2.072   3.281
  920SOL    HW2 3004   1.579   2.014   3.418
  921SOL     OW 3005   0.145   2.508   2.424
  921SOL    HW1 3006   0.106   2.422   2.442
  921SOL    HW2 3007   0.122   2.561   2.500
  922SOL     OW 3008   1.824   3.626   2.189
  922SOL    HW1 3009   1.890   3.602   2.254
  922SOL    HW2 3010   1.853   3.711   2.155
  923SOL     OW 3011   0.055   3.460   2.007
  923SOL    HW1 3012   0.054   3.367   2.030
  923SOL    HW2 3013   5.805   3.493   2.035
  924SOL     OW 3014   1.692   2.783   2.508
  924SOL    HW1 3015   1.772   2.736   2.484
  924SOL    HW2 3016   1.668   2.832   2.430
  925SOL     OW 3017   1.648   2.966   2.291
  925SOL    HW1 3018   1.735   2.969   2.250
  925SOL    HW2 3019   1.653   3.029   2.363
  926SOL     OW 3020   0.146   2.618   3.452
  926SOL    HW1 3021   0.241   2.611   3.449
  926SOL    HW2 3022   0.129   2.704   3.489
  927SOL     OW 3023   0.616   3.251   2.597
  927SOL    HW1 3024   0.570   3.168   2.607
  927SOL    HW2 3025   0.599   3.278   2.507
  928SOL     OW 3026   1.288   3.100   3.283
  928SOL    HW1 3027   1.319   3.031   3.224
  928SOL    HW2 3028   1.345   3.094   3.359
  929SOL     OW 3029   0.824   1.864   2.375
  929SOL    HW1 3030   0.864   1.948   2.352
  929SOL    HW2 3031   0.730   1.882   2.380
  930SOL     OW 3032   0.184   2.812   3.138
  930SOL    HW1 3033   0.272   2.776   3.126
  930SOL    HW2 3034   0.131   2.769   3.071
  931SOL     OW 3035   1.532   2.858   2.062
  931SOL    HW1 3036   1.462   2.801   2.093
  931SOL    HW2 3037   1.573   2.891   2.141
  932SOL     OW 3038   1.187   3.673   3.486
  932SOL    HW1 3039   1.192   3.732   3.411
  932SOL    HW2 3040   1.203   3.586   3.450
  933SOL     OW 3041   0.347   2.108   3.678
  933SOL    HW1 3042   0.384   2.195   3.691
  933SOL    HW2 3043   0.255   2.117   3.703
  934SOL     OW 3044   1.469   3.281   2.811
  934SOL    HW1 3045   1.401   3.297   2.877
  934SOL    HW2 3046   1.455   3.190   2.784
  935SOL     OW 3047   1.650   3.607   2.440
  935SOL    HW1 3048   1.630   3.574   2.353
  935SOL    HW2 3049   1.629   3.535   2.500
  936SOL     OW 3050   0.599   2.581   2.130
  936SOL    HW1 3051   0.600   2.665   2.084
  936SOL    HW2 3052   0.534   2.593   2.199
  937SOL     OW 3053   1.279   2.221   2.795
  937SOL    HW1 3054   1.190   2.187   2.804
  937SOL    HW2 3055   1.330   2.167   2.855
  938SOL     OW 3056   1.568   3.535   2.171
  938SOL    HW1 3057   1.659   3.564   2.163
  938SOL    HW2 3058   1.541   3.517   2.081
  939SOL     OW 3059   0.792   2.480   3.312
  939SOL    HW1 3060   0.766   2.455   3.400
  939SOL    HW2 3061   0.755   2.412   3.256
  940SOL     OW 3062   1.394   2.336   3.540
  940SOL    HW1 3063   1.396   2.380   3.625
  940SOL    HW2 3064   1.452   2.261   3.551
  941SOL     OW 3065   0.952   2.748   3.447
  941SOL    HW1 3066   1.007   2.679   3.409
  941SOL    HW2 3067   0.903   2.783   3.372
  942SOL     OW 3068   0.993   2.273   3.098
  942SOL    HW1 3069   0.906   2.293   3.132
  942SOL    HW2 3070   0.978   2.228   3.015
  943SOL     OW 3071   1.053   2.560   2.287
  943SOL    HW1 3072   1.070   2.553   2.381
  943SOL    HW2 3073   0.970   2.514   2.274
  944SOL     OW 3074   0.088   2.665   2.637
  944SOL    HW1 3075   0.164   2.661   2.694
  944SOL    HW2 3076   0.052   2.753   2.650
  945SOL     OW 3077   0.137   3.724   3.441
  945SOL    HW1 3078   0.145   3.691   3.530
  945SOL    HW2 3079   0.044   3.715   3.421
  946SOL     OW 3080   0.897   2.212   2.057
  946SOL    HW1 3081   0.936   2.274   1.996
  946SOL    HW2 3082   0.907   2.127   2.014
  947SOL     OW 3083   1.707   2.433   3.690
  947SOL    HW1 3084   1.670   2.506   3.641
  947SOL    HW2 3085   1.735   2.371   3.622
  948SOL     OW 3086   1.380   3.005   2.404
  948SOL    HW1 3087   1.458   2.992   2.349
  948SOL    HW2 3088   1.325   3.065   2.354
  949SOL     OW 3089   0.555   2.039   2.755
  949SOL    HW1 3090   0.558   2.070   2.846
  949SOL    HW2 3091   0.547   2.118   2.702
  950SOL     OW 3092   1.003   3.307   2.333
  950SOL    HW1 3093   0.969   3.381   2.282
  950SOL    HW2 3094   0.978   3.326   2.423
  951SOL     OW 3095   0.359   3.671   2.730
  951SOL    HW1 3096   0.405   3.587   2.739
  951SOL    HW2 3097   0.425   3.737   2.751
  952SOL     OW 3098   1.802   2.923   2.733
  952SOL    HW1 3099   1.750   2.899   2.656
  952SOL    HW2 3100   1.738   2.926   2.804
  953SOL     OW 3101   1.228   3.401   3.374
  953SOL    HW1 3102   1.215   3.329   3.436
  953SOL    HW2 3103   1.158   3.389   3.309
  954SOL     OW 3104   0.306   2.808   2.108
  954SOL    HW1 3105   0.388   2.834   2.066
  954SOL    HW2 3106   0.296   2.716   2.085
  955SOL     OW 3107   1.481   2.609   2.586
  955SOL    HW1 3108   1.474   2.567   2.672
  955SOL    HW2 3109   1.559   2.664   2.593
  956SOL     OW 3110   0.470   3.123   3.599
  956SOL    HW1 3111   0.445   3.133   3.507
  956SOL    HW2 3112   0.387   3.126   3.647
  957SOL     OW 3113   1.125   3.638   2.094
  957SOL    HW1 3114   1.048   3.600   2.137
  957SOL    HW2 3115   1.148   3.576   2.025
  958SOL     OW 3116   0.213   2.135   3.372
  958SOL    HW1 3117   0.122   2.165   3.365
  958SOL    HW2 3118   0.207   2.048   3.412
  959SOL     OW 3119   1.632   3.246   1.954
  959SOL    HW1 3120   1.588   3.329   1.936
  959SOL    HW2 3121   1.566   3.179   1.934
  960SOL     OW 3122   0.472   3.602   2.177
  960SOL    HW1 3123   0.518   3.656   2.242
  960SOL    HW2 3124   0.541   3.564   2.124
  961SOL     OW 3125   1.401   1.969   2.298
  961SOL    HW1 3126   1.391   1.944   2.207
  961SOL    HW2 3127   1.495   1.975   2.312
  962SOL     OW 3128   0.248   3.655   3.097
  962SOL    HW1 3129   0.298   3.587   3.144
  962SOL    HW2 3130   0.238   3.620   3.009
  963SOL     OW 3131   0.938   3.562   2.758
  963SOL    HW1 3132   1.014   3.509   2.783
  963SOL    HW2 3133   0.896   3.512   2.689
  964SOL     OW 3134   0.402   2.556   2.331
  964SOL    HW1 3135   0.425   2.464   2.344
  964SOL    HW2 3136   0.309   2.561   2.352
  965SOL     OW 3137   1.531   2.086   3.587
  965SOL    HW1 3138   1.543   2.106   3.680
  965SOL    HW2 3139   1.461   2.021   3.585
  966SOL     OW 3140   0.643   1.982   1.964
  966SOL    HW1 3141   0.705   1.911   1.982
  966SOL    HW2 3142   0.591   1.950   1.890
  967SOL     OW 3143   0.764   2.141   3.618
  967SOL    HW1 3144   0.843   2.086   3.616
  967SOL    HW2 3145   0.717   2.112   3.696
  968SOL     OW 3146   0.875   3.384   3.056
  968SOL    HW1 3147   0.859   3.347   2.969
  968SOL    HW2 3148   0.945   3.330   3.093
  969SOL     OW 3149   1.340   2.450   3.295
  969SOL    HW1 3150   1.370   2.419   3.380
  969SOL    HW2 3151   1.376   2.539   3.287
  970SOL     OW 3152   0.817   3.254   2.805
  970SOL    HW1 3153   0.902   3.242   2.761
  970SOL    HW2 3154   0.754   3.258   2.733
  971SOL     OW 3155   0.929   2.372   2.763
  971SOL    HW1 3156   0.905   2.363   2.671
  971SOL    HW2 3157   0.958   2.284   2.788
  972SOL     OW 3158   0.561   1.925   2.357
  972SOL    HW1 3159   0.482   1.923   2.412
  972SOL    HW2 3160   0.550   2.003   2.303
  973SOL     OW 3161   1.431   3.064   1.904
  973SOL    HW1 3162   1.459   2.987   1.953
  973SOL    HW2 3163   1.345   3.084   1.938
  974SOL     OW 3164   0.300   1.908   2.041
  974SOL    HW1 3165   0.357   1.980   2.013
  974SOL    HW2 3166   0.358   1.848   2.087
  975SOL     OW 3167   0.942   2.111   2.319
  975SOL    HW1 3168   0.916   2.150   2.235
  975SOL    HW2 3169   1.036   2.126   2.325
  976SOL     OW 3170   1.080   2.545   3.320
  976SOL    HW1 3171   1.012   2.477   3.326
  976SOL    HW2 3172   1.162   2.496   3.315
  977SOL     OW 3173   1.222   3.432   2.656
  977SOL    HW1 3174   1.237   3.499   2.589
  977SOL    HW2 3175   1.290   3.448   2.722
  978SOL     OW 3176   0.474   3.014   2.599
  978SOL    HW1 3177   0.400   2.987   2.654
  978SOL    HW2 3178   0.443   2.999   2.510
  979SOL     OW 3179   1.266   3.656   2.474
  979SOL    HW1 3180   1.308   3.719   2.417
  979SOL    HW2 3181   1.194   3.705   2.515
  980SOL     OW 3182   1.023   2.400   1.887
  980SOL    HW1 3183   0.979   2.483   1.867
  980SOL    HW2 3184   1.088   2.422   1.954
  981SOL     OW 3185   0.093   2.436   3.254
  981SOL    HW1 3186   0.183   2.422   3.223
  981SOL    HW2 3187   0.100   2.505   3.319
  982SOL     OW 3188   0.572   2.088   3.027
  982SOL    HW1 3189   0.614   2.013   3.069
  982SOL    HW2 3190   0.481   2.085   3.057
  983SOL     OW 3191   0.868   2.321   2.501
  983SOL    HW1 3192   0.821   2.375   2.437
  983SOL    HW2 3193   0.889   2.241   2.453
  984SOL     OW 3194   1.017   1.915   2.611
  984SOL    HW1 3195   0.958   1.909   2.536
  984SOL    HW2 3196   0.994   1.841   2.666
  985SOL     OW 3197   1.438   3.024   2.718
  985SOL    HW1 3198   1.367   2.959   2.721
  985SOL    HW2 3199   1.459   3.032   2.625
  986SOL     OW 3200   1.465   2.470   2.834
  986SOL    HW1 3201   1.411   2.391   2.837
  986SOL    HW2 3202   1.524   2.462   2.909
  987SOL     OW 3203   1.842   2.676   2.246
  987SOL    HW1 3204   1.898   2.626   2.304
  987SOL    HW2 3205   1.815   2.614   2.178
  988SOL     OW 3206   0.490   3.284   2.020
  988SOL    HW1 3207   0.415   3.252   2.071
  988SOL    HW2 3208   0.475   3.250   1.932
  989SOL     OW 3209   1.675   3.128   2.502
  989SOL    HW1 3210   1.770   3.128   2.516
  989SOL    HW2 3211   1.647   3.216   2.527
  990SOL     OW 3212   1.394   2.434   1.933
  990SOL    HW1 3213   1.332   2.414   2.004
  990SOL    HW2 3214   1.478   2.401   1.965
  991SOL     OW 3215   0.523   2.122   2.173
  991SOL    HW1 3216   0.573   2.078   2.104
  991SOL    HW2 3217   0.500   2.207   2.135
  992SOL     OW 3218   1.749   3.102   3.428
  992SOL    HW1 3219   1.835   3.060   3.435
  992SOL    HW2 3220   1.765   3.192   3.456
  993SOL     OW 3221   1.056   3.216   3.194
  993SOL    HW1 3222   0.981   3.185   3.245
  993SOL    HW2 3223   1.132   3.175   3.236
  994SOL     OW 3224   1.609   3.489   3.518
  994SOL    HW1 3225   1.603   3.522   3.429
  994SOL    HW2 3226   1.690   3.438   3.520
  995SOL     OW 3227   1.134   3.070   2.965
  995SOL    HW1 3228   1.073   3.106   3.030
  995SOL    HW2 3229   1.101   3.102   2.881
  996SOL     OW 3230   1.626   2.959   2.939
  996SOL    HW1 3231   1.620   3.022   3.012
  996SOL    HW2 3232   1.547   2.976   2.887
  997SOL     OW 3233   0.919   1.957   3.256
  997SOL    HW1 3234   0.942   1.939   3.165
  997SOL    HW2 3235   0.998   1.996   3.293
  998SOL     OW 3236   0.984   2.978   3.584
  998SOL    HW1 3237   0.893   2.994   3.608
  998SOL    HW2 3238   0.981   2.899   3.530
  999SOL     OW 3239   0.710   2.924   2.230
  999SOL    HW1 3240   0.693   2.907   2.323
  999SOL    HW2 3241   0.786   2.870   2.209
 1000SOL     OW 3242   0.423   2.680   3.114
 1000SOL    HW1 3243   0.491   2.689   3.181
 1000SOL    HW2 3244   0.390   2.591   3.124
 1001SOL     OW 3245   1.264   2.238   3.139
 1001SOL    HW1 3246   1.296   2.316   3.185
 1001SOL    HW2 3247   1.173   2.259   3.118
 1002SOL     OW 3248   0.060   3.427   3.207
 1002SOL    HW1 3249   0.038   3.510   3.165
 1002SOL    HW2 3250   0.154   3.432   3.225
 1003SOL     OW 3251   0.398   2.968   2.342
 1003SOL    HW1 3252   0.369   3.044   2.293
 1003SOL    HW2 3253   0.383   2.894   2.283
 1004SOL     OW 3254   0.550   2.398   2.722
 1004SOL    HW1 3255   0.565   2.457   2.647
 1004SOL    HW2 3256   0.617   2.423   2.785
 1005SOL     OW 3257   1.247   3.211   2.252
 1005SOL    HW1 3258   1.303   3.281   2.285
 1005SOL    HW2 3259   1.160   3.232   2.285
 1006SOL     OW 3260   1.286   3.321   3.009
 1006SOL    HW1 3261   1.340   3.324   3.088
 1006SOL    HW2 3262   1.230   3.245   3.021
 1007SOL     OW 3263   1.580   2.482   2.344
 1007SOL    HW1 3264   1.530   2.532   2.409
 1007SOL    HW2 3265   1.622   2.549   2.290
 1008SOL     OW 3266   0.343   3.391   3.171
 1008SOL    HW1 3267   0.330   3.348   3.087
 1008SOL    HW2 3268   0.438   3.402   3.177
 1009SOL     OW 3269   0.420   2.600   3.464
 1009SOL    HW1 3270   0.484   2.644   3.407
 1009SOL    HW2 3271   0.460   2.515   3.484
 1010SOL     OW 3272   1.606   2.641   3.546
 1010SOL    HW1 3273   1.520   2.683   3.541
 1010SOL    HW2 3274   1.658   2.684   3.478
 1011SOL     OW 3275   0.995   1.991   3.615
 1011SOL    HW1 3276   1.054   2.063   3.592
 1011SOL    HW2 3277   1.044   1.912   3.591
 1012SOL     OW 3278   0.502   1.896   3.609
 1012SOL    HW1 3279   0.457   1.845   3.542
 1012SOL    HW2 3280   0.446   1.972   3.624
 1013SOL     OW 3281   0.585   2.735   2.894
 1013SOL    HW1 3282   0.617   2.825   2.894
 1013SOL    HW2 3283   0.529   2.729   2.971
 1014SOL     OW 3284   1.352   2.721   2.887
 1014SOL    HW1 3285   1.267   2.707   2.846
 1014SOL    HW2 3286   1.396   2.636   2.879
 1015SOL     OW 3287   1.202   2.390   2.126
 1015SOL    HW1 3288   1.210   2.312   2.181
 1015SOL    HW2 3289   1.159   2.454   2.183
 1016SOL     OW 3290   0.319   2.057   3.111
 1016SOL    HW1 3291   0.273   2.095   3.186
 1016SOL    HW2 3292   0.293   1.965   3.112
 1017SOL     OW 3293   0.069   3.166   3.146
 1017SOL    HW1 3294   0.101   3.119   3.223
 1017SOL    HW2 3295   0.066   3.257   3.173
 1018SOL     OW 3296   0.723   2.493   2.917
 1018SOL    HW1 3297   0.799   2.478   2.860
 1018SOL    HW2 3298   0.694   2.582   2.897
 1019SOL     OW 3299   1.736   2.823   3.716
 1019SOL    HW1 3300   1.692   2.756   3.664
 1019SOL    HW2 3301   1.678   2.839   3.790
 1020SOL     OW 3302   0.322   1.922   2.484
 1020SOL    HW1 3303   0.300   2.013   2.507
 1020SOL    HW2 3304   0.324   1.877   2.568
 1021SOL     OW 3305   1.620   2.238   2.226
 1021SOL    HW1 3306   1.647   2.173   2.290
 1021SOL    HW2 3307   1.597   2.315   2.277
 1022SOL     OW 3308   1.029   2.620   2.822
 1022SOL    HW1 3309   1.022   2.637   2.915
 1022SOL    HW2 3310   1.003   2.529   2.812
 1023SOL     OW 3311   0.984   3.430   3.581
 1023SOL    HW1 3312   0.968   3.473   3.497
 1023SOL    HW2 3313   1.025   3.347   3.558
 1024SOL     OW 3314   1.853   3.362   3.466
 1024SOL    HW1 3315   1.875   3.392   3.378
 1024SOL    HW2 3316   1.931   3.381   3.518
 1025SOL     OW 3317   0.355   2.788   3.660
 1025SOL    HW1 3318   0.430   2.805   3.716
 1025SOL    HW2 3319   0.385   2.719   3.600
 1026SOL     OW 3320   1.527   2.135   1.989
 1026SOL    HW1 3321   1.462   2.069   2.016
 1026SOL    HW2 3322   1.561   2.170   2.071
 1027SOL     OW 3323   1.290   2.687   1.892
 1027SOL    HW1 3324   1.332   2.602   1.896
 1027SOL    HW2 3325   1.321   2.726   1.810
 1028SOL     OW 3326   1.067   3.199   2.717
 1028SOL    HW1 3327   1.071   3.127   2.655
 1028SOL    HW2 3328   1.127   3.265   2.681
 1029SOL     OW 3329   0.310   2.667   2.809
 1029SOL    HW1 3330   0.405   2.683   2.804
 1029SOL    HW2 3331   0.303   2.577   2.841
 1030SOL     OW 3332   0.331   2.385   2.874
 1030SOL    HW1 3333   0.300   2.295   2.860
 1030SOL    HW2 3334   0.407   2.393   2.817
 1031SOL     OW 3335   1.134   2.236   3.546
 1031SOL    HW1 3336   1.086   2.290   3.608
 1031SOL    HW2 3337   1.221   2.276   3.542
 1032SOL     OW 3338   1.161   2.062   3.332
 1032SOL    HW1 3339   1.150   2.125   3.404
 1032SOL    HW2 3340   1.202   2.114   3.262
 1033SOL     OW 3341   0.011   3.186   2.046
 1033SOL    HW1 3342   5.753   3.203   2.056
 1033SOL    HW2 3343   0.020   3.093   2.063
 1034SOL     OW 3344   0.087   3.643   2.748
 1034SOL    HW1 3345   0.078   3.555   2.785
 1034SOL    HW2 3346   0.181   3.657   2.744
 1035SOL     OW 3347   0.500   3.433   2.773
 1035SOL    HW1 3348   0.568   3.498   2.793
 1035SOL    HW2 3349   0.542   3.374   2.710
 1036SOL     OW 3350   0.977   2.652   3.087
 1036SOL    HW1 3351   1.035   2.630   3.160
 1036SOL    HW2 3352   0.893   2.613   3.111
 1037SOL     OW 3353   0.053   2.425   2.971
 1037SOL    HW1 3354   0.136   2.403   2.929
 1037SOL    HW2 3355   0.071   2.418   3.065
 1038SOL     OW 3356   0.217   2.375   3.592
 1038SOL    HW1 3357   0.254   2.326   3.519
 1038SOL    HW2 3358   0.168   2.446   3.552
 1039SOL     OW 3359   1.380   2.797   3.520
 1039SOL    HW1 3360   1.400   2.890   3.517
 1039SOL    HW2 3361   1.376   2.771   3.428
 1040SOL     OW 3362   0.818   2.432   2.226
 1040SOL    HW1 3363   0.823   2.357   2.166
 1040SOL    HW2 3364   0.744   2.484   2.193
 1041SOL     OW 3365   1.641   2.464   3.044
 1041SOL    HW1 3366   1.630   2.405   3.119
 1041SOL    HW2 3367   1.729   2.444   3.011
 1042SOL     OW 3368   0.305   3.406   3.587
 1042SOL    HW1 3369   0.258   3.476   3.633
 1042SOL    HW2 3370   0.274   3.325   3.627
 1043SOL     OW 3371   0.710   2.311   3.118
 1043SOL    HW1 3372   0.657   2.236   3.090
 1043SOL    HW2 3373   0.703   2.374   3.047
 1044SOL     OW 3374   0.928   3.540   3.330
 1044SOL    HW1 3375   0.899   3.503   3.246
 1044SOL    HW2 3376   0.920   3.635   3.318
 1045SOL     OW 3377   0.465   2.354   2.048
 1045SOL    HW1 3378   0.526   2.424   2.070
 1045SOL    HW2 3379   0.381   2.398   2.037
 1046SOL     OW 3380   0.167   2.994   3.337
 1046SOL    HW1 3381   0.165   2.944   3.418
 1046SOL    HW2 3382   0.179   2.928   3.268
 1047SOL     OW 3383   1.324   2.908   3.082
 1047SOL    HW1 3384   1.345   2.843   3.014
 1047SOL    HW2 3385   1.256   2.962   3.044
 1048SOL     OW 3386   1.314   2.719   2.167
 1048SOL    HW1 3387   1.240   2.688   2.219
 1048SOL    HW2 3388   1.288   2.705   2.076
 1049SOL     OW 3389   1.772   3.600   3.014
 1049SOL    HW1 3390   1.835   3.627   2.946
 1049SOL    HW2 3391   1.746   3.512   2.989
 1050SOL     OW 3392   1.240   3.595   2.972
 1050SOL    HW1 3393   1.322   3.616   2.928
 1050SOL    HW2 3394   1.247   3.501   2.992
 1051SOL     OW 3395   0.087   3.083   2.892
 1051SOL    HW1 3396   0.091   3.106   2.985
 1051SOL    HW2 3397   5.831   3.096   2.868
 1052SOL     OW 3398   0.679   3.530   3.597
 1052SOL    HW1 3399   0.620   3.606   3.593
 1052SOL    HW2 3400   0.744   3.547   3.529
 1053SOL     OW 3401   1.721   2.013   2.369
 1053SOL    HW1 3402   1.792   1.998   2.307
 1053SOL    HW2 3403   1.705   1.927   2.409
 1054SOL     OW 3404   1.390   3.429   2.353
 1054SOL    HW1 3405   1.446   3.462   2.283
 1054SOL    HW2 3406   1.338   3.504   2.381
 1055SOL     OW 3407   0.184   3.627   3.695
 1055SOL    HW1 3408   0.130   3.575   3.755
 1055SOL    HW2 3409   0.232   3.686   3.752
 1056SOL     OW 3410   1.278   2.789   2.533
 1056SOL    HW1 3411   1.351   2.728   2.542
 1056SOL    HW2 3412   1.312   2.861   2.480
 1057SOL     OW 3413   0.809   3.137   3.289
 1057SOL    HW1 3414   0.782   3.177   3.372
 1057SOL    HW2 3415   0.738   3.157   3.228
 1058SOL     OW 3416   0.672   3.485   2.017
 1058SOL    HW1 3417   0.683   3.498   1.922
 1058SOL    HW2 3418   0.616   3.407   2.024
 1059SOL     OW 3419   1.626   3.590   3.253
 1059SOL    HW1 3420   1.671   3.599   3.169
 1059SOL    HW2 3421   1.610   3.680   3.282
 1060SOL     OW 3422   1.842   2.033   2.829
 1060SOL    HW1 3423   1.870   1.945   2.801
 1060SOL    HW2 3424   1.755   2.044   2.789
 1061SOL     OW 3425   0.273   2.172   2.577
 1061SOL    HW1 3426   0.188   2.209   2.554
 1061SOL    HW2 3427   0.270   2.163   2.672
 1062SOL     OW 3428   1.209   3.466   1.895
 1062SOL    HW1 3429   1.197   3.374   1.921
 1062SOL    HW2 3430   1.143   3.479   1.826
 1063SOL     OW 3431   0.823   2.868   3.236
 1063SOL    HW1 3432   0.867   2.863   3.151
 1063SOL    HW2 3433   0.822   2.962   3.256
 1064SOL     OW 3434   0.918   2.772   2.153
 1064SOL    HW1 3435   0.978   2.805   2.086
 1064SOL    HW2 3436   0.967   2.703   2.198
 1065SOL     OW 3437   1.490   3.490   1.905
 1065SOL    HW1 3438   1.396   3.480   1.890
 1065SOL    HW2 3439   1.527   3.495   1.817
 1066SOL     OW 3440   0.379   3.169   3.351
 1066SOL    HW1 3441   0.359   3.249   3.303
 1066SOL    HW2 3442   0.303   3.112   3.336
 1067SOL     OW 3443   1.612   3.147   3.145
 1067SOL    HW1 3444   1.665   3.128   3.222
 1067SOL    HW2 3445   1.550   3.213   3.174
 1068SOL     OW 3446   1.057   2.971   2.571
 1068SOL    HW1 3447   0.985   2.921   2.609
 1068SOL    HW2 3448   1.120   2.905   2.542
 1069SOL     OW 3449   1.023   2.103   2.828
 1069SOL    HW1 3450   1.019   2.056   2.745
 1069SOL    HW2 3451   1.017   2.035   2.895
 1070SOL     OW 3452   0.608   3.353   2.343
 1070SOL    HW1 3453   0.653   3.302   2.275
 1070SOL    HW2 3454   0.529   3.384   2.300
 1071SOL     OW 3455   1.723   2.253   3.240
 1071SOL    HW1 3456   1.795   2.317   3.241
 1071SOL    HW2 3457   1.755   2.182   3.185
 1072SOL     OW 3458   0.262   3.203   2.157
 1072SOL    HW1 3459   0.168   3.207   2.137
 1072SOL    HW2 3460   0.269   3.240   2.245
 1073SOL     OW 3461   0.108   2.861   3.579
 1073SOL    HW1 3462   0.047   2.855   3.652
 1073SOL    HW2 3463   0.194   2.844   3.617
 1074SOL     OW 3464   0.677   2.059   3.362
 1074SOL    HW1 3465   0.761   2.037   3.322
 1074SOL    HW2 3466   0.699   2.090   3.449
 1075SOL     OW 3467   0.089   2.172   1.906
 1075SOL    HW1 3468   5.830   2.172   1.912
 1075SOL    HW2 3469   0.111   2.253   1.860
 1076SOL     OW 3470   1.427   2.720   3.260
 1076SOL    HW1 3471   1.378   2.781   3.205
 1076SOL    HW2 3472   1.516   2.722   3.225
 1077SOL     OW 3473   0.094   2.116   2.226
 1077SOL    HW1 3474   0.104   2.165   2.145
 1077SOL    HW2 3475   0.159   2.046   2.220
 1078SOL     OW 3476   1.178   3.199   1.979
 1078SOL    HW1 3477   1.087   3.169   1.980
 1078SOL    HW2 3478   1.204   3.198   2.071
 1079SOL     OW 3479   0.621   2.692   3.298
 1079SOL    HW1 3480   0.678   2.768   3.283
 1079SOL    HW2 3481   0.681   2.618   3.305
 1080SOL     OW 3482   1.482   3.641   2.844
 1080SOL    HW1 3483   1.504   3.701   2.773
 1080SOL    HW2 3484   1.566   3.618   2.884
 1081SOL     OW 3485   0.717   2.424   3.564
 1081SOL    HW1 3486   0.761   2.484   3.625
 1081SOL    HW2 3487   0.738   2.337   3.598
 1082SOL     OW 3488   1.472   3.059   3.493
 1082SOL    HW1 3489   1.458   3.073   3.586
 1082SOL    HW2 3490   1.565   3.076   3.479
 1083SOL     OW 3491   0.383   3.604   3.418
 1083SOL    HW1 3492   0.296   3.642   3.407
 1083SOL    HW2 3493   0.367   3.522   3.466
 1084SOL     OW 3494   1.667   2.742   3.117
 1084SOL    HW1 3495   1.662   2.656   3.074
 1084SOL    HW2 3496   1.657   2.805   3.045
 1085SOL     OW 3497   1.216   2.181   2.319
 1085SOL    HW1 3498   1.279   2.109   2.312
 1085SOL    HW2 3499   1.246   2.231   2.396
 1086SOL     OW 3500   0.589   2.599   2.534
 1086SOL    HW1 3501   0.628   2.685   2.519
 1086SOL    HW2 3502   0.524   2.590   2.465
 1087SOL     OW 3503   1.759   2.224   3.512
 1087SOL    HW1 3504   1.742   2.239   3.419
 1087SOL    HW2 3505   1.687   2.168   3.540
 1088SOL     OW 3506   1.748   2.796   3.372
 1088SOL    HW1 3507   1.736   2.890   3.385
 1088SOL    HW2 3508   1.730   2.782   3.279
 1089SOL     OW 3509   0.865   3.228   1.902
 1089SOL    HW1 3510   0.825   3.254   1.984
 1089SOL    HW2 3511   0.879   3.310   1.854
 1090SOL     OW 3512   0.663   3.649   2.802
 1090SOL    HW1 3513   0.643   3.740   2.781
 1090SOL    HW2 3514   0.759   3.644   2.796
 1091SOL     OW 3515   0.870   2.831   2.717
 1091SOL    HW1 3516   0.919   2.759   2.755
 1091SOL    HW2 3517   0.832   2.877   2.792
 1092SOL     OW 3518   1.079   2.851   1.951
 1092SOL    HW1 3519   1.057   2.902   1.873
 1092SOL    HW2 3520   1.153   2.796   1.924
 1093SOL     OW 3521   1.849   3.418   2.711
 1093SOL    HW1 3522   1.778   3.399   2.649
 1093SOL    HW2 3523   1.846   3.346   2.774
 1094SOL     OW 3524   0.226   3.167   3.715
 1094SOL    HW1 3525   0.158   3.105   3.689
 1094SOL    HW2 3526   0.213   3.180   3.809
 1095SOL     OW 3527   0.106   3.124   2.579
 1095SOL    HW1 3528   0.145   3.077   2.652
 1095SOL    HW2 3529   0.113   3.064   2.505
 1096SOL     OW 3530   0.683   3.269   3.491
 1096SOL    HW1 3531   0.604   3.225   3.523
 1096SOL    HW2 3532   0.678   3.356   3.530
 1097SOL     OW 3533   1.819   2.044   3.100
 1097SOL    HW1 3534   1.812   1.949   3.111
 1097SOL    HW2 3535   1.827   2.057   3.005
 1098SOL     OW 3536   0.440   2.296   2.387
 1098SOL    HW1 3537   0.463   2.223   2.329
 1098SOL    HW2 3538   0.388   2.255   2.457
 1099SOL     OW 3539   1.696   3.348   2.960
 1099SOL    HW1 3540   1.618   3.328   2.908
 1099SOL    HW2 3541   1.701   3.278   3.024
 1100SOL     OW 3542   0.343   2.420   3.152
 1100SOL    HW1 3543   0.396   2.363   3.208
 1100SOL    HW2 3544   0.357   2.387   3.064
 1101SOL     OW 3545   0.831   3.440   2.537
 1101SOL    HW1 3546   0.811   3.501   2.466
 1101SOL    HW2 3547   0.756   3.380   2.539
 1102SOL     OW 3548   1.431   2.089   2.980
 1102SOL    HW1 3549   1.447   2.005   3.023
 1102SOL    HW2 3550   1.379   2.139   3.043
 1103SOL     OW 3551   1.009   1.880   3.000
 1103SOL    HW1 3552   0.954   1.813   2.959
 1103SOL    HW2 3553   1.097   1.841   3.003
 1104SOL     OW 3554   0.773   3.195   2.179
 1104SOL    HW1 3555   0.743   3.105   2.185
 1104SOL    HW2 3556   0.855   3.197   2.229
 1105SOL     OW 3557   0.618   3.418   3.145
 1105SOL    HW1 3558   0.620   3.499   3.196
 1105SOL    HW2 3559   0.707   3.410   3.108
 1106SOL     OW 3560   1.354   1.915   2.030
 1106SOL    HW1 3561   1.385   1.848   1.969
 1106SOL    HW2 3562   1.266   1.887   2.054
 1107SOL     OW 3563   1.297   2.324   2.541
 1107SOL    HW1 3564   1.244   2.404   2.546
 1107SOL    HW2 3565   1.292   2.286   2.629
 1108SOL     OW 3566   1.586   2.061   2.743
 1108SOL    HW1 3567   1.528   2.084   2.815
 1108SOL    HW2 3568   1.585   2.138   2.686
 1109SOL     OW 3569   0.052   2.922   2.095
 1109SOL    HW1 3570   0.138   2.881   2.095
 1109SOL    HW2 3571   5.828   2.852   2.122
 1110SOL     OW 3572   0.889   3.520   2.200
 1110SOL    HW1 3573   0.814   3.502   2.143
 1110SOL    HW2 3574   0.860   3.592   2.256
 1111SOL     OW 3575   0.240   2.498   3.843
 1111SOL    HW1 3576   0.146   2.502   3.863
 1111SOL    HW2 3577   0.244   2.461   3.754
 1112SOL     OW 3578   0.243   2.134   4.710
 1112SOL    HW1 3579   0.264   2.098   4.797
 1112SOL    HW2 3580   0.148   2.127   4.704
 1113SOL     OW 3581   0.024   2.238   4.344
 1113SOL    HW1 3582   5.767   2.237   4.368
 1113SOL    HW2 3583   0.027   2.199   4.257
 1114SOL     OW 3584   0.571   3.155   4.906
 1114SOL    HW1 3585   0.481   3.155   4.873
 1114SOL    HW2 3586   0.585   3.244   4.939
 1115SOL     OW 3587   1.566   3.375   4.433
 1115SOL    HW1 3588   1.524   3.353   4.516
 1115SOL    HW2 3589   1.495   3.378   4.370
 1116SOL     OW 3590   1.130   2.560   4.421
 1116SOL    HW1 3591   1.179   2.642   4.409
 1116SOL    HW2 3592   1.084   2.572   4.504
 1117SOL     OW 3593   1.777   2.463   3.949
 1117SOL    HW1 3594   1.751   2.455   3.857
 1117SOL    HW2 3595   1.734   2.389   3.993
 1118SOL     OW 3596   0.750   3.001   4.767
 1118SOL    HW1 3597   0.685   3.038   4.826
 1118SOL    HW2 3598   0.788   3.077   4.723
 1119SOL     OW 3599   0.865   2.647   5.547
 1119SOL    HW1 3600   0.879   2.722   5.605
 1119SOL    HW2 3601   0.885   2.681   5.459
 1120SOL     OW 3602   0.687   2.861   4.370
 1120SOL    HW1 3603   0.754   2.851   4.438
 1120SOL    HW2 3604   0.619   2.915   4.410
 1121SOL     OW 3605   0.719   3.007   5.528
 1121SOL    HW1 3606   0.762   3.088   5.556
 1121SOL    HW2 3607   0.632   3.035   5.498
 1122SOL     OW 3608   0.325   3.286   4.780
 1122SOL    HW1 3609   0.295   3.218   4.720
 1122SOL    HW2 3610   0.386   3.339   4.728
 1123SOL     OW 3611   1.460   3.363   5.081
 1123SOL    HW1 3612   1.514   3.442   5.090
 1123SOL    HW2 3613   1.396   3.369   5.151
 1124SOL     OW 3614   0.455   2.263   5.209
 1124SOL    HW1 3615   0.532   2.206   5.215
 1124SOL    HW2 3616   0.381   2.205   5.225
 1125SOL     OW 3617   1.610   2.307   4.468
 1125SOL    HW1 3618   1.534   2.329   4.414
 1125SOL    HW2 3619   1.615   2.377   4.533
 1126SOL     OW 3620   0.233   3.577   4.185
 1126SOL    HW1 3621   0.252   3.651   4.243
 1126SOL    HW2 3622   0.309   3.572   4.127
 1127SOL     OW 3623   1.137   3.203   5.409
 1127SOL    HW1 3624   1.183   3.190   5.492
 1127SOL    HW2 3625   1.082   3.125   5.400
 1128SOL     OW 3626   0.257   3.305   4.265
 1128SOL    HW1 3627   0.230   3.396   4.255
 1128SOL    HW2 3628   0.190   3.265   4.321
 1129SOL     OW 3629   0.256   2.936   4.610
 1129SOL    HW1 3630   0.269   2.846   4.642
 1129SOL    HW2 3631   0.198   2.976   4.675
 1130SOL     OW 3632   0.613   3.655   5.148
 1130SOL    HW1 3633   0.531   3.635   5.194
 1130SOL    HW2 3634   0.633   3.745   5.174
 1131SOL     OW 3635   0.575   2.848   3.863
 1131SOL    HW1 3636   0.625   2.892   3.793
 1131SOL    HW2 3637   0.616   2.878   3.944
 1132SOL     OW 3638   1.591   1.993   5.184
 1132SOL    HW1 3639   1.620   2.070   5.135
 1132SOL    HW2 3640   1.582   2.025   5.274
 1133SOL     OW 3641   0.144   2.508   4.285
 1133SOL    HW1 3642   0.107   2.421   4.305
 1133SOL    HW2 3643   0.122   2.561   4.362
 1134SOL     OW 3644   1.843   3.617   4.055
 1134SOL    HW1 3645   1.909   3.590   4.118
 1134SOL    HW2 3646   1.863   3.709   4.037
 1135SOL     OW 3647   0.055   3.460   3.868
 1135SOL    HW1 3648   0.053   3.367   3.891
 1135SOL    HW2 3649   5.806   3.494   3.898
 1136SOL     OW 3650   1.689   2.781   4.368
 1136SOL    HW1 3651   1.773   2.738   4.350
 1136SOL    HW2 3652   1.669   2.830   4.289
 1137SOL     OW 3653   1.649   2.967   4.152
 1137SOL    HW1 3654   1.736   2.970   4.112
 1137SOL    HW2 3655   1.654   3.029   4.224
 1138SOL     OW 3656   0.147   2.620   5.310
 1138SOL    HW1 3657   0.242   2.615   5.305
 1138SOL    HW2 3658   0.129   2.704   5.351
 1139SOL     OW 3659   0.616   3.251   4.459
 1139SOL    HW1 3660   0.570   3.168   4.469
 1139SOL    HW2 3661   0.599   3.277   4.369
 1140SOL     OW 3662   1.287   3.100   5.142
 1140SOL    HW1 3663   1.317   3.031   5.083
 1140SOL    HW2 3664   1.347   3.095   5.217
 1141SOL     OW 3665   0.824   1.863   4.235
 1141SOL    HW1 3666   0.864   1.947   4.214
 1141SOL    HW2 3667   0.730   1.882   4.241
 1142SOL     OW 3668   0.184   2.811   5.000
 1142SOL    HW1 3669   0.272   2.776   4.989
 1142SOL    HW2 3670   0.132   2.769   4.931
 1143SOL     OW 3671   1.532   2.858   3.923
 1143SOL    HW1 3672   1.462   2.802   3.956
 1143SOL    HW2 3673   1.574   2.893   4.002
 1144SOL     OW 3674   1.185   3.674   5.351
 1144SOL    HW1 3675   1.192   3.733   5.276
 1144SOL    HW2 3676   1.200   3.587   5.314
 1145SOL     OW 3677   0.356   2.117   5.537
 1145SOL    HW1 3678   0.401   2.194   5.571
 1145SOL    HW2 3679   0.264   2.131   5.560
 1146SOL     OW 3680   1.467   3.282   4.672
 1146SOL    HW1 3681   1.400   3.297   4.739
 1146SOL    HW2 3682   1.454   3.191   4.646
 1147SOL     OW 3683   1.655   3.609   4.301
 1147SOL    HW1 3684   1.636   3.576   4.213
 1147SOL    HW2 3685   1.634   3.536   4.359
 1148SOL     OW 3686   0.598   2.581   3.991
 1148SOL    HW1 3687   0.601   2.665   3.947
 1148SOL    HW2 3688   0.534   2.593   4.061
 1149SOL     OW 3689   1.278   2.217   4.656
 1149SOL    HW1 3690   1.189   2.185   4.667
 1149SOL    HW2 3691   1.330   2.164   4.717
 1150SOL     OW 3692   1.579   3.535   4.034
 1150SOL    HW1 3693   1.671   3.562   4.026
 1150SOL    HW2 3694   1.552   3.518   3.944
 1151SOL     OW 3695   0.786   2.483   5.172
 1151SOL    HW1 3696   0.764   2.457   5.261
 1151SOL    HW2 3697   0.752   2.413   5.117
 1152SOL     OW 3698   1.387   2.334   5.391
 1152SOL    HW1 3699   1.399   2.374   5.477
 1152SOL    HW2 3700   1.441   2.255   5.393
 1153SOL     OW 3701   0.951   2.745   5.306
 1153SOL    HW1 3702   1.006   2.676   5.269
 1153SOL    HW2 3703   0.902   2.780   5.231
 1154SOL     OW 3704   0.991   2.277   4.960
 1154SOL    HW1 3705   0.903   2.294   4.993
 1154SOL    HW2 3706   0.977   2.228   4.879
 1155SOL     OW 3707   1.053   2.560   4.149
 1155SOL    HW1 3708   1.070   2.554   4.243
 1155SOL    HW2 3709   0.970   2.514   4.137
 1156SOL     OW 3710   0.088   2.665   4.499
 1156SOL    HW1 3711   0.165   2.661   4.556
 1156SOL    HW2 3712   0.054   2.754   4.511
 1157SOL     OW 3713   0.135   3.727   5.298
 1157SOL    HW1 3714   0.145   3.693   5.387
 1157SOL    HW2 3715   0.042   3.717   5.279
 1158SOL     OW 3716   0.897   2.212   3.919
 1158SOL    HW1 3717   0.936   2.274   3.858
 1158SOL    HW2 3718   0.909   2.126   3.877
 1159SOL     OW 3719   1.693   2.444   5.573
 1159SOL    HW1 3720   1.668   2.516   5.515
 1159SOL    HW2 3721   1.724   2.375   5.514
 1160SOL     OW 3722   1.379   3.004   4.265
 1160SOL    HW1 3723   1.459   2.993   4.212
 1160SOL    HW2 3724   1.326   3.066   4.215
 1161SOL     OW 3725   0.554   2.039   4.617
 1161SOL    HW1 3726   0.558   2.069   4.708
 1161SOL    HW2 3727   0.548   2.119   4.565
 1162SOL     OW 3728   1.002   3.305   4.193
 1162SOL    HW1 3729   0.969   3.380   4.144
 1162SOL    HW2 3730   0.981   3.325   4.285
 1163SOL     OW 3731   0.359   3.671   4.592
 1163SOL    HW1 3732   0.405   3.588   4.601
 1163SOL    HW2 3733   0.425   3.737   4.613
 1164SOL     OW 3734   1.800   2.918   4.591
 1164SOL    HW1 3735   1.745   2.895   4.516
 1164SOL    HW2 3736   1.739   2.924   4.665
 1165SOL     OW 3737   1.228   3.403   5.237
 1165SOL    HW1 3738   1.214   3.329   5.296
 1165SOL    HW2 3739   1.164   3.389   5.166
 1166SOL     OW 3740   0.306   2.809   3.970
 1166SOL    HW1 3741   0.389   2.834   3.928
 1166SOL    HW2 3742   0.296   2.716   3.949
 1167SOL     OW 3743   1.480   2.607   4.448
 1167SOL    HW1 3744   1.473   2.565   4.533
 1167SOL    HW2 3745   1.558   2.662   4.454
 1168SOL     OW 3746   0.472   3.104   5.454
 1168SOL    HW1 3747   0.445   3.119   5.363
 1168SOL    HW2 3748   0.395   3.128   5.506
 1169SOL     OW 3749   1.123   3.641   3.953
 1169SOL    HW1 3750   1.049   3.601   3.998
 1169SOL    HW2 3751   1.147   3.577   3.885
 1170SOL     OW 3752   0.214   2.132   5.230
 1170SOL    HW1 3753   0.123   2.164   5.228
 1170SOL    HW2 3754   0.208   2.046   5.271
 1171SOL     OW 3755   1.628   3.243   3.809
 1171SOL    HW1 3756   1.586   3.328   3.798
 1171SOL    HW2 3757   1.559   3.179   3.792
 1172SOL     OW 3758   0.472   3.602   4.040
 1172SOL    HW1 3759   0.517   3.656   4.104
 1172SOL    HW2 3760   0.541   3.564   3.986
 1173SOL     OW 3761   1.401   1.970   4.160
 1173SOL    HW1 3762   1.393   1.944   4.069
 1173SOL    HW2 3763   1.495   1.976   4.176
 1174SOL     OW 3764   0.247   3.655   4.960
 1174SOL    HW1 3765   0.297   3.589   5.008
 1174SOL    HW2 3766   0.240   3.620   4.871
 1175SOL     OW 3767   0.938   3.561   4.622
 1175SOL    HW1 3768   1.016   3.511   4.644
 1175SOL    HW2 3769   0.896   3.511   4.552
 1176SOL     OW 3770   0.401   2.556   4.192
 1176SOL    HW1 3771   0.424   2.465   4.206
 1176SOL    HW2 3772   0.308   2.561   4.214
 1177SOL     OW 3773   1.480   2.077   5.441
 1177SOL    HW1 3774   1.531   2.105   5.517
 1177SOL    HW2 3775   1.461   1.984   5.458
 1178SOL     OW 3776   0.643   1.982   3.826
 1178SOL    HW1 3777   0.704   1.911   3.845
 1178SOL    HW2 3778   0.591   1.950   3.752
 1179SOL     OW 3779   0.763   2.137   5.471
 1179SOL    HW1 3780   0.844   2.087   5.477
 1179SOL    HW2 3781   0.730   2.142   5.560
 1180SOL     OW 3782   0.875   3.384   4.919
 1180SOL    HW1 3783   0.859   3.347   4.832
 1180SOL    HW2 3784   0.945   3.330   4.956
 1181SOL     OW 3785   1.336   2.454   5.152
 1181SOL    HW1 3786   1.369   2.415   5.233
 1181SOL    HW2 3787   1.381   2.538   5.146
 1182SOL     OW 3788   0.817   3.254   4.667
 1182SOL    HW1 3789   0.902   3.242   4.624
 1182SOL    HW2 3790   0.754   3.258   4.595
 1183SOL     OW 3791   0.928   2.372   4.626
 1183SOL    HW1 3792   0.904   2.362   4.534
 1183SOL    HW2 3793   0.959   2.285   4.652
 1184SOL     OW 3794   0.560   1.925   4.219
 1184SOL    HW1 3795   0.482   1.923   4.274
 1184SOL    HW2 3796   0.549   2.003   4.165
 1185SOL     OW 3797   1.427   3.061   3.764
 1185SOL    HW1 3798   1.457   2.986   3.815
 1185SOL    HW2 3799   1.342   3.083   3.802
 1186SOL     OW 3800   0.301   1.908   3.903
 1186SOL    HW1 3801   0.358   1.980   3.877
 1186SOL    HW2 3802   0.358   1.847   3.949
 1187SOL     OW 3803   0.941   2.111   4.181
 1187SOL    HW1 3804   0.916   2.151   4.098
 1187SOL    HW2 3805   1.036   2.126   4.188
 1188SOL     OW 3806   1.081   2.545   5.180
 1188SOL    HW1 3807   1.021   2.471   5.189
 1188SOL    HW2 3808   1.168   2.504   5.175
 1189SOL     OW 3809   1.221   3.432   4.518
 1189SOL    HW1 3810   1.237   3.499   4.451
 1189SOL    HW2 3811   1.290   3.446   4.583
 1190SOL     OW 3812   0.473   3.014   4.461
 1190SOL    HW1 3813   0.400   2.987   4.516
 1190SOL    HW2 3814   0.442   2.999   4.372
 1191SOL     OW 3815   1.267   3.655   4.334
 1191SOL    HW1 3816   1.314   3.717   4.279
 1191SOL    HW2 3817   1.198   3.707   4.376
 1192SOL     OW 3818   1.024   2.400   3.749
 1192SOL    HW1 3819   0.980   2.483   3.730
 1192SOL    HW2 3820   1.087   2.421   3.817
 1193SOL     OW 3821   0.092   2.435   5.116
 1193SOL    HW1 3822   0.182   2.420   5.085
 1193SOL    HW2 3823   0.100   2.507   5.178
 1194SOL     OW 3824   0.572   2.087   4.889
 1194SOL    HW1 3825   0.615   2.015   4.934
 1194SOL    HW2 3826   0.481   2.084   4.919
 1195SOL     OW 3827   0.867   2.320   4.363
 1195SOL    HW1 3828   0.822   2.375   4.299
 1195SOL    HW2 3829   0.889   2.240   4.315
 1196SOL     OW 3830   1.017   1.915   4.473
 1196SOL    HW1 3831   0.958   1.908   4.398
 1196SOL    HW2 3832   0.994   1.841   4.529
 1197SOL     OW 3833   1.436   3.025   4.580
 1197SOL    HW1 3834   1.369   2.956   4.585
 1197SOL    HW2 3835   1.456   3.031   4.487
 1198SOL     OW 3836   1.467   2.468   4.694
 1198SOL    HW1 3837   1.412   2.390   4.704
 1198SOL    HW2 3838   1.527   2.465   4.768
 1199SOL     OW 3839   1.844   2.675   4.106
 1199SOL    HW1 3840   1.900   2.626   4.166
 1199SOL    HW2 3841   1.818   2.611   4.040
 1200SOL     OW 3842   0.490   3.284   3.882
 1200SOL    HW1 3843   0.415   3.252   3.933
 1200SOL    HW2 3844   0.475   3.249   3.794
 1201SOL     OW 3845   1.674   3.128   4.363
 1201SOL    HW1 3846   1.768   3.128   4.381
 1201SOL    HW2 3847   1.645   3.216   4.388
 1202SOL     OW 3848   1.394   2.434   3.796
 1202SOL    HW1 3849   1.331   2.414   3.865
 1202SOL    HW2 3850   1.478   2.403   3.830
 1203SOL     OW 3851   0.522   2.122   4.035
 1203SOL    HW1 3852   0.573   2.078   3.966
 1203SOL    HW2 3853   0.500   2.207   3.997
 1204SOL     OW 3854   1.750   3.104   5.290
 1204SOL    HW1 3855   1.837   3.063   5.290
 1204SOL    HW2 3856   1.767   3.194   5.320
 1205SOL     OW 3857   1.056   3.216   5.056
 1205SOL    HW1 3858   0.981   3.185   5.107
 1205SOL    HW2 3859   1.132   3.175   5.097
 1206SOL     OW 3860   1.609   3.489   5.375
 1206SOL    HW1 3861   1.604   3.522   5.286
 1206SOL    HW2 3862   1.691   3.440   5.379
 1207SOL     OW 3863   1.132   3.070   4.827
 1207SOL    HW1 3864   1.072   3.107   4.892
 1207SOL    HW2 3865   1.100   3.103   4.743
 1208SOL     OW 3866   1.628   2.961   4.798
 1208SOL    HW1 3867   1.623   3.021   4.873
 1208SOL    HW2 3868   1.548   2.978   4.749
 1209SOL     OW 3869   0.918   1.957   5.117
 1209SOL    HW1 3870   0.940   1.938   5.025
 1209SOL    HW2 3871   0.997   1.996   5.152
 1210SOL     OW 3872   0.983   2.978   5.435
 1210SOL    HW1 3873   0.892   2.994   5.461
 1210SOL    HW2 3874   0.980   2.899   5.383
 1211SOL     OW 3875   0.710   2.924   4.092
 1211SOL    HW1 3876   0.693   2.907   4.185
 1211SOL    HW2 3877   0.785   2.870   4.071
 1212SOL     OW 3878   0.422   2.680   4.976
 1212SOL    HW1 3879   0.490   2.689   5.043
 1212SOL    HW2 3880   0.391   2.590   4.987
 1213SOL     OW 3881   1.263   2.239   4.998
 1213SOL    HW1 3882   1.299   2.314   5.045
 1213SOL    HW2 3883   1.171   2.262   4.981
 1214SOL     OW 3884   0.061   3.427   5.069
 1214SOL    HW1 3885   0.041   3.510   5.027
 1214SOL    HW2 3886   0.155   3.431   5.087
 1215SOL     OW 3887   0.396   2.967   4.204
 1215SOL    HW1 3888   0.369   3.044   4.154
 1215SOL    HW2 3889   0.382   2.894   4.144
 1216SOL     OW 3890   0.550   2.398   4.583
 1216SOL    HW1 3891   0.565   2.457   4.509
 1216SOL    HW2 3892   0.617   2.422   4.647
 1217SOL     OW 3893   1.248   3.212   4.113
 1217SOL    HW1 3894   1.303   3.282   4.145
 1217SOL    HW2 3895   1.161   3.232   4.147
 1218SOL     OW 3896   1.286   3.321   4.872
 1218SOL    HW1 3897   1.342   3.325   4.949
 1218SOL    HW2 3898   1.231   3.244   4.885
 1219SOL     OW 3899   1.578   2.486   4.202
 1219SOL    HW1 3900   1.530   2.530   4.273
 1219SOL    HW2 3901   1.623   2.556   4.156
 1220SOL     OW 3902   0.343   3.391   5.034
 1220SOL    HW1 3903   0.330   3.348   4.949
 1220SOL    HW2 3904   0.438   3.402   5.041
 1221SOL     OW 3905   0.421   2.595   5.322
 1221SOL    HW1 3906   0.484   2.640   5.266
 1221SOL    HW2 3907   0.463   2.512   5.343
 1222SOL     OW 3908   1.604   2.648   5.413
 1222SOL    HW1 3909   1.517   2.686   5.399
 1222SOL    HW2 3910   1.656   2.682   5.340
 1223SOL     OW 3911   1.004   1.994   5.495
 1223SOL    HW1 3912   1.056   2.068   5.463
 1223SOL    HW2 3913   1.045   1.917   5.455
 1224SOL     OW 3914   0.502   1.899   5.462
 1224SOL    HW1 3915   0.456   1.847   5.397
 1224SOL    HW2 3916   0.449   1.977   5.473
 1225SOL     OW 3917   0.583   2.737   4.754
 1225SOL    HW1 3918   0.619   2.825   4.757
 1225SOL    HW2 3919   0.530   2.731   4.833
 1226SOL     OW 3920   1.353   2.722   4.746
 1226SOL    HW1 3921   1.267   2.704   4.708
 1226SOL    HW2 3922   1.399   2.638   4.743
 1227SOL     OW 3923   1.201   2.390   3.987
 1227SOL    HW1 3924   1.210   2.312   4.042
 1227SOL    HW2 3925   1.159   2.455   4.044
 1228SOL     OW 3926   0.318   2.057   4.973
 1228SOL    HW1 3927   0.276   2.095   5.050
 1228SOL    HW2 3928   0.292   1.965   4.974
 1229SOL     OW 3929   0.066   3.166   5.008
 1229SOL    HW1 3930   0.100   3.119   5.084
 1229SOL    HW2 3931   0.065   3.258   5.035
 1230SOL     OW 3932   0.722   2.492   4.778
 1230SOL    HW1 3933   0.799   2.476   4.724
 1230SOL    HW2 3934   0.696   2.581   4.758
 1231SOL     OW 3935   1.748   2.820   5.572
 1231SOL    HW1 3936   1.703   2.756   5.517
 1231SOL    HW2 3937   1.687   2.838   5.644
 1232SOL     OW 3938   0.322   1.922   4.347
 1232SOL    HW1 3939   0.300   2.013   4.369
 1232SOL    HW2 3940   0.325   1.877   4.431
 1233SOL     OW 3941   1.620   2.241   4.087
 1233SOL    HW1 3942   1.646   2.175   4.152
 1233SOL    HW2 3943   1.596   2.318   4.138
 1234SOL     OW 3944   1.029   2.621   4.684
 1234SOL    HW1 3945   1.022   2.638   4.778
 1234SOL    HW2 3946   1.003   2.529   4.675
 1235SOL     OW 3947   0.987   3.432   5.441
 1235SOL    HW1 3948   0.963   3.474   5.358
 1235SOL    HW2 3949   1.026   3.349   5.414
 1236SOL     OW 3950   1.853   3.366   5.329
 1236SOL    HW1 3951   1.874   3.392   5.239
 1236SOL    HW2 3952   1.933   3.382   5.378
 1237SOL     OW 3953   0.355   2.783   5.513
 1237SOL    HW1 3954   0.433   2.837   5.522
 1237SOL    HW2 3955   0.382   2.710   5.458
 1238SOL     OW 3956   1.529   2.134   3.851
 1238SOL    HW1 3957   1.464   2.069   3.878
 1238SOL    HW2 3958   1.562   2.171   3.933
 1239SOL     OW 3959   1.288   2.686   3.753
 1239SOL    HW1 3960   1.331   2.601   3.758
 1239SOL    HW2 3961   1.321   2.725   3.671
 1240SOL     OW 3962   1.066   3.199   4.578
 1240SOL    HW1 3963   1.071   3.127   4.516
 1240SOL    HW2 3964   1.127   3.265   4.544
 1241SOL     OW 3965   0.311   2.668   4.671
 1241SOL    HW1 3966   0.405   2.685   4.668
 1241SOL    HW2 3967   0.304   2.578   4.702
 1242SOL     OW 3968   0.330   2.385   4.736
 1242SOL    HW1 3969   0.300   2.296   4.722
 1242SOL    HW2 3970   0.407   2.394   4.679
 1243SOL     OW 3971   1.136   2.225   5.405
 1243SOL    HW1 3972   1.088   2.294   5.452
 1243SOL    HW2 3973   1.226   2.259   5.399
 1244SOL     OW 3974   1.160   2.058   5.191
 1244SOL    HW1 3975   1.155   2.118   5.265
 1244SOL    HW2 3976   1.208   2.106   5.123
 1245SOL     OW 3977   0.010   3.186   3.907
 1245SOL    HW1 3978   5.753   3.203   3.918
 1245SOL    HW2 3979   0.020   3.093   3.924
 1246SOL     OW 3980   0.087   3.642   4.610
 1246SOL    HW1 3981   0.078   3.555   4.647
 1246SOL    HW2 3982   0.182   3.657   4.606
 1247SOL     OW 3983   0.500   3.433   4.634
 1247SOL    HW1 3984   0.568   3.498   4.656
 1247SOL    HW2 3985   0.543   3.374   4.573
 1248SOL     OW 3986   0.976   2.653   4.950
 1248SOL    HW1 3987   1.037   2.631   5.021
 1248SOL    HW2 3988   0.893   2.611   4.975
 1249SOL     OW 3989   0.053   2.425   4.833
 1249SOL    HW1 3990   0.136   2.404   4.790
 1249SOL    HW2 3991   0.072   2.417   4.926
 1250SOL     OW 3992   0.213   2.376   5.446
 1250SOL    HW1 3993   0.267   2.331   5.381
 1250SOL    HW2 3994   0.175   2.449   5.398
 1251SOL     OW 3995   1.374   2.803   5.377
 1251SOL    HW1 3996   1.398   2.895   5.372
 1251SOL    HW2 3997   1.375   2.773   5.286
 1252SOL     OW 3998   0.818   2.431   4.088
 1252SOL    HW1 3999   0.822   2.357   4.027
 1252SOL    HW2 4000   0.744   2.483   4.056
 1253SOL     OW 4001   1.646   2.475   4.899
 1253SOL    HW1 4002   1.637   2.408   4.967
 1253SOL    HW2 4003   1.733   2.460   4.862
 1254SOL     OW 4004   0.296   3.407   5.439
 1254SOL    HW1 4005   0.252   3.475   5.490
 1254SOL    HW2 4006   0.280   3.326   5.488
 1255SOL     OW 4007   0.707   2.311   4.980
 1255SOL    HW1 4008   0.656   2.236   4.950
 1255SOL    HW2 4009   0.701   2.374   4.908
 1256SOL     OW 4010   0.922   3.543   5.193
 1256SOL    HW1 4011   0.899   3.503   5.109
 1256SOL    HW2 4012   0.917   3.637   5.177
 1257SOL     OW 4013   0.465   2.354   3.909
 1257SOL    HW1 4014   0.526   2.424   3.931
 1257SOL    HW2 4015   0.381   2.398   3.898
 1258SOL     OW 4016   0.165   2.994   5.198
 1258SOL    HW1 4017   0.164   2.945   5.280
 1258SOL    HW2 4018   0.178   2.928   5.130
 1259SOL     OW 4019   1.324   2.908   4.943
 1259SOL    HW1 4020   1.346   2.844   4.875
 1259SOL    HW2 4021   1.255   2.962   4.903
 1260SOL     OW 4022   1.315   2.720   4.028
 1260SOL    HW1 4023   1.242   2.689   4.082
 1260SOL    HW2 4024   1.286   2.705   3.938
 1261SOL     OW 4025   1.775   3.603   4.876
 1261SOL    HW1 4026   1.836   3.628   4.807
 1261SOL    HW2 4027   1.750   3.513   4.855
 1262SOL     OW 4028   1.240   3.595   4.833
 1262SOL    HW1 4029   1.323   3.618   4.790
 1262SOL    HW2 4030   1.248   3.502   4.853
 1263SOL     OW 4031   0.087   3.083   4.754
 1263SOL    HW1 4032   0.090   3.106   4.847
 1263SOL    HW2 4033   5.831   3.096   4.730
 1264SOL     OW 4034   0.680   3.531   5.433
 1264SOL    HW1 4035   0.624   3.607   5.446
 1264SOL    HW2 4036   0.735   3.553   5.358
 1265SOL     OW 4037   1.718   2.012   4.230
 1265SOL    HW1 4038   1.791   1.997   4.170
 1265SOL    HW2 4039   1.703   1.927   4.272
 1266SOL     OW 4040   1.391   3.430   4.211
 1266SOL    HW1 4041   1.450   3.464   4.145
 1266SOL    HW2 4042   1.342   3.506   4.241
 1267SOL     OW 4043   0.175   3.628   5.547
 1267SOL    HW1 4044   0.120   3.577   5.606
 1267SOL    HW2 4045   0.232   3.678   5.605
 1268SOL     OW 4046   1.277   2.788   4.394
 1268SOL    HW1 4047   1.351   2.728   4.404
 1268SOL    HW2 4048   1.312   2.860   4.342
 1269SOL     OW 4049   0.810   3.137   5.150
 1269SOL    HW1 4050   0.781   3.175   5.233
 1269SOL    HW2 4051   0.739   3.156   5.089
 1270SOL     OW 4052   0.672   3.485   3.879
 1270SOL    HW1 4053   0.682   3.498   3.785
 1270SOL    HW2 4054   0.616   3.407   3.886
 1271SOL     OW 4055   1.621   3.589   5.113
 1271SOL    HW1 4056   1.674   3.595   5.033
 1271SOL    HW2 4057   1.607   3.680   5.139
 1272SOL     OW 4058   1.843   2.033   4.685
 1272SOL    HW1 4059   1.869   1.944   4.661
 1272SOL    HW2 4060   1.754   2.042   4.649
 1273SOL     OW 4061   0.273   2.172   4.439
 1273SOL    HW1 4062   0.188   2.209   4.416
 1273SOL    HW2 4063   0.271   2.163   4.534
 1274SOL     OW 4064   1.209   3.465   3.756
 1274SOL    HW1 4065   1.197   3.374   3.784
 1274SOL    HW2 4066   1.142   3.478   3.689
 1275SOL     OW 4067   0.822   2.868   5.097
 1275SOL    HW1 4068   0.871   2.860   5.016
 1275SOL    HW2 4069   0.822   2.962   5.117
 1276SOL     OW 4070   0.916   2.770   4.013
 1276SOL    HW1 4071   0.977   2.804   3.948
 1276SOL    HW2 4072   0.966   2.703   4.060
 1277SOL     OW 4073   1.489   3.489   3.768
 1277SOL    HW1 4074   1.395   3.480   3.754
 1277SOL    HW2 4075   1.526   3.495   3.680
 1278SOL     OW 4076   0.378   3.167   5.212
 1278SOL    HW1 4077   0.359   3.249   5.166
 1278SOL    HW2 4078   0.300   3.113   5.198
 1279SOL     OW 4079   1.611   3.146   5.005
 1279SOL    HW1 4080   1.668   3.129   5.080
 1279SOL    HW2 4081   1.550   3.213   5.035
 1280SOL     OW 4082   1.057   2.970   4.432
 1280SOL    HW1 4083   0.986   2.920   4.470
 1280SOL    HW2 4084   1.121   2.904   4.405
 1281SOL     OW 4085   1.021   2.104   4.690
 1281SOL    HW1 4086   1.019   2.056   4.607
 1281SOL    HW2 4087   1.017   2.036   4.757
 1282SOL     OW 4088   0.608   3.352   4.204
 1282SOL    HW1 4089   0.653   3.301   4.136
 1282SOL    HW2 4090   0.529   3.385   4.161
 1283SOL     OW 4091   1.677   2.250   5.059
 1283SOL    HW1 4092   1.710   2.265   5.148
 1283SOL    HW2 4093   1.739   2.188   5.021
 1284SOL     OW 4094   0.261   3.203   4.018
 1284SOL    HW1 4095   0.167   3.207   3.999
 1284SOL    HW2 4096   0.269   3.240   4.106
 1285SOL     OW 4097   0.104   2.858   5.441
 1285SOL    HW1 4098   0.045   2.866   5.516
 1285SOL    HW2 4099   0.190   2.842   5.480
 1286SOL     OW 4100   0.675   2.058   5.219
 1286SOL    HW1 4101   0.761   2.037   5.180
 1286SOL    HW2 4102   0.695   2.087   5.308
 1287SOL     OW 4103   0.090   2.172   3.768
 1287SOL    HW1 4104   5.830   2.172   3.774
 1287SOL    HW2 4105   0.111   2.254   3.722
 1288SOL     OW 4106   1.429   2.723   5.123
 1288SOL    HW1 4107   1.381   2.784   5.066
 1288SOL    HW2 4108   1.518   2.722   5.088
 1289SOL     OW 4109   0.093   2.115   4.088
 1289SOL    HW1 4110   0.104   2.165   4.007
 1289SOL    HW2 4111   0.159   2.046   4.083
 1290SOL     OW 4112   1.178   3.199   3.841
 1290SOL    HW1 4113   1.087   3.168   3.844
 1290SOL    HW2 4114   1.205   3.200   3.933
 1291SOL     OW 4115   0.619   2.695   5.160
 1291SOL    HW1 4116   0.676   2.770   5.145
 1291SOL    HW2 4117   0.679   2.620   5.166
 1292SOL     OW 4118   1.483   3.643   4.706
 1292SOL    HW1 4119   1.507   3.706   4.638
 1292SOL    HW2 4120   1.566   3.618   4.746
 1293SOL     OW 4121   0.717   2.429   5.426
 1293SOL    HW1 4122   0.758   2.489   5.488
 1293SOL    HW2 4123   0.742   2.342   5.457
 1294SOL     OW 4124   1.474   3.062   5.346
 1294SOL    HW1 4125   1.462   3.071   5.440
 1294SOL    HW2 4126   1.568   3.077   5.333
 1295SOL     OW 4127   0.381   3.605   5.276
 1295SOL    HW1 4128   0.294   3.644   5.265
 1295SOL    HW2 4129   0.365   3.523   5.323
 1296SOL     OW 4130   1.667   2.744   4.981
 1296SOL    HW1 4131   1.665   2.656   4.943
 1296SOL    HW2 4132   1.660   2.802   4.905
 1297SOL     OW 4133   1.217   2.182   4.181
 1297SOL    HW1 4134   1.279   2.109   4.175
 1297SOL    HW2 4135   1.245   2.231   4.258
 1298SOL     OW 4136   0.589   2.599   4.395
 1298SOL    HW1 4137   0.628   2.685   4.381
 1298SOL    HW2 4138   0.523   2.591   4.326
 1299SOL     OW 4139   1.746   2.800   5.235
 1299SOL    HW1 4140   1.736   2.895   5.243
 1299SOL    HW2 4141   1.729   2.782   5.142
 1300SOL     OW 4142   0.863   3.227   3.763
 1300SOL    HW1 4143   0.826   3.251   3.848
 1300SOL    HW2 4144   0.878   3.311   3.718
 1301SOL     OW 4145   0.663   3.649   4.664
 1301SOL    HW1 4146   0.644   3.740   4.643
 1301SOL    HW2 4147   0.759   3.643   4.658
 1302SOL     OW 4148   0.870   2.831   4.578
 1302SOL    HW1 4149   0.920   2.759   4.617
 1302SOL    HW2 4150   0.833   2.877   4.653
 1303SOL     OW 4151   1.078   2.851   3.812
 1303SOL    HW1 4152   1.057   2.902   3.734
 1303SOL    HW2 4153   1.152   2.796   3.786
 1304SOL     OW 4154   1.851   3.415   4.567
 1304SOL    HW1 4155   1.770   3.402   4.517
 1304SOL    HW2 4156   1.846   3.349   4.637
 1305SOL     OW 4157   0.238   3.174   5.576
 1305SOL    HW1 4158   0.155   3.125   5.576
 1305SOL    HW2 4159   0.255   3.192   5.669
 1306SOL     OW 4160   0.106   3.125   4.440
 1306SOL    HW1 4161   0.146   3.077   4.513
 1306SOL    HW2 4162   0.113   3.064   4.366
 1307SOL     OW 4163   0.680   3.267   5.350
 1307SOL    HW1 4164   0.603   3.224   5.385
 1307SOL    HW2 4165   0.676   3.356   5.385
 1308SOL     OW 4166   1.822   2.041   4.958
 1308SOL    HW1 4167   1.825   1.946   4.972
 1308SOL    HW2 4168   1.831   2.051   4.863
 1309SOL     OW 4169   0.438   2.296   4.248
 1309SOL    HW1 4170   0.463   2.223   4.192
 1309SOL    HW2 4171   0.388   2.256   4.319
 1310SOL     OW 4172   1.699   3.350   4.818
 1310SOL    HW1 4173   1.618   3.327   4.770
 1310SOL    HW2 4174   1.708   3.280   4.883
 1311SOL     OW 4175   0.342   2.420   5.014
 1311SOL    HW1 4176   0.396   2.363   5.070
 1311SOL    HW2 4177   0.357   2.387   4.925
 1312SOL     OW 4178   0.830   3.440   4.400
 1312SOL    HW1 4179   0.811   3.500   4.328
 1312SOL    HW2 4180   0.755   3.380   4.402
 1313SOL     OW 4181   1.430   2.088   4.842
 1313SOL    HW1 4182   1.476   2.024   4.898
 1313SOL    HW2 4183   1.380   2.141   4.903
 1314SOL     OW 4184   1.008   1.879   4.862
 1314SOL    HW1 4185   0.955   1.812   4.819
 1314SOL    HW2 4186   1.096   1.843   4.865
 1315SOL     OW 4187   0.775   3.195   4.039
 1315SOL    HW1 4188   0.745   3.104   4.048
 1315SOL    HW2 4189   0.855   3.199   4.092
 1316SOL     OW 4190   0.618   3.418   5.006
 1316SOL    HW1 4191   0.620   3.499   5.057
 1316SOL    HW2 4192   0.706   3.410   4.971
 1317SOL     OW 4193   1.355   1.915   3.891
 1317SOL    HW1 4194   1.384   1.847   3.831
 1317SOL    HW2 4195   1.266   1.888   3.916
 1318SOL     OW 4196   1.296   2.324   4.403
 1318SOL    HW1 4197   1.244   2.403   4.410
 1318SOL    HW2 4198   1.292   2.284   4.491
 1319SOL     OW 4199   1.583   2.057   4.605
 1319SOL    HW1 4200   1.527   2.080   4.679
 1319SOL    HW2 4201   1.583   2.136   4.550
 1320SOL     OW 4202   0.052   2.922   3.956
 1320SOL    HW1 4203   0.138   2.881   3.956
 1320SOL    HW2 4204   5.828   2.853   3.984
 1321SOL     OW 4205   0.889   3.519   4.062
 1321SOL    HW1 4206   0.814   3.502   4.005
 1321SOL    HW2 4207   0.861   3.591   4.118
 1322SOL     OW 4208   0.218   2.481   5.707
 1322SOL    HW1 4209   0.123   2.489   5.710
 1322SOL    HW2 4210   0.237   2.453   5.617
 1323SOL     OW 4211   0.056   3.458   5.717
 1323SOL    HW1 4212   0.033   3.365   5.714
 1323SOL    HW2 4213   0.057   3.478   5.811
 1324SOL     OW 4214   1.547   2.841   5.764
 1324SOL    HW1 4215   1.476   2.777   5.760
 1324SOL    HW2 4216   1.562   2.855   0.021
 1325SOL     OW 4217   0.584   2.584   5.819
 1325SOL    HW1 4218   0.629   2.666   5.801
 1325SOL    HW2 4219   0.533   2.601   0.063
 1326SOL     OW 4220   1.011   2.583   0.175
 1326SOL    HW1 4221   1.035   2.551   0.262
 1326SOL    HW2 4222   0.927   2.542   0.156
 1327SOL     OW 4223   0.878   2.204   5.747
 1327SOL    HW1 4224   0.946   2.270   5.735
 1327SOL    HW2 4225   0.916   2.124   5.710
 1328SOL     OW 4226   0.302   2.821   5.808
 1328SOL    HW1 4227   0.391   2.841   5.778
 1328SOL    HW2 4228   0.290   2.728   5.787
 1329SOL     OW 4229   1.626   3.244   5.646
 1329SOL    HW1 4230   1.583   3.329   5.635
 1329SOL    HW2 4231   1.557   3.180   5.634
 1330SOL     OW 4232   0.630   1.961   5.692
 1330SOL    HW1 4233   0.718   1.930   5.671
 1330SOL    HW2 4234   0.578   1.943   5.613
 1331SOL     OW 4235   1.431   3.055   5.614
 1331SOL    HW1 4236   1.472   2.985   5.664
 1331SOL    HW2 4237   1.355   3.081   5.667
 1332SOL     OW 4238   0.313   1.896   5.736
 1332SOL    HW1 4239   0.368   1.969   5.708
 1332SOL    HW2 4240   0.349   1.871   5.822
 1333SOL     OW 4241   1.023   2.419   5.556
 1333SOL    HW1 4242   0.976   2.503   5.553
 1333SOL    HW2 4243   1.066   2.419   5.642
 1334SOL     OW 4244   1.411   2.440   5.646
 1334SOL    HW1 4245   1.389   2.420   5.737
 1334SOL    HW2 4246   1.506   2.426   5.641
 1335SOL     OW 4247   1.531   2.119   5.713
 1335SOL    HW1 4248   1.465   2.050   5.726
 1335SOL    HW2 4249   1.541   2.159   5.799
 1336SOL     OW 4250   1.294   2.690   5.610
 1336SOL    HW1 4251   1.328   2.600   5.605
 1336SOL    HW2 4252   1.321   2.730   5.528
 1337SOL     OW 4253   0.005   3.186   5.740
 1337SOL    HW1 4254   5.745   3.195   5.743
 1337SOL    HW2 4255   0.022   3.096   5.767
 1338SOL     OW 4256   0.804   2.436   0.060
 1338SOL    HW1 4257   0.794   2.355   0.010
 1338SOL    HW2 4258   0.724   2.485   0.043
 1339SOL     OW 4259   0.462   2.343   5.707
 1339SOL    HW1 4260   0.526   2.404   5.742
 1339SOL    HW2 4261   0.377   2.378   5.734
 1340SOL     OW 4262   1.670   1.964   0.234
 1340SOL    HW1 4263   1.760   1.997   0.228
 1340SOL    HW2 4264   1.679   1.875   0.267
 1341SOL     OW 4265   1.204   3.462   5.613
 1341SOL    HW1 4266   1.195   3.367   5.622
 1341SOL    HW2 4267   1.138   3.485   5.547
 1342SOL     OW 4268   1.480   3.499   5.615
 1342SOL    HW1 4269   1.389   3.482   5.591
 1342SOL    HW2 4270   1.527   3.501   5.531
 1343SOL     OW 4271   0.257   3.223   0.015
 1343SOL    HW1 4272   0.163   3.225   5.831
 1343SOL    HW2 4273   0.262   3.229   0.110
 1344SOL     OW 4274   0.092   2.183   5.616
 1344SOL    HW1 4275   5.833   2.180   5.612
 1344SOL    HW2 4276   0.116   2.255   5.558
 1345SOL     OW 4277   1.171   3.197   5.691
 1345SOL    HW1 4278   1.082   3.164   5.677
 1345SOL    HW2 4279   1.184   3.192   5.785
 1346SOL     OW 4280   0.865   3.224   5.605
 1346SOL    HW1 4281   0.854   3.249   5.697
 1346SOL    HW2 4282   0.874   3.307   5.559
 1347SOL     OW 4283   1.075   2.855   5.662
 1347SOL    HW1 4284   1.054   2.903   5.582
 1347SOL    HW2 4285   1.147   2.797   5.637
 1348SOL     OW 4286   1.353   1.894   5.737
 1348SOL    HW1 4287   1.407   1.833   5.686
 1348SOL    HW2 4288   1.264   1.882   5.703
 1349SOL     OW 4289   0.055   2.931   5.811
 1349SOL    HW1 4290   0.144   2.895   5.807
 1349SOL    HW2 4291   0.024   2.907   0.062
 1350SOL     OW 4292   0.259   4.431   0.131
 1350SOL    HW1 4293   0.202   4.377   0.185
 1350SOL    HW2 4294   0.250   4.393   0.043
 1351SOL     OW 4295   0.243   3.995   0.987
 1351SOL    HW1 4296   0.264   3.959   1.073
 1351SOL    HW2 4297   0.148   3.988   0.980
 1352SOL     OW 4298   0.023   4.101   0.621
 1352SOL    HW1 4299   5.767   4.101   0.648
 1352SOL    HW2 4300   0.023   4.055   0.537
 1353SOL     OW 4301   0.570   5.016   1.182
 1353SOL    HW1 4302   0.482   5.018   1.145
 1353SOL    HW2 4303   0.585   5.105   1.214
 1354SOL     OW 4304   1.562   5.234   0.709
 1354SOL    HW1 4305   1.520   5.212   0.792
 1354SOL    HW2 4306   1.491   5.238   0.646
 1355SOL     OW 4307   1.136   4.422   0.707
 1355SOL    HW1 4308   1.183   4.504   0.691
 1355SOL    HW2 4309   1.088   4.437   0.788
 1356SOL     OW 4310   1.764   4.323   0.227
 1356SOL    HW1 4311   1.754   4.295   0.136
 1356SOL    HW2 4312   1.731   4.250   0.279
 1357SOL     OW 4313   0.751   4.863   1.045
 1357SOL    HW1 4314   0.685   4.900   1.103
 1357SOL    HW2 4315   0.788   4.939   1.000
 1358SOL     OW 4316   0.872   4.491   1.823
 1358SOL    HW1 4317   0.857   4.562   1.886
 1358SOL    HW2 4318   0.894   4.536   1.741
 1359SOL     OW 4319   0.685   4.723   0.648
 1359SOL    HW1 4320   0.753   4.713   0.716
 1359SOL    HW2 4321   0.618   4.777   0.689
 1360SOL     OW 4322   0.713   4.873   1.817
 1360SOL    HW1 4323   0.761   4.951   1.847
 1360SOL    HW2 4324   0.632   4.907   1.779
 1361SOL     OW 4325   0.326   5.147   1.056
 1361SOL    HW1 4326   0.296   5.080   0.993
 1361SOL    HW2 4327   0.385   5.202   1.005
 1362SOL     OW 4328   1.459   5.223   1.358
 1362SOL    HW1 4329   1.513   5.302   1.367
 1362SOL    HW2 4330   1.391   5.233   1.425
 1363SOL     OW 4331   0.456   4.123   1.486
 1363SOL    HW1 4332   0.531   4.064   1.489
 1363SOL    HW2 4333   0.380   4.067   1.500
 1364SOL     OW 4334   1.608   4.170   0.743
 1364SOL    HW1 4335   1.534   4.190   0.685
 1364SOL    HW2 4336   1.619   4.249   0.796
 1365SOL     OW 4337   0.235   5.430   0.467
 1365SOL    HW1 4338   0.240   5.507   0.524
 1365SOL    HW2 4339   0.314   5.435   0.413
 1366SOL     OW 4340   1.138   5.064   1.694
 1366SOL    HW1 4341   1.177   5.059   1.781
 1366SOL    HW2 4342   1.085   4.985   1.686
 1367SOL     OW 4343   0.254   5.166   0.551
 1367SOL    HW1 4344   0.234   5.258   0.535
 1367SOL    HW2 4345   0.179   5.133   0.601
 1368SOL     OW 4346   0.258   4.798   0.889
 1368SOL    HW1 4347   0.269   4.708   0.919
 1368SOL    HW2 4348   0.198   4.837   0.953
 1369SOL     OW 4349   0.612   5.507   1.424
 1369SOL    HW1 4350   0.531   5.492   1.472
 1369SOL    HW2 4351   0.640   5.595   1.449
 1370SOL     OW 4352   0.595   4.714   0.139
 1370SOL    HW1 4353   0.627   4.778   0.076
 1370SOL    HW2 4354   0.625   4.745   0.224
 1371SOL     OW 4355   1.596   3.849   1.466
 1371SOL    HW1 4356   1.611   3.930   1.417
 1371SOL    HW2 4357   1.577   3.879   1.556
 1372SOL     OW 4358   0.143   4.370   0.565
 1372SOL    HW1 4359   0.103   4.285   0.583
 1372SOL    HW2 4360   0.121   4.423   0.642
 1373SOL     OW 4361   1.858   5.483   0.345
 1373SOL    HW1 4362   1.915   5.447   0.413
 1373SOL    HW2 4363   1.896   5.568   0.324
 1374SOL     OW 4364   0.048   5.309   0.156
 1374SOL    HW1 4365   0.040   5.218   0.185
 1374SOL    HW2 4366   5.797   5.346   0.168
 1375SOL     OW 4367   1.689   4.642   0.645
 1375SOL    HW1 4368   1.770   4.597   0.620
 1375SOL    HW2 4369   1.667   4.695   0.568
 1376SOL     OW 4370   1.649   4.829   0.435
 1376SOL    HW1 4371   1.735   4.833   0.393
 1376SOL    HW2 4372   1.653   4.892   0.506
 1377SOL     OW 4373   0.146   4.480   1.591
 1377SOL    HW1 4374   0.241   4.474   1.587
 1377SOL    HW2 4375   0.128   4.567   1.626
 1378SOL     OW 4376   0.616   5.115   0.733
 1378SOL    HW1 4377   0.570   5.031   0.743
 1378SOL    HW2 4378   0.596   5.141   0.642
 1379SOL     OW 4379   1.286   4.959   1.423
 1379SOL    HW1 4380   1.318   4.892   1.362
 1379SOL    HW2 4381   1.346   4.955   1.497
 1380SOL     OW 4382   0.823   3.724   0.513
 1380SOL    HW1 4383   0.864   3.808   0.494
 1380SOL    HW2 4384   0.729   3.744   0.518
 1381SOL     OW 4385   0.183   4.673   1.277
 1381SOL    HW1 4386   0.271   4.638   1.265
 1381SOL    HW2 4387   0.131   4.633   1.207
 1382SOL     OW 4388   1.526   4.726   0.210
 1382SOL    HW1 4389   1.459   4.668   0.246
 1382SOL    HW2 4390   1.573   4.759   0.286
 1383SOL     OW 4391   1.222   5.528   1.628
 1383SOL    HW1 4392   1.197   5.589   1.560
 1383SOL    HW2 4393   1.221   5.442   1.585
 1384SOL     OW 4394   0.347   3.970   1.819
 1384SOL    HW1 4395   0.383   4.058   1.826
 1384SOL    HW2 4396   0.255   3.980   1.843
 1385SOL     OW 4397   1.467   5.142   0.951
 1385SOL    HW1 4398   1.399   5.158   1.016
 1385SOL    HW2 4399   1.454   5.051   0.924
 1386SOL     OW 4400   1.661   5.459   0.584
 1386SOL    HW1 4401   1.631   5.438   0.496
 1386SOL    HW2 4402   1.632   5.385   0.637
 1387SOL     OW 4403   0.593   4.459   0.283
 1387SOL    HW1 4404   0.603   4.549   0.253
 1387SOL    HW2 4405   0.526   4.463   0.351
 1388SOL     OW 4406   1.279   4.083   0.934
 1388SOL    HW1 4407   1.190   4.049   0.942
 1388SOL    HW2 4408   1.331   4.029   0.993
 1389SOL     OW 4409   1.590   5.396   0.315
 1389SOL    HW1 4410   1.685   5.401   0.308
 1389SOL    HW2 4411   1.560   5.377   0.226
 1390SOL     OW 4412   0.793   4.342   1.450
 1390SOL    HW1 4413   0.766   4.316   1.538
 1390SOL    HW2 4414   0.755   4.274   1.393
 1391SOL     OW 4415   1.393   4.199   1.676
 1391SOL    HW1 4416   1.396   4.243   1.761
 1391SOL    HW2 4417   1.451   4.124   1.687
 1392SOL     OW 4418   0.951   4.610   1.584
 1392SOL    HW1 4419   1.006   4.541   1.547
 1392SOL    HW2 4420   0.904   4.646   1.510
 1393SOL     OW 4421   0.993   4.135   1.237
 1393SOL    HW1 4422   0.905   4.154   1.269
 1393SOL    HW2 4423   0.979   4.092   1.152
 1394SOL     OW 4424   1.053   4.404   0.444
 1394SOL    HW1 4425   1.076   4.407   0.537
 1394SOL    HW2 4426   0.965   4.366   0.442
 1395SOL     OW 4427   0.085   4.527   0.778
 1395SOL    HW1 4428   0.163   4.524   0.834
 1395SOL    HW2 4429   0.056   4.618   0.783
 1396SOL     OW 4430   0.131   5.574   1.575
 1396SOL    HW1 4431   0.142   5.537   1.663
 1396SOL    HW2 4432   0.038   5.564   1.556
 1397SOL     OW 4433   0.887   4.066   0.225
 1397SOL    HW1 4434   0.905   4.126   0.152
 1397SOL    HW2 4435   0.878   3.980   0.184
 1398SOL     OW 4436   1.709   4.299   1.831
 1398SOL    HW1 4437   1.671   4.372   1.782
 1398SOL    HW2 4438   1.734   4.236   1.764
 1399SOL     OW 4439   1.380   4.866   0.542
 1399SOL    HW1 4440   1.459   4.855   0.489
 1399SOL    HW2 4441   1.327   4.929   0.493
 1400SOL     OW 4442   0.554   3.900   0.893
 1400SOL    HW1 4443   0.558   3.933   0.983
 1400SOL    HW2 4444   0.548   3.979   0.839
 1401SOL     OW 4445   1.001   5.167   0.473
 1401SOL    HW1 4446   0.965   5.240   0.423
 1401SOL    HW2 4447   0.980   5.187   0.564
 1402SOL     OW 4448   0.355   5.530   0.846
 1402SOL    HW1 4449   0.413   5.456   0.863
 1402SOL    HW2 4450   0.409   5.607   0.866
 1403SOL     OW 4451   1.800   4.776   0.871
 1403SOL    HW1 4452   1.748   4.759   0.793
 1403SOL    HW2 4453   1.737   4.783   0.942
 1404SOL     OW 4454   1.228   5.260   1.511
 1404SOL    HW1 4455   1.215   5.188   1.572
 1404SOL    HW2 4456   1.157   5.252   1.447
 1405SOL     OW 4457   0.298   4.668   0.268
 1405SOL    HW1 4458   0.354   4.707   0.201
 1405SOL    HW2 4459   0.283   4.579   0.239
 1406SOL     OW 4460   1.480   4.472   0.726
 1406SOL    HW1 4461   1.475   4.430   0.813
 1406SOL    HW2 4462   1.558   4.527   0.731
 1407SOL     OW 4463   0.469   4.982   1.736
 1407SOL    HW1 4464   0.444   4.993   1.644
 1407SOL    HW2 4465   0.386   4.985   1.784
 1408SOL     OW 4466   1.102   5.497   0.228
 1408SOL    HW1 4467   1.043   5.449   0.287
 1408SOL    HW2 4468   1.138   5.430   0.170
 1409SOL     OW 4469   0.213   3.996   1.510
 1409SOL    HW1 4470   0.123   4.027   1.503
 1409SOL    HW2 4471   0.206   3.909   1.549
 1410SOL     OW 4472   1.623   5.101   0.125
 1410SOL    HW1 4473   1.593   5.187   0.095
 1410SOL    HW2 4474   1.554   5.041   0.098
 1411SOL     OW 4475   0.471   5.458   0.322
 1411SOL    HW1 4476   0.494   5.521   0.391
 1411SOL    HW2 4477   0.526   5.483   0.248
 1412SOL     OW 4478   1.408   3.831   0.440
 1412SOL    HW1 4479   1.394   3.812   0.347
 1412SOL    HW2 4480   1.503   3.845   0.447
 1413SOL     OW 4481   0.246   5.516   1.228
 1413SOL    HW1 4482   0.295   5.447   1.273
 1413SOL    HW2 4483   0.238   5.485   1.138
 1414SOL     OW 4484   0.940   5.419   0.902
 1414SOL    HW1 4485   1.019   5.368   0.920
 1414SOL    HW2 4486   0.895   5.371   0.833
 1415SOL     OW 4487   0.402   4.416   0.475
 1415SOL    HW1 4488   0.423   4.324   0.490
 1415SOL    HW2 4489   0.307   4.421   0.492
 1416SOL     OW 4490   1.530   3.949   1.726
 1416SOL    HW1 4491   1.540   3.967   1.819
 1416SOL    HW2 4492   1.459   3.884   1.721
 1417SOL     OW 4493   0.621   3.827   0.126
 1417SOL    HW1 4494   0.716   3.814   0.137
 1417SOL    HW2 4495   0.610   3.841   0.032
 1418SOL     OW 4496   0.766   4.003   1.756
 1418SOL    HW1 4497   0.844   3.948   1.754
 1418SOL    HW2 4498   0.717   3.972   1.833
 1419SOL     OW 4499   0.875   5.243   1.195
 1419SOL    HW1 4500   0.859   5.208   1.107
 1419SOL    HW2 4501   0.946   5.189   1.229
 1420SOL     OW 4502   1.339   4.313   1.431
 1420SOL    HW1 4503   1.370   4.283   1.516
 1420SOL    HW2 4504   1.375   4.401   1.422
 1421SOL     OW 4505   0.817   5.114   0.942
 1421SOL    HW1 4506   0.902   5.103   0.899
 1421SOL    HW2 4507   0.754   5.120   0.870
 1422SOL     OW 4508   0.929   4.233   0.902
 1422SOL    HW1 4509   0.904   4.226   0.810
 1422SOL    HW2 4510   0.959   4.145   0.926
 1423SOL     OW 4511   0.561   3.787   0.501
 1423SOL    HW1 4512   0.481   3.784   0.553
 1423SOL    HW2 4513   0.551   3.864   0.446
 1424SOL     OW 4514   1.412   4.934   0.072
 1424SOL    HW1 4515   1.445   4.858   0.119
 1424SOL    HW2 4516   1.324   4.948   0.106
 1425SOL     OW 4517   0.312   3.765   0.191
 1425SOL    HW1 4518   0.363   3.846   0.198
 1425SOL    HW2 4519   0.365   3.700   0.237
 1426SOL     OW 4520   0.946   3.967   0.471
 1426SOL    HW1 4521   0.919   4.006   0.388
 1426SOL    HW2 4522   1.040   3.983   0.476
 1427SOL     OW 4523   1.080   4.406   1.459
 1427SOL    HW1 4524   1.012   4.339   1.462
 1427SOL    HW2 4525   1.162   4.357   1.451
 1428SOL     OW 4526   1.221   5.294   0.796
 1428SOL    HW1 4527   1.232   5.361   0.728
 1428SOL    HW2 4528   1.290   5.312   0.859
 1429SOL     OW 4529   0.473   4.877   0.739
 1429SOL    HW1 4530   0.399   4.850   0.793
 1429SOL    HW2 4531   0.444   4.862   0.649
 1430SOL     OW 4532   1.263   5.508   0.617
 1430SOL    HW1 4533   1.317   5.565   0.562
 1430SOL    HW2 4534   1.193   5.565   0.649
 1431SOL     OW 4535   1.083   4.253   5.818
 1431SOL    HW1 4536   1.014   4.313   0.011
 1431SOL    HW2 4537   1.147   4.253   0.053
 1432SOL     OW 4538   0.093   4.297   1.392
 1432SOL    HW1 4539   0.183   4.284   1.361
 1432SOL    HW2 4540   0.100   4.367   1.457
 1433SOL     OW 4541   0.572   3.951   1.165
 1433SOL    HW1 4542   0.614   3.874   1.205
 1433SOL    HW2 4543   0.482   3.947   1.195
 1434SOL     OW 4544   0.867   4.183   0.641
 1434SOL    HW1 4545   0.819   4.234   0.577
 1434SOL    HW2 4546   0.891   4.102   0.594
 1435SOL     OW 4547   1.018   3.778   0.751
 1435SOL    HW1 4548   0.959   3.775   0.675
 1435SOL    HW2 4549   0.993   3.702   0.804
 1436SOL     OW 4550   1.439   4.885   0.857
 1436SOL    HW1 4551   1.367   4.822   0.855
 1436SOL    HW2 4552   1.465   4.895   0.766
 1437SOL     OW 4553   1.465   4.332   0.972
 1437SOL    HW1 4554   1.412   4.253   0.974
 1437SOL    HW2 4555   1.523   4.324   1.048
 1438SOL     OW 4556   1.847   4.533   0.380
 1438SOL    HW1 4557   1.901   4.482   0.440
 1438SOL    HW2 4558   1.816   4.469   0.316
 1439SOL     OW 4559   0.499   5.136   0.159
 1439SOL    HW1 4560   0.437   5.111   0.227
 1439SOL    HW2 4561   0.453   5.116   0.077
 1440SOL     OW 4562   1.672   4.987   0.649
 1440SOL    HW1 4563   1.767   4.990   0.660
 1440SOL    HW2 4564   1.643   5.077   0.667
 1441SOL     OW 4565   1.389   4.288   0.089
 1441SOL    HW1 4566   1.330   4.282   0.164
 1441SOL    HW2 4567   1.447   4.212   0.098
 1442SOL     OW 4568   0.518   3.982   0.320
 1442SOL    HW1 4569   0.561   3.930   0.253
 1442SOL    HW2 4570   0.509   4.069   0.281
 1443SOL     OW 4571   1.752   4.965   1.570
 1443SOL    HW1 4572   1.839   4.928   1.559
 1443SOL    HW2 4573   1.767   5.055   1.597
 1444SOL     OW 4574   1.056   5.075   1.331
 1444SOL    HW1 4575   0.981   5.045   1.383
 1444SOL    HW2 4576   1.132   5.035   1.374
 1445SOL     OW 4577   1.612   5.351   1.658
 1445SOL    HW1 4578   1.601   5.383   1.568
 1445SOL    HW2 4579   1.694   5.302   1.656
 1446SOL     OW 4580   1.133   4.930   1.103
 1446SOL    HW1 4581   1.073   4.968   1.168
 1446SOL    HW2 4582   1.102   4.964   1.019
 1447SOL     OW 4583   1.625   4.820   1.077
 1447SOL    HW1 4584   1.619   4.883   1.148
 1447SOL    HW2 4585   1.548   4.838   1.022
 1448SOL     OW 4586   0.919   3.819   1.394
 1448SOL    HW1 4587   0.941   3.800   1.303
 1448SOL    HW2 4588   0.998   3.859   1.430
 1449SOL     OW 4589   0.984   4.838   1.725
 1449SOL    HW1 4590   0.893   4.855   1.747
 1449SOL    HW2 4591   0.981   4.760   1.669
 1450SOL     OW 4592   0.700   4.794   0.377
 1450SOL    HW1 4593   0.680   4.774   0.468
 1450SOL    HW2 4594   0.785   4.752   0.361
 1451SOL     OW 4595   0.422   4.543   1.253
 1451SOL    HW1 4596   0.491   4.551   1.319
 1451SOL    HW2 4597   0.390   4.453   1.263
 1452SOL     OW 4598   1.263   4.099   1.279
 1452SOL    HW1 4599   1.296   4.177   1.323
 1452SOL    HW2 4600   1.173   4.120   1.256
 1453SOL     OW 4601   0.061   5.288   1.345
 1453SOL    HW1 4602   0.041   5.369   1.297
 1453SOL    HW2 4603   0.155   5.293   1.362
 1454SOL     OW 4604   0.399   4.830   0.481
 1454SOL    HW1 4605   0.370   4.909   0.436
 1454SOL    HW2 4606   0.382   4.759   0.420
 1455SOL     OW 4607   0.550   4.260   0.861
 1455SOL    HW1 4608   0.564   4.318   0.786
 1455SOL    HW2 4609   0.618   4.285   0.924
 1456SOL     OW 4610   1.249   5.073   0.399
 1456SOL    HW1 4611   1.304   5.145   0.428
 1456SOL    HW2 4612   1.162   5.095   0.432
 1457SOL     OW 4613   1.285   5.183   1.148
 1457SOL    HW1 4614   1.340   5.186   1.226
 1457SOL    HW2 4615   1.229   5.107   1.162
 1458SOL     OW 4616   1.581   4.351   0.489
 1458SOL    HW1 4617   1.530   4.400   0.554
 1458SOL    HW2 4618   1.610   4.418   0.427
 1459SOL     OW 4619   0.343   5.253   1.308
 1459SOL    HW1 4620   0.329   5.210   1.224
 1459SOL    HW2 4621   0.438   5.264   1.315
 1460SOL     OW 4622   0.420   4.462   1.602
 1460SOL    HW1 4623   0.483   4.506   1.545
 1460SOL    HW2 4624   0.460   4.377   1.620
 1461SOL     OW 4625   1.606   4.504   1.685
 1461SOL    HW1 4626   1.519   4.546   1.678
 1461SOL    HW2 4627   1.658   4.545   1.616
 1462SOL     OW 4628   0.996   3.853   1.755
 1462SOL    HW1 4629   1.054   3.925   1.730
 1462SOL    HW2 4630   1.044   3.774   1.729
 1463SOL     OW 4631   0.501   3.758   1.748
 1463SOL    HW1 4632   0.457   3.708   1.680
 1463SOL    HW2 4633   0.445   3.834   1.762
 1464SOL     OW 4634   0.585   4.597   1.032
 1464SOL    HW1 4635   0.618   4.687   1.031
 1464SOL    HW2 4636   0.529   4.593   1.109
 1465SOL     OW 4637   1.353   4.582   1.027
 1465SOL    HW1 4638   1.269   4.571   0.983
 1465SOL    HW2 4639   1.396   4.497   1.017
 1466SOL     OW 4640   1.214   4.239   0.287
 1466SOL    HW1 4641   1.217   4.156   0.334
 1466SOL    HW2 4642   1.175   4.301   0.349
 1467SOL     OW 4643   0.319   3.918   1.249
 1467SOL    HW1 4644   0.272   3.957   1.323
 1467SOL    HW2 4645   0.293   3.826   1.250
 1468SOL     OW 4646   0.065   5.027   1.285
 1468SOL    HW1 4647   0.100   4.981   1.361
 1468SOL    HW2 4648   0.064   5.119   1.311
 1469SOL     OW 4649   0.724   4.355   1.056
 1469SOL    HW1 4650   0.799   4.341   0.998
 1469SOL    HW2 4651   0.694   4.444   1.035
 1470SOL     OW 4652   1.740   4.679   1.859
 1470SOL    HW1 4653   1.693   4.619   1.801
 1470SOL    HW2 4654   1.677   4.699   1.929
 1471SOL     OW 4655   0.320   3.784   0.624
 1471SOL    HW1 4656   0.300   3.875   0.646
 1471SOL    HW2 4657   0.323   3.739   0.708
 1472SOL     OW 4658   1.639   4.112   0.374
 1472SOL    HW1 4659   1.657   4.043   0.438
 1472SOL    HW2 4660   1.609   4.186   0.427
 1473SOL     OW 4661   1.028   4.482   0.960
 1473SOL    HW1 4662   1.022   4.500   1.054
 1473SOL    HW2 4663   1.001   4.391   0.951
 1474SOL     OW 4664   0.989   5.292   1.721
 1474SOL    HW1 4665   0.967   5.332   1.637
 1474SOL    HW2 4666   1.028   5.208   1.699
 1475SOL     OW 4667   1.854   5.226   1.604
 1475SOL    HW1 4668   1.873   5.254   1.514
 1475SOL    HW2 4669   1.935   5.243   1.652
 1476SOL     OW 4670   0.354   4.648   1.799
 1476SOL    HW1 4671   0.431   4.668   1.853
 1476SOL    HW2 4672   0.384   4.580   1.739
 1477SOL     OW 4673   1.514   4.048   0.140
 1477SOL    HW1 4674   1.491   3.956   0.150
 1477SOL    HW2 4675   1.563   4.070   0.219
 1478SOL     OW 4676   1.307   4.549   0.045
 1478SOL    HW1 4677   1.343   4.461   0.058
 1478SOL    HW2 4678   1.285   4.553   5.788
 1479SOL     OW 4679   1.068   5.062   0.857
 1479SOL    HW1 4680   1.072   4.990   0.794
 1479SOL    HW2 4681   1.127   5.128   0.821
 1480SOL     OW 4682   0.311   4.530   0.947
 1480SOL    HW1 4683   0.405   4.545   0.941
 1480SOL    HW2 4684   0.303   4.439   0.979
 1481SOL     OW 4685   0.330   4.247   1.013
 1481SOL    HW1 4686   0.299   4.158   0.999
 1481SOL    HW2 4687   0.407   4.256   0.956
 1482SOL     OW 4688   1.134   4.097   1.685
 1482SOL    HW1 4689   1.085   4.152   1.746
 1482SOL    HW2 4690   1.220   4.138   1.679
 1483SOL     OW 4691   1.161   3.923   1.472
 1483SOL    HW1 4692   1.149   3.987   1.542
 1483SOL    HW2 4693   1.201   3.974   1.401
 1484SOL     OW 4694   0.014   5.038   0.216
 1484SOL    HW1 4695   5.758   5.058   0.232
 1484SOL    HW2 4696   0.019   4.942   0.221
 1485SOL     OW 4697   0.091   5.505   0.897
 1485SOL    HW1 4698   0.086   5.415   0.929
 1485SOL    HW2 4699   0.184   5.519   0.879
 1486SOL     OW 4700   0.502   5.294   0.913
 1486SOL    HW1 4701   0.568   5.359   0.933
 1486SOL    HW2 4702   0.543   5.237   0.848
 1487SOL     OW 4703   0.978   4.513   1.225
 1487SOL    HW1 4704   1.035   4.493   1.299
 1487SOL    HW2 4705   0.893   4.475   1.250
 1488SOL     OW 4706   0.053   4.285   1.109
 1488SOL    HW1 4707   0.136   4.266   1.066
 1488SOL    HW2 4708   0.072   4.279   1.203
 1489SOL     OW 4709   0.217   4.236   1.730
 1489SOL    HW1 4710   0.255   4.189   1.655
 1489SOL    HW2 4711   0.169   4.308   1.690
 1490SOL     OW 4712   1.380   4.660   1.657
 1490SOL    HW1 4713   1.400   4.753   1.654
 1490SOL    HW2 4714   1.375   4.633   1.565
 1491SOL     OW 4715   0.809   4.296   0.378
 1491SOL    HW1 4716   0.815   4.220   0.321
 1491SOL    HW2 4717   0.734   4.345   0.345
 1492SOL     OW 4718   1.641   4.325   1.183
 1492SOL    HW1 4719   1.630   4.266   1.258
 1492SOL    HW2 4720   1.728   4.305   1.149
 1493SOL     OW 4721   0.308   5.262   1.719
 1493SOL    HW1 4722   0.267   5.334   1.768
 1493SOL    HW2 4723   0.277   5.182   1.763
 1494SOL     OW 4724   0.709   4.173   1.257
 1494SOL    HW1 4725   0.657   4.099   1.227
 1494SOL    HW2 4726   0.703   4.237   1.185
 1495SOL     OW 4727   0.928   5.387   1.468
 1495SOL    HW1 4728   0.900   5.349   1.384
 1495SOL    HW2 4729   0.920   5.482   1.455
 1496SOL     OW 4730   0.484   4.220   0.206
 1496SOL    HW1 4731   0.519   4.305   0.230
 1496SOL    HW2 4732   0.390   4.227   0.224
 1497SOL     OW 4733   0.166   4.856   1.474
 1497SOL    HW1 4734   0.165   4.806   1.556
 1497SOL    HW2 4735   0.178   4.790   1.406
 1498SOL     OW 4736   1.323   4.768   1.222
 1498SOL    HW1 4737   1.345   4.705   1.153
 1498SOL    HW2 4738   1.255   4.823   1.182
 1499SOL     OW 4739   1.316   4.582   0.318
 1499SOL    HW1 4740   1.236   4.560   0.365
 1499SOL    HW2 4741   1.296   4.564   0.226
 1500SOL     OW 4742   1.776   5.461   1.153
 1500SOL    HW1 4743   1.838   5.489   1.085
 1500SOL    HW2 4744   1.752   5.372   1.128
 1501SOL     OW 4745   1.245   5.456   1.109
 1501SOL    HW1 4746   1.327   5.477   1.064
 1501SOL    HW2 4747   1.252   5.362   1.128
 1502SOL     OW 4748   0.086   4.943   1.032
 1502SOL    HW1 4749   0.089   4.967   1.124
 1502SOL    HW2 4750   5.830   4.957   1.007
 1503SOL     OW 4751   0.681   5.386   1.731
 1503SOL    HW1 4752   0.622   5.461   1.740
 1503SOL    HW2 4753   0.739   5.409   1.659
 1504SOL     OW 4754   0.900   3.805   0.125
 1504SOL    HW1 4755   0.945   3.798   0.042
 1504SOL    HW2 4756   0.957   3.761   0.188
 1505SOL     OW 4757   1.736   3.876   0.528
 1505SOL    HW1 4758   1.800   3.854   0.460
 1505SOL    HW2 4759   1.708   3.792   0.564
 1506SOL     OW 4760   1.392   5.293   0.487
 1506SOL    HW1 4761   1.452   5.328   0.422
 1506SOL    HW2 4762   1.344   5.369   0.519
 1507SOL     OW 4763   0.187   5.481   1.827
 1507SOL    HW1 4764   0.142   5.427   1.891
 1507SOL    HW2 4765   0.191   5.568   1.866
 1508SOL     OW 4766   1.278   4.651   0.671
 1508SOL    HW1 4767   1.352   4.591   0.680
 1508SOL    HW2 4768   1.311   4.723   0.618
 1509SOL     OW 4769   0.809   4.999   1.428
 1509SOL    HW1 4770   0.781   5.038   1.510
 1509SOL    HW2 4771   0.740   5.022   1.365
 1510SOL     OW 4772   0.696   5.324   0.152
 1510SOL    HW1 4773   0.659   5.376   0.081
 1510SOL    HW2 4774   0.634   5.252   0.164
 1511SOL     OW 4775   1.622   5.446   1.389
 1511SOL    HW1 4776   1.675   5.452   1.309
 1511SOL    HW2 4777   1.608   5.537   1.415
 1512SOL     OW 4778   1.842   3.896   0.967
 1512SOL    HW1 4779   1.870   3.808   0.941
 1512SOL    HW2 4780   1.755   3.906   0.927
 1513SOL     OW 4781   0.272   4.034   0.715
 1513SOL    HW1 4782   0.188   4.073   0.693
 1513SOL    HW2 4783   0.270   4.025   0.811
 1514SOL     OW 4784   1.214   5.328   0.051
 1514SOL    HW1 4785   1.196   5.238   0.076
 1514SOL    HW2 4786   1.203   5.329   5.792
 1515SOL     OW 4787   0.824   4.731   1.374
 1515SOL    HW1 4788   0.867   4.726   1.288
 1515SOL    HW2 4789   0.821   4.824   1.394
 1516SOL     OW 4790   0.930   4.680   0.313
 1516SOL    HW1 4791   0.981   4.704   0.236
 1516SOL    HW2 4792   0.955   4.589   0.330
 1517SOL     OW 4793   1.496   5.344   0.057
 1517SOL    HW1 4794   1.400   5.340   0.062
 1517SOL    HW2 4795   1.515   5.356   5.800
 1518SOL     OW 4796   0.379   5.030   1.489
 1518SOL    HW1 4797   0.360   5.110   1.441
 1518SOL    HW2 4798   0.303   4.974   1.474
 1519SOL     OW 4799   1.608   5.007   1.279
 1519SOL    HW1 4800   1.670   4.995   1.351
 1519SOL    HW2 4801   1.548   5.075   1.310
 1520SOL     OW 4802   1.057   4.834   0.710
 1520SOL    HW1 4803   0.985   4.783   0.747
 1520SOL    HW2 4804   1.119   4.768   0.678
 1521SOL     OW 4805   1.023   3.965   0.967
 1521SOL    HW1 4806   1.019   3.918   0.883
 1521SOL    HW2 4807   1.017   3.897   1.033
 1522SOL     OW 4808   0.608   5.216   0.476
 1522SOL    HW1 4809   0.647   5.166   0.404
 1522SOL    HW2 4810   0.543   5.272   0.433
 1523SOL     OW 4811   1.727   4.114   1.385
 1523SOL    HW1 4812   1.798   4.179   1.381
 1523SOL    HW2 4813   1.756   4.044   1.326
 1524SOL     OW 4814   0.270   5.068   0.303
 1524SOL    HW1 4815   0.177   5.063   0.282
 1524SOL    HW2 4816   0.273   5.106   0.391
 1525SOL     OW 4817   0.108   4.723   1.717
 1525SOL    HW1 4818   0.047   4.717   1.791
 1525SOL    HW2 4819   0.194   4.705   1.756
 1526SOL     OW 4820   0.677   3.921   1.500
 1526SOL    HW1 4821   0.761   3.899   1.460
 1526SOL    HW2 4822   0.700   3.953   1.587
 1527SOL     OW 4823   0.084   4.053   0.076
 1527SOL    HW1 4824   5.824   4.057   0.068
 1527SOL    HW2 4825   0.115   4.065   5.822
 1528SOL     OW 4826   1.427   4.581   1.398
 1528SOL    HW1 4827   1.378   4.642   1.344
 1528SOL    HW2 4828   1.516   4.584   1.362
 1529SOL     OW 4829   0.101   3.957   0.371
 1529SOL    HW1 4830   0.087   3.968   0.277
 1529SOL    HW2 4831   0.140   3.870   0.379
 1530SOL     OW 4832   1.169   5.067   0.135
 1530SOL    HW1 4833   1.085   5.020   0.140
 1530SOL    HW2 4834   1.202   5.068   0.225
 1531SOL     OW 4835   0.621   4.554   1.436
 1531SOL    HW1 4836   0.677   4.630   1.421
 1531SOL    HW2 4837   0.682   4.481   1.443
 1532SOL     OW 4838   1.486   5.501   0.980
 1532SOL    HW1 4839   1.506   5.563   0.910
 1532SOL    HW2 4840   1.572   5.478   1.016
 1533SOL     OW 4841   0.717   4.286   1.702
 1533SOL    HW1 4842   0.760   4.346   1.762
 1533SOL    HW2 4843   0.738   4.199   1.736
 1534SOL     OW 4844   1.474   4.920   1.630
 1534SOL    HW1 4845   1.461   4.936   1.724
 1534SOL    HW2 4846   1.566   4.939   1.615
 1535SOL     OW 4847   0.382   5.466   1.556
 1535SOL    HW1 4848   0.294   5.501   1.543
 1535SOL    HW2 4849   0.368   5.382   1.600
 1536SOL     OW 4850   1.667   4.604   1.256
 1536SOL    HW1 4851   1.661   4.519   1.212
 1536SOL    HW2 4852   1.656   4.668   1.185
 1537SOL     OW 4853   1.216   4.030   0.470
 1537SOL    HW1 4854   1.283   3.963   0.459
 1537SOL    HW2 4855   1.247   4.084   0.543
 1538SOL     OW 4856   0.590   4.461   0.674
 1538SOL    HW1 4857   0.628   4.547   0.659
 1538SOL    HW2 4858   0.524   4.451   0.606
 1539SOL     OW 4859   1.758   4.085   1.658
 1539SOL    HW1 4860   1.748   4.102   1.565
 1539SOL    HW2 4861   1.684   4.029   1.681
 1540SOL     OW 4862   1.749   4.656   1.512
 1540SOL    HW1 4863   1.741   4.751   1.525
 1540SOL    HW2 4864   1.731   4.644   1.419
 1541SOL     OW 4865   0.874   5.126   0.044
 1541SOL    HW1 4866   0.830   5.081   0.116
 1541SOL    HW2 4867   0.865   5.219   0.065
 1542SOL     OW 4868   0.664   5.508   0.940
 1542SOL    HW1 4869   0.640   5.598   0.917
 1542SOL    HW2 4870   0.759   5.506   0.935
 1543SOL     OW 4871   0.869   4.693   0.855
 1543SOL    HW1 4872   0.919   4.621   0.893
 1543SOL    HW2 4873   0.833   4.739   0.930
 1544SOL     OW 4874   1.092   4.742   0.096
 1544SOL    HW1 4875   1.068   4.745   0.004
 1544SOL    HW2 4876   1.155   4.669   0.103
 1545SOL     OW 4877   1.850   5.272   0.840
 1545SOL    HW1 4878   1.770   5.265   0.789
 1545SOL    HW2 4879   1.839   5.210   0.912
 1546SOL     OW 4880   0.226   5.028   1.854
 1546SOL    HW1 4881   0.156   4.966   1.830
 1546SOL    HW2 4882   0.215   5.042   1.948
 1547SOL     OW 4883   0.095   4.986   0.725
 1547SOL    HW1 4884   0.140   4.943   0.798
 1547SOL    HW2 4885   0.110   4.927   0.650
 1548SOL     OW 4886   0.685   5.127   1.632
 1548SOL    HW1 4887   0.603   5.087   1.662
 1548SOL    HW2 4888   0.681   5.216   1.667
 1549SOL     OW 4889   1.814   3.906   1.238
 1549SOL    HW1 4890   1.818   3.811   1.249
 1549SOL    HW2 4891   1.823   3.920   1.144
 1550SOL     OW 4892   0.443   4.157   0.532
 1550SOL    HW1 4893   0.464   4.087   0.470
 1550SOL    HW2 4894   0.390   4.114   0.599
 1551SOL     OW 4895   1.700   5.209   1.090
 1551SOL    HW1 4896   1.618   5.189   1.044
 1551SOL    HW2 4897   1.706   5.141   1.157
 1552SOL     OW 4898   0.343   4.282   1.290
 1552SOL    HW1 4899   0.397   4.225   1.345
 1552SOL    HW2 4900   0.357   4.250   1.201
 1553SOL     OW 4901   0.829   5.303   0.678
 1553SOL    HW1 4902   0.810   5.363   0.605
 1553SOL    HW2 4903   0.755   5.242   0.679
 1554SOL     OW 4904   1.431   3.951   1.118
 1554SOL    HW1 4905   1.448   3.867   1.159
 1554SOL    HW2 4906   1.379   4.000   1.182
 1555SOL     OW 4907   1.009   3.741   1.139
 1555SOL    HW1 4908   0.955   3.674   1.096
 1555SOL    HW2 4909   1.097   3.702   1.141
 1556SOL     OW 4910   0.784   5.047   0.305
 1556SOL    HW1 4911   0.746   4.962   0.327
 1556SOL    HW2 4912   0.858   5.057   0.365
 1557SOL     OW 4913   0.618   5.275   1.282
 1557SOL    HW1 4914   0.619   5.356   1.333
 1557SOL    HW2 4915   0.706   5.269   1.245
 1558SOL     OW 4916   1.347   3.781   0.179
 1558SOL    HW1 4917   1.364   3.764   0.087
 1558SOL    HW2 4918   1.262   3.740   0.196
 1559SOL     OW 4919   1.298   4.186   0.681
 1559SOL    HW1 4920   1.246   4.267   0.687
 1559SOL    HW2 4921   1.293   4.148   0.768
 1560SOL     OW 4922   1.586   3.923   0.880
 1560SOL    HW1 4923   1.528   3.946   0.953
 1560SOL    HW2 4924   1.586   4.000   0.823
 1561SOL     OW 4925   0.033   4.762   0.254
 1561SOL    HW1 4926   0.122   4.726   0.255
 1561SOL    HW2 4927   5.815   4.694   0.293
 1562SOL     OW 4928   0.884   5.377   0.346
 1562SOL    HW1 4929   0.815   5.357   0.283
 1562SOL    HW2 4930   0.850   5.450   0.397
 1563SOL     OW 4931   0.240   4.358   1.981
 1563SOL    HW1 4932   0.147   4.362   2.001
 1563SOL    HW2 4933   0.244   4.322   1.892
 1564SOL     OW 4934   0.243   3.995   2.849
 1564SOL    HW1 4935   0.264   3.959   2.935
 1564SOL    HW2 4936   0.148   3.988   2.842
 1565SOL     OW 4937   0.024   4.098   2.483
 1565SOL    HW1 4938   5.767   4.098   2.505
 1565SOL    HW2 4939   0.027   4.060   2.395
 1566SOL     OW 4940   0.570   5.016   3.043
 1566SOL    HW1 4941   0.481   5.018   3.009
 1566SOL    HW2 4942   0.585   5.105   3.076
 1567SOL     OW 4943   1.563   5.232   2.570
 1567SOL    HW1 4944   1.520   5.212   2.654
 1567SOL    HW2 4945   1.491   5.238   2.508
 1568SOL     OW 4946   1.135   4.419   2.560
 1568SOL    HW1 4947   1.181   4.502   2.547
 1568SOL    HW2 4948   1.086   4.432   2.642
 1569SOL     OW 4949   1.782   4.317   2.089
 1569SOL    HW1 4950   1.755   4.316   1.997
 1569SOL    HW2 4951   1.729   4.249   2.130
 1570SOL     OW 4952   0.751   4.863   2.906
 1570SOL    HW1 4953   0.685   4.900   2.965
 1570SOL    HW2 4954   0.788   4.939   2.861
 1571SOL     OW 4955   0.872   4.491   3.686
 1571SOL    HW1 4956   0.859   4.561   3.750
 1571SOL    HW2 4957   0.894   4.537   3.605
 1572SOL     OW 4958   0.688   4.723   2.508
 1572SOL    HW1 4959   0.753   4.714   2.577
 1572SOL    HW2 4960   0.619   4.777   2.547
 1573SOL     OW 4961   0.713   4.873   3.678
 1573SOL    HW1 4962   0.760   4.951   3.708
 1573SOL    HW2 4963   0.632   4.907   3.641
 1574SOL     OW 4964   0.326   5.147   2.918
 1574SOL    HW1 4965   0.295   5.081   2.856
 1574SOL    HW2 4966   0.385   5.201   2.867
 1575SOL     OW 4967   1.459   5.224   3.219
 1575SOL    HW1 4968   1.513   5.302   3.230
 1575SOL    HW2 4969   1.391   5.232   3.286
 1576SOL     OW 4970   0.457   4.123   3.345
 1576SOL    HW1 4971   0.531   4.063   3.351
 1576SOL    HW2 4972   0.380   4.068   3.362
 1577SOL     OW 4973   1.590   4.178   2.613
 1577SOL    HW1 4974   1.510   4.192   2.562
 1577SOL    HW2 4975   1.588   4.247   2.679
 1578SOL     OW 4976   0.230   5.431   2.325
 1578SOL    HW1 4977   0.246   5.500   2.389
 1578SOL    HW2 4978   0.310   5.427   2.273
 1579SOL     OW 4979   1.138   5.065   3.556
 1579SOL    HW1 4980   1.177   5.060   3.643
 1579SOL    HW2 4981   1.085   4.986   3.548
 1580SOL     OW 4982   0.255   5.161   2.403
 1580SOL    HW1 4983   0.232   5.253   2.390
 1580SOL    HW2 4984   0.186   5.127   2.460
 1581SOL     OW 4985   0.257   4.798   2.749
 1581SOL    HW1 4986   0.268   4.709   2.781
 1581SOL    HW2 4987   0.198   4.839   2.813
 1582SOL     OW 4988   0.612   5.507   3.285
 1582SOL    HW1 4989   0.531   5.492   3.334
 1582SOL    HW2 4990   0.640   5.595   3.311
 1583SOL     OW 4991   0.576   4.710   2.000
 1583SOL    HW1 4992   0.625   4.755   1.931
 1583SOL    HW2 4993   0.616   4.740   2.081
 1584SOL     OW 4994   1.598   3.849   3.330
 1584SOL    HW1 4995   1.607   3.931   3.281
 1584SOL    HW2 4996   1.578   3.876   3.419
 1585SOL     OW 4997   0.145   4.369   2.424
 1585SOL    HW1 4998   0.106   4.283   2.442
 1585SOL    HW2 4999   0.122   4.422   2.500
 1586SOL     OW 5000   1.846   5.475   2.197
 1586SOL    HW1 5001   1.911   5.448   2.262
 1586SOL    HW2 5002   1.872   5.565   2.174
 1587SOL     OW 5003   0.059   5.313   2.000
 1587SOL    HW1 5004   0.051   5.221   2.025
 1587SOL    HW2 5005   5.813   5.353   2.030
 1588SOL     OW 5006   1.686   4.641   2.500
 1588SOL    HW1 5007   1.772   4.607   2.477
 1588SOL    HW2 5008   1.661   4.696   2.426
 1589SOL     OW 5009   1.647   4.829   2.291
 1589SOL    HW1 5010   1.733   4.834   2.249
 1589SOL    HW2 5011   1.653   4.892   2.364
 1590SOL     OW 5012   0.146   4.479   3.452
 1590SOL    HW1 5013   0.241   4.474   3.449
 1590SOL    HW2 5014   0.128   4.566   3.489
 1591SOL     OW 5015   0.616   5.114   2.595
 1591SOL    HW1 5016   0.570   5.030   2.605
 1591SOL    HW2 5017   0.597   5.141   2.506
 1592SOL     OW 5018   1.287   4.960   3.284
 1592SOL    HW1 5019   1.320   4.892   3.224
 1592SOL    HW2 5020   1.345   4.955   3.359
 1593SOL     OW 5021   0.824   3.726   2.375
 1593SOL    HW1 5022   0.863   3.810   2.352
 1593SOL    HW2 5023   0.730   3.744   2.380
 1594SOL     OW 5024   0.184   4.674   3.138
 1594SOL    HW1 5025   0.272   4.638   3.126
 1594SOL    HW2 5026   0.131   4.632   3.070
 1595SOL     OW 5027   1.532   4.719   2.062
 1595SOL    HW1 5028   1.462   4.663   2.094
 1595SOL    HW2 5029   1.572   4.755   2.141
 1596SOL     OW 5030   1.222   5.528   3.488
 1596SOL    HW1 5031   1.197   5.588   3.418
 1596SOL    HW2 5032   1.221   5.442   3.448
 1597SOL     OW 5033   0.347   3.970   3.678
 1597SOL    HW1 5034   0.384   4.057   3.690
 1597SOL    HW2 5035   0.255   3.979   3.703
 1598SOL     OW 5036   1.467   5.142   2.813
 1598SOL    HW1 5037   1.399   5.158   2.878
 1598SOL    HW2 5038   1.454   5.051   2.787
 1599SOL     OW 5039   1.658   5.459   2.442
 1599SOL    HW1 5040   1.637   5.431   2.353
 1599SOL    HW2 5041   1.632   5.385   2.497
 1600SOL     OW 5042   0.599   4.444   2.130
 1600SOL    HW1 5043   0.600   4.528   2.084
 1600SOL    HW2 5044   0.534   4.455   2.199
 1601SOL     OW 5045   1.279   4.080   2.794
 1601SOL    HW1 5046   1.190   4.049   2.803
 1601SOL    HW2 5047   1.330   4.026   2.855
 1602SOL     OW 5048   1.580   5.395   2.171
 1602SOL    HW1 5049   1.672   5.422   2.165
 1602SOL    HW2 5050   1.553   5.379   2.081
 1603SOL     OW 5051   0.793   4.342   3.312
 1603SOL    HW1 5052   0.767   4.317   3.400
 1603SOL    HW2 5053   0.755   4.274   3.255
 1604SOL     OW 5054   1.394   4.198   3.540
 1604SOL    HW1 5055   1.396   4.243   3.625
 1604SOL    HW2 5056   1.452   4.123   3.551
 1605SOL     OW 5057   0.952   4.610   3.446
 1605SOL    HW1 5058   1.007   4.541   3.409
 1605SOL    HW2 5059   0.904   4.646   3.371
 1606SOL     OW 5060   0.994   4.135   3.099
 1606SOL    HW1 5061   0.908   4.156   3.134
 1606SOL    HW2 5062   0.976   4.090   3.016
 1607SOL     OW 5063   1.054   4.420   2.287
 1607SOL    HW1 5064   1.069   4.414   2.381
 1607SOL    HW2 5065   0.970   4.376   2.274
 1608SOL     OW 5066   0.087   4.527   2.637
 1608SOL    HW1 5067   0.164   4.523   2.694
 1608SOL    HW2 5068   0.054   4.616   2.648
 1609SOL     OW 5069   0.131   5.573   3.437
 1609SOL    HW1 5070   0.142   5.537   3.525
 1609SOL    HW2 5071   0.038   5.564   3.419
 1610SOL     OW 5072   0.898   4.074   2.057
 1610SOL    HW1 5073   0.936   4.137   1.996
 1610SOL    HW2 5074   0.902   3.990   2.012
 1611SOL     OW 5075   1.707   4.294   3.689
 1611SOL    HW1 5076   1.669   4.368   3.642
 1611SOL    HW2 5077   1.736   4.234   3.621
 1612SOL     OW 5078   1.379   4.866   2.403
 1612SOL    HW1 5079   1.457   4.857   2.349
 1612SOL    HW2 5080   1.324   4.929   2.355
 1613SOL     OW 5081   0.556   3.901   2.755
 1613SOL    HW1 5082   0.558   3.932   2.846
 1613SOL    HW2 5083   0.547   3.980   2.702
 1614SOL     OW 5084   1.003   5.169   2.333
 1614SOL    HW1 5085   0.967   5.241   2.282
 1614SOL    HW2 5086   0.979   5.189   2.423
 1615SOL     OW 5087   0.355   5.530   2.705
 1615SOL    HW1 5088   0.413   5.456   2.724
 1615SOL    HW2 5089   0.407   5.607   2.727
 1616SOL     OW 5090   1.799   4.768   2.732
 1616SOL    HW1 5091   1.743   4.762   2.655
 1616SOL    HW2 5092   1.738   4.779   2.805
 1617SOL     OW 5093   1.229   5.261   3.373
 1617SOL    HW1 5094   1.215   5.189   3.434
 1617SOL    HW2 5095   1.156   5.254   3.311
 1618SOL     OW 5096   0.307   4.671   2.109
 1618SOL    HW1 5097   0.388   4.697   2.066
 1618SOL    HW2 5098   0.296   4.579   2.085
 1619SOL     OW 5099   1.481   4.468   2.583
 1619SOL    HW1 5100   1.473   4.434   2.672
 1619SOL    HW2 5101   1.557   4.526   2.586
 1620SOL     OW 5102   0.470   4.982   3.598
 1620SOL    HW1 5103   0.444   4.993   3.506
 1620SOL    HW2 5104   0.387   4.985   3.646
 1621SOL     OW 5105   1.109   5.500   2.084
 1621SOL    HW1 5106   1.043   5.455   2.136
 1621SOL    HW2 5107   1.139   5.435   2.021
 1622SOL     OW 5108   0.213   3.997   3.372
 1622SOL    HW1 5109   0.123   4.027   3.365
 1622SOL    HW2 5110   0.207   3.910   3.412
 1623SOL     OW 5111   1.627   5.106   1.952
 1623SOL    HW1 5112   1.587   5.191   1.935
 1623SOL    HW2 5113   1.559   5.042   1.931
 1624SOL     OW 5114   0.476   5.437   2.201
 1624SOL    HW1 5115   0.505   5.515   2.249
 1624SOL    HW2 5116   0.534   5.433   2.125
 1625SOL     OW 5117   1.398   3.832   2.295
 1625SOL    HW1 5118   1.382   3.807   2.204
 1625SOL    HW2 5119   1.492   3.817   2.308
 1626SOL     OW 5120   0.247   5.516   3.091
 1626SOL    HW1 5121   0.295   5.448   3.137
 1626SOL    HW2 5122   0.238   5.483   3.001
 1627SOL     OW 5123   0.939   5.420   2.764
 1627SOL    HW1 5124   1.017   5.368   2.783
 1627SOL    HW2 5125   0.894   5.371   2.694
 1628SOL     OW 5126   0.402   4.417   2.331
 1628SOL    HW1 5127   0.425   4.325   2.345
 1628SOL    HW2 5128   0.309   4.422   2.353
 1629SOL     OW 5129   1.531   3.948   3.587
 1629SOL    HW1 5130   1.543   3.968   3.680
 1629SOL    HW2 5131   1.461   3.883   3.585
 1630SOL     OW 5132   0.644   3.844   1.963
 1630SOL    HW1 5133   0.704   3.771   1.982
 1630SOL    HW2 5134   0.591   3.812   1.890
 1631SOL     OW 5135   0.764   4.003   3.618
 1631SOL    HW1 5136   0.843   3.948   3.616
 1631SOL    HW2 5137   0.717   3.974   3.696
 1632SOL     OW 5138   0.875   5.243   3.056
 1632SOL    HW1 5139   0.859   5.208   2.969
 1632SOL    HW2 5140   0.946   5.188   3.091
 1633SOL     OW 5141   1.340   4.312   3.294
 1633SOL    HW1 5142   1.371   4.281   3.380
 1633SOL    HW2 5143   1.375   4.401   3.286
 1634SOL     OW 5144   0.817   5.114   2.804
 1634SOL    HW1 5145   0.902   5.103   2.760
 1634SOL    HW2 5146   0.754   5.120   2.733
 1635SOL     OW 5147   0.930   4.234   2.763
 1635SOL    HW1 5148   0.905   4.225   2.671
 1635SOL    HW2 5149   0.958   4.146   2.789
 1636SOL     OW 5150   0.561   3.787   2.357
 1636SOL    HW1 5151   0.483   3.785   2.412
 1636SOL    HW2 5152   0.550   3.865   2.302
 1637SOL     OW 5153   1.427   4.924   1.903
 1637SOL    HW1 5154   1.455   4.848   1.953
 1637SOL    HW2 5155   1.341   4.946   1.938
 1638SOL     OW 5156   0.299   3.770   2.041
 1638SOL    HW1 5157   0.356   3.842   2.012
 1638SOL    HW2 5158   0.358   3.710   2.087
 1639SOL     OW 5159   0.941   3.973   2.318
 1639SOL    HW1 5160   0.915   4.012   2.235
 1639SOL    HW2 5161   1.035   3.989   2.324
 1640SOL     OW 5162   1.080   4.407   3.320
 1640SOL    HW1 5163   1.011   4.341   3.326
 1640SOL    HW2 5164   1.162   4.357   3.315
 1641SOL     OW 5165   1.222   5.294   2.656
 1641SOL    HW1 5166   1.235   5.361   2.588
 1641SOL    HW2 5167   1.290   5.314   2.721
 1642SOL     OW 5168   0.473   4.875   2.599
 1642SOL    HW1 5169   0.400   4.849   2.654
 1642SOL    HW2 5170   0.442   4.861   2.509
 1643SOL     OW 5171   1.267   5.514   2.472
 1643SOL    HW1 5172   1.314   5.576   2.416
 1643SOL    HW2 5173   1.194   5.564   2.508
 1644SOL     OW 5174   1.022   4.263   1.886
 1644SOL    HW1 5175   0.977   4.345   1.866
 1644SOL    HW2 5176   1.087   4.287   1.953
 1645SOL     OW 5177   0.093   4.298   3.254
 1645SOL    HW1 5178   0.183   4.284   3.223
 1645SOL    HW2 5179   0.100   4.368   3.319
 1646SOL     OW 5180   0.572   3.950   3.028
 1646SOL    HW1 5181   0.614   3.875   3.070
 1646SOL    HW2 5182   0.481   3.947   3.057
 1647SOL     OW 5183   0.869   4.183   2.501
 1647SOL    HW1 5184   0.821   4.238   2.440
 1647SOL    HW2 5185   0.888   4.103   2.451
 1648SOL     OW 5186   1.020   3.775   2.608
 1648SOL    HW1 5187   0.958   3.771   2.535
 1648SOL    HW2 5188   0.995   3.702   2.665
 1649SOL     OW 5189   1.439   4.885   2.719
 1649SOL    HW1 5190   1.366   4.823   2.721
 1649SOL    HW2 5191   1.460   4.895   2.626
 1650SOL     OW 5192   1.467   4.329   2.833
 1650SOL    HW1 5193   1.408   4.254   2.841
 1650SOL    HW2 5194   1.524   4.324   2.910
 1651SOL     OW 5195   1.849   4.534   2.245
 1651SOL    HW1 5196   1.911   4.484   2.299
 1651SOL    HW2 5197   1.820   4.472   2.179
 1652SOL     OW 5198   0.492   5.143   2.017
 1652SOL    HW1 5199   0.418   5.115   2.071
 1652SOL    HW2 5200   0.470   5.113   1.929
 1653SOL     OW 5201   1.674   4.985   2.507
 1653SOL    HW1 5202   1.768   4.988   2.521
 1653SOL    HW2 5203   1.644   5.074   2.528
 1654SOL     OW 5204   1.393   4.295   1.932
 1654SOL    HW1 5205   1.331   4.277   2.003
 1654SOL    HW2 5206   1.477   4.264   1.965
 1655SOL     OW 5207   0.523   3.983   2.172
 1655SOL    HW1 5208   0.573   3.940   2.103
 1655SOL    HW2 5209   0.501   4.069   2.135
 1656SOL     OW 5210   1.751   4.965   3.429
 1656SOL    HW1 5211   1.838   4.927   3.424
 1656SOL    HW2 5212   1.766   5.055   3.458
 1657SOL     OW 5213   1.056   5.074   3.191
 1657SOL    HW1 5214   0.981   5.045   3.243
 1657SOL    HW2 5215   1.132   5.035   3.235
 1658SOL     OW 5216   1.611   5.351   3.519
 1658SOL    HW1 5217   1.601   5.382   3.429
 1658SOL    HW2 5218   1.693   5.302   3.519
 1659SOL     OW 5219   1.132   4.928   2.964
 1659SOL    HW1 5220   1.074   4.966   3.030
 1659SOL    HW2 5221   1.101   4.964   2.881
 1660SOL     OW 5222   1.627   4.822   2.938
 1660SOL    HW1 5223   1.621   4.884   3.010
 1660SOL    HW2 5224   1.549   4.840   2.884
 1661SOL     OW 5225   0.919   3.819   3.256
 1661SOL    HW1 5226   0.942   3.801   3.165
 1661SOL    HW2 5227   0.998   3.859   3.293
 1662SOL     OW 5228   0.984   4.839   3.585
 1662SOL    HW1 5229   0.893   4.856   3.609
 1662SOL    HW2 5230   0.981   4.760   3.530
 1663SOL     OW 5231   0.708   4.785   2.231
 1663SOL    HW1 5232   0.692   4.768   2.323
 1663SOL    HW2 5233   0.785   4.731   2.209
 1664SOL     OW 5234   0.423   4.542   3.114
 1664SOL    HW1 5235   0.491   4.551   3.181
 1664SOL    HW2 5236   0.390   4.453   3.125
 1665SOL     OW 5237   1.265   4.101   3.137
 1665SOL    HW1 5238   1.297   4.178   3.184
 1665SOL    HW2 5239   1.174   4.121   3.117
 1666SOL     OW 5240   0.060   5.288   3.207
 1666SOL    HW1 5241   0.040   5.371   3.163
 1666SOL    HW2 5242   0.154   5.293   3.224
 1667SOL     OW 5243   0.394   4.828   2.343
 1667SOL    HW1 5244   0.374   4.908   2.294
 1667SOL    HW2 5245   0.381   4.758   2.279
 1668SOL     OW 5246   0.550   4.260   2.721
 1668SOL    HW1 5247   0.565   4.318   2.647
 1668SOL    HW2 5248   0.617   4.285   2.785
 1669SOL     OW 5249   1.248   5.073   2.253
 1669SOL    HW1 5250   1.303   5.144   2.283
 1669SOL    HW2 5251   1.160   5.095   2.286
 1670SOL     OW 5252   1.285   5.183   3.010
 1670SOL    HW1 5253   1.341   5.187   3.088
 1670SOL    HW2 5254   1.227   5.109   3.027
 1671SOL     OW 5255   1.586   4.351   2.341
 1671SOL    HW1 5256   1.536   4.388   2.413
 1671SOL    HW2 5257   1.613   4.427   2.289
 1672SOL     OW 5258   0.343   5.253   3.171
 1672SOL    HW1 5259   0.329   5.210   3.086
 1672SOL    HW2 5260   0.438   5.264   3.177
 1673SOL     OW 5261   0.420   4.462   3.464
 1673SOL    HW1 5262   0.484   4.506   3.407
 1673SOL    HW2 5263   0.461   4.377   3.484
 1674SOL     OW 5264   1.606   4.503   3.546
 1674SOL    HW1 5265   1.520   4.545   3.541
 1674SOL    HW2 5266   1.657   4.546   3.478
 1675SOL     OW 5267   0.995   3.853   3.615
 1675SOL    HW1 5268   1.054   3.925   3.592
 1675SOL    HW2 5269   1.044   3.774   3.592
 1676SOL     OW 5270   0.502   3.758   3.609
 1676SOL    HW1 5271   0.457   3.707   3.542
 1676SOL    HW2 5272   0.446   3.834   3.624
 1677SOL     OW 5273   0.585   4.597   2.894
 1677SOL    HW1 5274   0.617   4.687   2.893
 1677SOL    HW2 5275   0.529   4.592   2.971
 1678SOL     OW 5276   1.353   4.582   2.885
 1678SOL    HW1 5277   1.266   4.570   2.847
 1678SOL    HW2 5278   1.394   4.496   2.879
 1679SOL     OW 5279   1.205   4.252   2.128
 1679SOL    HW1 5280   1.209   4.174   2.182
 1679SOL    HW2 5281   1.161   4.317   2.182
 1680SOL     OW 5282   0.319   3.919   3.111
 1680SOL    HW1 5283   0.272   3.957   3.185
 1680SOL    HW2 5284   0.293   3.827   3.112
 1681SOL     OW 5285   0.067   5.027   3.146
 1681SOL    HW1 5286   0.100   4.981   3.222
 1681SOL    HW2 5287   0.065   5.119   3.172
 1682SOL     OW 5288   0.723   4.355   2.917
 1682SOL    HW1 5289   0.799   4.342   2.860
 1682SOL    HW2 5290   0.693   4.444   2.898
 1683SOL     OW 5291   1.737   4.683   3.717
 1683SOL    HW1 5292   1.691   4.618   3.664
 1683SOL    HW2 5293   1.678   4.700   3.790
 1684SOL     OW 5294   0.323   3.784   2.484
 1684SOL    HW1 5295   0.300   3.875   2.506
 1684SOL    HW2 5296   0.324   3.739   2.568
 1685SOL     OW 5297   1.625   4.104   2.230
 1685SOL    HW1 5298   1.639   4.041   2.301
 1685SOL    HW2 5299   1.599   4.185   2.275
 1686SOL     OW 5300   1.031   4.482   2.822
 1686SOL    HW1 5301   1.023   4.499   2.915
 1686SOL    HW2 5302   1.003   4.391   2.812
 1687SOL     OW 5303   0.989   5.293   3.583
 1687SOL    HW1 5304   0.967   5.331   3.498
 1687SOL    HW2 5305   1.028   5.208   3.562
 1688SOL     OW 5306   1.853   5.226   3.466
 1688SOL    HW1 5307   1.873   5.254   3.377
 1688SOL    HW2 5308   1.934   5.243   3.515
 1689SOL     OW 5309   0.354   4.649   3.660
 1689SOL    HW1 5310   0.430   4.668   3.715
 1689SOL    HW2 5311   0.385   4.580   3.601
 1690SOL     OW 5312   1.531   3.993   1.992
 1690SOL    HW1 5313   1.463   3.931   2.018
 1690SOL    HW2 5314   1.562   4.031   2.075
 1691SOL     OW 5315   1.290   4.550   1.891
 1691SOL    HW1 5316   1.332   4.464   1.894
 1691SOL    HW2 5317   1.321   4.589   1.809
 1692SOL     OW 5318   1.069   5.062   2.718
 1692SOL    HW1 5319   1.072   4.990   2.655
 1692SOL    HW2 5320   1.128   5.128   2.682
 1693SOL     OW 5321   0.310   4.530   2.809
 1693SOL    HW1 5322   0.405   4.546   2.804
 1693SOL    HW2 5323   0.303   4.440   2.841
 1694SOL     OW 5324   0.331   4.247   2.875
 1694SOL    HW1 5325   0.300   4.157   2.860
 1694SOL    HW2 5326   0.407   4.255   2.817
 1695SOL     OW 5327   1.134   4.098   3.545
 1695SOL    HW1 5328   1.085   4.152   3.607
 1695SOL    HW2 5329   1.221   4.138   3.542
 1696SOL     OW 5330   1.162   3.925   3.332
 1696SOL    HW1 5331   1.150   3.987   3.404
 1696SOL    HW2 5332   1.202   3.977   3.262
 1697SOL     OW 5333   0.009   5.046   2.048
 1697SOL    HW1 5334   5.751   5.061   2.058
 1697SOL    HW2 5335   0.020   4.952   2.063
 1698SOL     OW 5336   0.090   5.503   2.754
 1698SOL    HW1 5337   0.086   5.414   2.789
 1698SOL    HW2 5338   0.183   5.518   2.738
 1699SOL     OW 5339   0.501   5.294   2.774
 1699SOL    HW1 5340   0.568   5.359   2.795
 1699SOL    HW2 5341   0.543   5.236   2.710
 1700SOL     OW 5342   0.978   4.512   3.086
 1700SOL    HW1 5343   1.036   4.492   3.160
 1700SOL    HW2 5344   0.893   4.478   3.112
 1701SOL     OW 5345   0.053   4.287   2.971
 1701SOL    HW1 5346   0.136   4.265   2.929
 1701SOL    HW2 5347   0.071   4.279   3.065
 1702SOL     OW 5348   0.216   4.237   3.592
 1702SOL    HW1 5349   0.254   4.188   3.518
 1702SOL    HW2 5350   0.169   4.309   3.551
 1703SOL     OW 5351   1.380   4.659   3.520
 1703SOL    HW1 5352   1.400   4.752   3.517
 1703SOL    HW2 5353   1.375   4.633   3.428
 1704SOL     OW 5354   0.818   4.294   2.225
 1704SOL    HW1 5355   0.822   4.220   2.165
 1704SOL    HW2 5356   0.744   4.347   2.194
 1705SOL     OW 5357   1.642   4.326   3.043
 1705SOL    HW1 5358   1.632   4.270   3.119
 1705SOL    HW2 5359   1.730   4.307   3.010
 1706SOL     OW 5360   0.307   5.262   3.580
 1706SOL    HW1 5361   0.267   5.333   3.629
 1706SOL    HW2 5362   0.277   5.182   3.625
 1707SOL     OW 5363   0.710   4.173   3.118
 1707SOL    HW1 5364   0.657   4.099   3.090
 1707SOL    HW2 5365   0.703   4.236   3.047
 1708SOL     OW 5366   0.930   5.387   3.329
 1708SOL    HW1 5367   0.900   5.349   3.246
 1708SOL    HW2 5368   0.920   5.482   3.317
 1709SOL     OW 5369   0.466   4.216   2.049
 1709SOL    HW1 5370   0.526   4.287   2.071
 1709SOL    HW2 5371   0.381   4.259   2.037
 1710SOL     OW 5372   0.166   4.856   3.337
 1710SOL    HW1 5373   0.165   4.806   3.418
 1710SOL    HW2 5374   0.179   4.790   3.268
 1711SOL     OW 5375   1.324   4.768   3.082
 1711SOL    HW1 5376   1.346   4.706   3.013
 1711SOL    HW2 5377   1.256   4.823   3.044
 1712SOL     OW 5378   1.317   4.578   2.167
 1712SOL    HW1 5379   1.241   4.552   2.218
 1712SOL    HW2 5380   1.289   4.567   2.076
 1713SOL     OW 5381   1.774   5.462   3.012
 1713SOL    HW1 5382   1.837   5.489   2.946
 1713SOL    HW2 5383   1.752   5.371   2.989
 1714SOL     OW 5384   1.245   5.455   2.969
 1714SOL    HW1 5385   1.328   5.477   2.926
 1714SOL    HW2 5386   1.252   5.362   2.990
 1715SOL     OW 5387   0.086   4.944   2.893
 1715SOL    HW1 5388   0.090   4.967   2.985
 1715SOL    HW2 5389   5.830   4.958   2.868
 1716SOL     OW 5390   0.681   5.386   3.594
 1716SOL    HW1 5391   0.622   5.461   3.602
 1716SOL    HW2 5392   0.739   5.409   3.521
 1717SOL     OW 5393   1.737   3.861   2.382
 1717SOL    HW1 5394   1.775   3.834   2.298
 1717SOL    HW2 5395   1.708   3.780   2.423
 1718SOL     OW 5396   1.391   5.292   2.349
 1718SOL    HW1 5397   1.450   5.326   2.282
 1718SOL    HW2 5398   1.342   5.368   2.380
 1719SOL     OW 5399   0.188   5.481   3.689
 1719SOL    HW1 5400   0.142   5.427   3.753
 1719SOL    HW2 5401   0.191   5.568   3.728
 1720SOL     OW 5402   1.277   4.649   2.530
 1720SOL    HW1 5403   1.352   4.589   2.538
 1720SOL    HW2 5404   1.311   4.723   2.479
 1721SOL     OW 5405   0.809   4.999   3.289
 1721SOL    HW1 5406   0.782   5.038   3.372
 1721SOL    HW2 5407   0.739   5.021   3.228
 1722SOL     OW 5408   0.681   5.338   2.013
 1722SOL    HW1 5409   0.686   5.354   1.919
 1722SOL    HW2 5410   0.620   5.265   2.022
 1723SOL     OW 5411   1.622   5.447   3.250
 1723SOL    HW1 5412   1.674   5.453   3.170
 1723SOL    HW2 5413   1.608   5.537   3.277
 1724SOL     OW 5414   1.852   3.904   2.822
 1724SOL    HW1 5415   1.875   3.813   2.804
 1724SOL    HW2 5416   1.763   3.914   2.789
 1725SOL     OW 5417   0.273   4.034   2.577
 1725SOL    HW1 5418   0.188   4.071   2.553
 1725SOL    HW2 5419   0.270   4.025   2.672
 1726SOL     OW 5420   1.209   5.326   1.898
 1726SOL    HW1 5421   1.197   5.235   1.922
 1726SOL    HW2 5422   1.148   5.341   1.826
 1727SOL     OW 5423   0.824   4.731   3.235
 1727SOL    HW1 5424   0.867   4.728   3.150
 1727SOL    HW2 5425   0.821   4.824   3.257
 1728SOL     OW 5426   0.917   4.634   2.154
 1728SOL    HW1 5427   0.977   4.667   2.087
 1728SOL    HW2 5428   0.967   4.565   2.198
 1729SOL     OW 5429   1.489   5.354   1.904
 1729SOL    HW1 5430   1.395   5.340   1.888
 1729SOL    HW2 5431   1.528   5.359   1.817
 1730SOL     OW 5432   0.380   5.029   3.350
 1730SOL    HW1 5433   0.359   5.110   3.304
 1730SOL    HW2 5434   0.303   4.974   3.336
 1731SOL     OW 5435   1.610   5.008   3.142
 1731SOL    HW1 5436   1.669   4.994   3.217
 1731SOL    HW2 5437   1.549   5.075   3.172
 1732SOL     OW 5438   1.058   4.833   2.571
 1732SOL    HW1 5439   0.985   4.784   2.609
 1732SOL    HW2 5440   1.119   4.766   2.541
 1733SOL     OW 5441   1.024   3.965   2.827
 1733SOL    HW1 5442   1.019   3.917   2.744
 1733SOL    HW2 5443   1.017   3.897   2.894
 1734SOL     OW 5444   0.606   5.216   2.342
 1734SOL    HW1 5445   0.648   5.166   2.272
 1734SOL    HW2 5446   0.543   5.272   2.296
 1735SOL     OW 5447   1.722   4.119   3.241
 1735SOL    HW1 5448   1.796   4.180   3.241
 1735SOL    HW2 5449   1.751   4.047   3.184
 1736SOL     OW 5450   0.262   5.063   2.154
 1736SOL    HW1 5451   0.168   5.069   2.136
 1736SOL    HW2 5452   0.272   5.100   2.242
 1737SOL     OW 5453   0.108   4.722   3.579
 1737SOL    HW1 5454   0.047   4.717   3.653
 1737SOL    HW2 5455   0.194   4.705   3.618
 1738SOL     OW 5456   0.677   3.920   3.362
 1738SOL    HW1 5457   0.762   3.899   3.322
 1738SOL    HW2 5458   0.699   3.952   3.449
 1739SOL     OW 5459   0.089   4.034   1.906
 1739SOL    HW1 5460   5.830   4.034   1.912
 1739SOL    HW2 5461   0.111   4.115   1.860
 1740SOL     OW 5462   1.427   4.581   3.260
 1740SOL    HW1 5463   1.379   4.643   3.205
 1740SOL    HW2 5464   1.517   4.585   3.226
 1741SOL     OW 5465   0.095   3.978   2.226
 1741SOL    HW1 5466   0.104   4.028   2.145
 1741SOL    HW2 5467   0.159   3.908   2.219
 1742SOL     OW 5468   1.177   5.060   1.979
 1742SOL    HW1 5469   1.085   5.035   1.979
 1742SOL    HW2 5470   1.202   5.059   2.071
 1743SOL     OW 5471   0.621   4.554   3.298
 1743SOL    HW1 5472   0.678   4.630   3.283
 1743SOL    HW2 5473   0.682   4.480   3.305
 1744SOL     OW 5474   1.487   5.500   2.842
 1744SOL    HW1 5475   1.507   5.563   2.772
 1744SOL    HW2 5476   1.572   5.479   2.880
 1745SOL     OW 5477   0.717   4.286   3.564
 1745SOL    HW1 5478   0.760   4.347   3.624
 1745SOL    HW2 5479   0.738   4.199   3.598
 1746SOL     OW 5480   1.473   4.920   3.492
 1746SOL    HW1 5481   1.460   4.935   3.586
 1746SOL    HW2 5482   1.566   4.938   3.478
 1747SOL     OW 5483   0.382   5.466   3.418
 1747SOL    HW1 5484   0.294   5.501   3.406
 1747SOL    HW2 5485   0.368   5.382   3.462
 1748SOL     OW 5486   1.668   4.606   3.116
 1748SOL    HW1 5487   1.660   4.521   3.072
 1748SOL    HW2 5488   1.657   4.670   3.046
 1749SOL     OW 5489   1.216   4.044   2.321
 1749SOL    HW1 5490   1.278   3.972   2.313
 1749SOL    HW2 5491   1.246   4.093   2.397
 1750SOL     OW 5492   0.590   4.460   2.534
 1750SOL    HW1 5493   0.628   4.547   2.519
 1750SOL    HW2 5494   0.524   4.451   2.465
 1751SOL     OW 5495   1.760   4.085   3.510
 1751SOL    HW1 5496   1.740   4.102   3.418
 1751SOL    HW2 5497   1.688   4.030   3.540
 1752SOL     OW 5498   1.746   4.657   3.373
 1752SOL    HW1 5499   1.739   4.751   3.388
 1752SOL    HW2 5500   1.729   4.646   3.279
 1753SOL     OW 5501   0.869   5.090   1.904
 1753SOL    HW1 5502   0.824   5.116   1.984
 1753SOL    HW2 5503   0.878   5.172   1.855
 1754SOL     OW 5504   0.663   5.508   2.802
 1754SOL    HW1 5505   0.639   5.598   2.779
 1754SOL    HW2 5506   0.759   5.506   2.797
 1755SOL     OW 5507   0.870   4.693   2.717
 1755SOL    HW1 5508   0.920   4.621   2.756
 1755SOL    HW2 5509   0.833   4.740   2.792
 1756SOL     OW 5510   1.079   4.712   1.952
 1756SOL    HW1 5511   1.056   4.764   1.875
 1756SOL    HW2 5512   1.153   4.658   1.924
 1757SOL     OW 5513   1.850   5.271   2.702
 1757SOL    HW1 5514   1.769   5.265   2.651
 1757SOL    HW2 5515   1.835   5.214   2.778
 1758SOL     OW 5516   0.227   5.028   3.716
 1758SOL    HW1 5517   0.157   4.967   3.694
 1758SOL    HW2 5518   0.217   5.042   3.810
 1759SOL     OW 5519   0.103   4.985   2.580
 1759SOL    HW1 5520   0.145   4.939   2.652
 1759SOL    HW2 5521   0.111   4.925   2.505
 1760SOL     OW 5522   0.684   5.128   3.493
 1760SOL    HW1 5523   0.603   5.086   3.523
 1760SOL    HW2 5524   0.681   5.216   3.529
 1761SOL     OW 5525   1.805   3.910   3.094
 1761SOL    HW1 5526   1.813   3.816   3.111
 1761SOL    HW2 5527   1.824   3.920   3.001
 1762SOL     OW 5528   0.441   4.157   2.388
 1762SOL    HW1 5529   0.462   4.085   2.329
 1762SOL    HW2 5530   0.388   4.117   2.458
 1763SOL     OW 5531   1.702   5.208   2.950
 1763SOL    HW1 5532   1.619   5.188   2.906
 1763SOL    HW2 5533   1.708   5.142   3.019
 1764SOL     OW 5534   0.343   4.282   3.152
 1764SOL    HW1 5535   0.396   4.225   3.208
 1764SOL    HW2 5536   0.357   4.249   3.063
 1765SOL     OW 5537   0.830   5.302   2.538
 1765SOL    HW1 5538   0.811   5.362   2.466
 1765SOL    HW2 5539   0.755   5.242   2.540
 1766SOL     OW 5540   1.432   3.949   2.980
 1766SOL    HW1 5541   1.447   3.866   3.025
 1766SOL    HW2 5542   1.381   4.002   3.042
 1767SOL     OW 5543   1.009   3.742   3.000
 1767SOL    HW1 5544   0.954   3.675   2.961
 1767SOL    HW2 5545   1.096   3.703   3.003
 1768SOL     OW 5546   0.774   5.055   2.179
 1768SOL    HW1 5547   0.742   4.965   2.186
 1768SOL    HW2 5548   0.854   5.057   2.231
 1769SOL     OW 5549   0.618   5.275   3.144
 1769SOL    HW1 5550   0.619   5.356   3.195
 1769SOL    HW2 5551   0.707   5.269   3.107
 1770SOL     OW 5552   1.353   3.777   2.029
 1770SOL    HW1 5553   1.383   3.711   1.966
 1770SOL    HW2 5554   1.264   3.748   2.053
 1771SOL     OW 5555   1.303   4.187   2.543
 1771SOL    HW1 5556   1.248   4.265   2.545
 1771SOL    HW2 5557   1.292   4.147   2.629
 1772SOL     OW 5558   1.591   3.929   2.747
 1772SOL    HW1 5559   1.532   3.941   2.821
 1772SOL    HW2 5560   1.580   4.007   2.694
 1773SOL     OW 5561   0.052   4.782   2.092
 1773SOL    HW1 5562   0.139   4.742   2.094
 1773SOL    HW2 5563   5.829   4.714   2.125
 1774SOL     OW 5564   0.886   5.380   2.201
 1774SOL    HW1 5565   0.816   5.360   2.139
 1774SOL    HW2 5566   0.852   5.450   2.255
 1775SOL     OW 5567   0.240   4.359   3.843
 1775SOL    HW1 5568   0.146   4.363   3.863
 1775SOL    HW2 5569   0.243   4.323   3.754
 1776SOL     OW 5570   0.243   3.995   4.710
 1776SOL    HW1 5571   0.264   3.959   4.797
 1776SOL    HW2 5572   0.148   3.988   4.704
 1777SOL     OW 5573   0.024   4.099   4.344
 1777SOL    HW1 5574   5.767   4.099   4.368
 1777SOL    HW2 5575   0.027   4.061   4.257
 1778SOL     OW 5576   0.570   5.016   4.905
 1778SOL    HW1 5577   0.481   5.018   4.871
 1778SOL    HW2 5578   0.585   5.105   4.938
 1779SOL     OW 5579   1.563   5.234   4.433
 1779SOL    HW1 5580   1.521   5.212   4.517
 1779SOL    HW2 5581   1.491   5.237   4.370
 1780SOL     OW 5582   1.132   4.422   4.422
 1780SOL    HW1 5583   1.180   4.504   4.409
 1780SOL    HW2 5584   1.084   4.434   4.504
 1781SOL     OW 5585   1.775   4.325   3.950
 1781SOL    HW1 5586   1.749   4.318   3.858
 1781SOL    HW2 5587   1.734   4.250   3.992
 1782SOL     OW 5588   0.750   4.863   4.768
 1782SOL    HW1 5589   0.685   4.900   4.827
 1782SOL    HW2 5590   0.788   4.939   4.723
 1783SOL     OW 5591   0.866   4.508   5.547
 1783SOL    HW1 5592   0.877   4.583   5.605
 1783SOL    HW2 5593   0.886   4.543   5.460
 1784SOL     OW 5594   0.687   4.723   4.370
 1784SOL    HW1 5595   0.753   4.713   4.438
 1784SOL    HW2 5596   0.619   4.777   4.410
 1785SOL     OW 5597   0.719   4.869   5.527
 1785SOL    HW1 5598   0.762   4.950   5.556
 1785SOL    HW2 5599   0.633   4.897   5.498
 1786SOL     OW 5600   0.325   5.147   4.780
 1786SOL    HW1 5601   0.295   5.081   4.718
 1786SOL    HW2 5602   0.385   5.202   4.729
 1787SOL     OW 5603   1.459   5.223   5.081
 1787SOL    HW1 5604   1.513   5.302   5.091
 1787SOL    HW2 5605   1.392   5.232   5.148
 1788SOL     OW 5606   0.456   4.124   5.208
 1788SOL    HW1 5607   0.532   4.066   5.214
 1788SOL    HW2 5608   0.381   4.067   5.225
 1789SOL     OW 5609   1.609   4.170   4.466
 1789SOL    HW1 5610   1.534   4.190   4.410
 1789SOL    HW2 5611   1.617   4.246   4.524
 1790SOL     OW 5612   0.230   5.431   4.187
 1790SOL    HW1 5613   0.247   5.499   4.251
 1790SOL    HW2 5614   0.310   5.427   4.134
 1791SOL     OW 5615   1.138   5.064   5.409
 1791SOL    HW1 5616   1.181   5.053   5.494
 1791SOL    HW2 5617   1.083   4.987   5.400
 1792SOL     OW 5618   0.255   5.161   4.265
 1792SOL    HW1 5619   0.232   5.253   4.253
 1792SOL    HW2 5620   0.187   5.127   4.322
 1793SOL     OW 5621   0.256   4.798   4.610
 1793SOL    HW1 5622   0.269   4.708   4.642
 1793SOL    HW2 5623   0.197   4.838   4.675
 1794SOL     OW 5624   0.613   5.505   5.148
 1794SOL    HW1 5625   0.531   5.491   5.195
 1794SOL    HW2 5626   0.639   5.595   5.170
 1795SOL     OW 5627   0.575   4.710   3.862
 1795SOL    HW1 5628   0.625   4.755   3.793
 1795SOL    HW2 5629   0.616   4.740   3.944
 1796SOL     OW 5630   1.595   3.850   5.186
 1796SOL    HW1 5631   1.613   3.931   5.138
 1796SOL    HW2 5632   1.580   3.879   5.276
 1797SOL     OW 5633   0.144   4.369   4.286
 1797SOL    HW1 5634   0.107   4.283   4.305
 1797SOL    HW2 5635   0.122   4.422   4.362
 1798SOL     OW 5636   1.846   5.475   4.059
 1798SOL    HW1 5637   1.911   5.447   4.123
 1798SOL    HW2 5638   1.871   5.564   4.036
 1799SOL     OW 5639   0.059   5.313   3.861
 1799SOL    HW1 5640   0.051   5.221   3.887
 1799SOL    HW2 5641   5.814   5.353   3.892
 1800SOL     OW 5642   1.689   4.642   4.367
 1800SOL    HW1 5643   1.772   4.600   4.346
 1800SOL    HW2 5644   1.667   4.693   4.289
 1801SOL     OW 5645   1.648   4.829   4.152
 1801SOL    HW1 5646   1.735   4.832   4.112
 1801SOL    HW2 5647   1.654   4.891   4.225
 1802SOL     OW 5648   0.146   4.482   5.310
 1802SOL    HW1 5649   0.242   4.477   5.305
 1802SOL    HW2 5650   0.128   4.567   5.351
 1803SOL     OW 5651   0.616   5.114   4.457
 1803SOL    HW1 5652   0.570   5.031   4.467
 1803SOL    HW2 5653   0.597   5.141   4.367
 1804SOL     OW 5654   1.286   4.960   5.143
 1804SOL    HW1 5655   1.317   4.892   5.083
 1804SOL    HW2 5656   1.347   4.956   5.217
 1805SOL     OW 5657   0.824   3.725   4.235
 1805SOL    HW1 5658   0.864   3.810   4.214
 1805SOL    HW2 5659   0.730   3.744   4.241
 1806SOL     OW 5660   0.184   4.673   5.000
 1806SOL    HW1 5661   0.272   4.638   4.989
 1806SOL    HW2 5662   0.132   4.632   4.931
 1807SOL     OW 5663   1.532   4.720   3.924
 1807SOL    HW1 5664   1.462   4.664   3.956
 1807SOL    HW2 5665   1.574   4.755   4.002
 1808SOL     OW 5666   1.227   5.527   5.354
 1808SOL    HW1 5667   1.198   5.589   5.288
 1808SOL    HW2 5668   1.223   5.442   5.310
 1809SOL     OW 5669   0.357   3.980   5.537
 1809SOL    HW1 5670   0.401   4.057   5.572
 1809SOL    HW2 5671   0.264   3.992   5.560
 1810SOL     OW 5672   1.466   5.143   4.674
 1810SOL    HW1 5673   1.399   5.158   4.740
 1810SOL    HW2 5674   1.454   5.052   4.648
 1811SOL     OW 5675   1.656   5.460   4.304
 1811SOL    HW1 5676   1.636   5.430   4.215
 1811SOL    HW2 5677   1.632   5.386   4.360
 1812SOL     OW 5678   0.598   4.443   3.991
 1812SOL    HW1 5679   0.601   4.527   3.946
 1812SOL    HW2 5680   0.534   4.455   4.061
 1813SOL     OW 5681   1.279   4.082   4.657
 1813SOL    HW1 5682   1.189   4.049   4.666
 1813SOL    HW2 5683   1.331   4.029   4.716
 1814SOL     OW 5684   1.579   5.397   4.033
 1814SOL    HW1 5685   1.671   5.422   4.027
 1814SOL    HW2 5686   1.553   5.379   3.943
 1815SOL     OW 5687   0.792   4.343   5.172
 1815SOL    HW1 5688   0.767   4.319   5.261
 1815SOL    HW2 5689   0.755   4.275   5.117
 1816SOL     OW 5690   1.393   4.193   5.395
 1816SOL    HW1 5691   1.394   4.238   5.480
 1816SOL    HW2 5692   1.454   4.120   5.406
 1817SOL     OW 5693   0.951   4.608   5.305
 1817SOL    HW1 5694   1.006   4.539   5.268
 1817SOL    HW2 5695   0.902   4.643   5.230
 1818SOL     OW 5696   0.993   4.135   4.960
 1818SOL    HW1 5697   0.905   4.155   4.993
 1818SOL    HW2 5698   0.978   4.090   4.877
 1819SOL     OW 5699   1.053   4.422   4.149
 1819SOL    HW1 5700   1.070   4.415   4.243
 1819SOL    HW2 5701   0.970   4.376   4.137
 1820SOL     OW 5702   0.088   4.527   4.499
 1820SOL    HW1 5703   0.164   4.523   4.556
 1820SOL    HW2 5704   0.055   4.616   4.509
 1821SOL     OW 5705   0.131   5.572   5.301
 1821SOL    HW1 5706   0.143   5.538   5.390
 1821SOL    HW2 5707   0.037   5.563   5.285
 1822SOL     OW 5708   0.897   4.074   3.919
 1822SOL    HW1 5709   0.936   4.136   3.858
 1822SOL    HW2 5710   0.908   3.989   3.877
 1823SOL     OW 5711   1.697   4.297   5.559
 1823SOL    HW1 5712   1.669   4.373   5.508
 1823SOL    HW2 5713   1.733   4.236   5.495
 1824SOL     OW 5714   1.379   4.866   4.265
 1824SOL    HW1 5715   1.458   4.855   4.212
 1824SOL    HW2 5716   1.326   4.928   4.215
 1825SOL     OW 5717   0.554   3.901   4.617
 1825SOL    HW1 5718   0.558   3.932   4.708
 1825SOL    HW2 5719   0.548   3.981   4.565
 1826SOL     OW 5720   1.003   5.168   4.195
 1826SOL    HW1 5721   0.967   5.241   4.144
 1826SOL    HW2 5722   0.980   5.188   4.285
 1827SOL     OW 5723   0.355   5.530   4.566
 1827SOL    HW1 5724   0.413   5.456   4.586
 1827SOL    HW2 5725   0.407   5.607   4.589
 1828SOL     OW 5726   1.800   4.777   4.594
 1828SOL    HW1 5727   1.746   4.758   4.517
 1828SOL    HW2 5728   1.737   4.784   4.666
 1829SOL     OW 5729   1.229   5.262   5.234
 1829SOL    HW1 5730   1.214   5.188   5.293
 1829SOL    HW2 5731   1.158   5.255   5.170
 1830SOL     OW 5732   0.307   4.671   3.970
 1830SOL    HW1 5733   0.389   4.697   3.928
 1830SOL    HW2 5734   0.297   4.578   3.948
 1831SOL     OW 5735   1.481   4.469   4.448
 1831SOL    HW1 5736   1.474   4.429   4.534
 1831SOL    HW2 5737   1.558   4.525   4.453
 1832SOL     OW 5738   0.471   4.964   5.454
 1832SOL    HW1 5739   0.445   4.981   5.364
 1832SOL    HW2 5740   0.394   4.989   5.506
 1833SOL     OW 5741   1.109   5.500   3.945
 1833SOL    HW1 5742   1.043   5.455   3.998
 1833SOL    HW2 5743   1.140   5.434   3.883
 1834SOL     OW 5744   0.213   3.995   5.231
 1834SOL    HW1 5745   0.123   4.026   5.228
 1834SOL    HW2 5746   0.207   3.908   5.271
 1835SOL     OW 5747   1.627   5.105   3.812
 1835SOL    HW1 5748   1.586   5.190   3.796
 1835SOL    HW2 5749   1.558   5.041   3.793
 1836SOL     OW 5750   0.476   5.438   4.062
 1836SOL    HW1 5751   0.505   5.515   4.111
 1836SOL    HW2 5752   0.535   5.433   3.987
 1837SOL     OW 5753   1.401   3.832   4.160
 1837SOL    HW1 5754   1.393   3.806   4.068
 1837SOL    HW2 5755   1.495   3.837   4.175
 1838SOL     OW 5756   0.246   5.517   4.953
 1838SOL    HW1 5757   0.294   5.450   5.001
 1838SOL    HW2 5758   0.239   5.482   4.864
 1839SOL     OW 5759   0.940   5.420   4.626
 1839SOL    HW1 5760   1.017   5.368   4.645
 1839SOL    HW2 5761   0.895   5.371   4.557
 1840SOL     OW 5762   0.401   4.418   4.192
 1840SOL    HW1 5763   0.424   4.326   4.206
 1840SOL    HW2 5764   0.308   4.423   4.214
 1841SOL     OW 5765   1.533   3.948   5.443
 1841SOL    HW1 5766   1.543   3.966   5.536
 1841SOL    HW2 5767   1.465   3.881   5.438
 1842SOL     OW 5768   0.643   3.844   3.826
 1842SOL    HW1 5769   0.704   3.773   3.845
 1842SOL    HW2 5770   0.591   3.812   3.752
 1843SOL     OW 5771   0.763   4.001   5.471
 1843SOL    HW1 5772   0.842   3.947   5.479
 1843SOL    HW2 5773   0.722   3.996   5.558
 1844SOL     OW 5774   0.876   5.244   4.918
 1844SOL    HW1 5775   0.859   5.208   4.831
 1844SOL    HW2 5776   0.946   5.189   4.954
 1845SOL     OW 5777   1.339   4.313   5.153
 1845SOL    HW1 5778   1.371   4.281   5.238
 1845SOL    HW2 5779   1.376   4.401   5.146
 1846SOL     OW 5780   0.817   5.115   4.666
 1846SOL    HW1 5781   0.902   5.103   4.623
 1846SOL    HW2 5782   0.754   5.120   4.595
 1847SOL     OW 5783   0.929   4.233   4.626
 1847SOL    HW1 5784   0.905   4.225   4.533
 1847SOL    HW2 5785   0.959   4.146   4.651
 1848SOL     OW 5786   0.561   3.787   4.219
 1848SOL    HW1 5787   0.482   3.785   4.274
 1848SOL    HW2 5788   0.550   3.865   4.165
 1849SOL     OW 5789   1.427   4.923   3.764
 1849SOL    HW1 5790   1.457   4.848   3.815
 1849SOL    HW2 5791   1.342   4.945   3.801
 1850SOL     OW 5792   0.300   3.770   3.903
 1850SOL    HW1 5793   0.358   3.842   3.877
 1850SOL    HW2 5794   0.358   3.709   3.949
 1851SOL     OW 5795   0.941   3.973   4.181
 1851SOL    HW1 5796   0.916   4.013   4.098
 1851SOL    HW2 5797   1.036   3.988   4.187
 1852SOL     OW 5798   1.081   4.407   5.180
 1852SOL    HW1 5799   1.015   4.338   5.188
 1852SOL    HW2 5800   1.164   4.359   5.175
 1853SOL     OW 5801   1.221   5.295   4.518
 1853SOL    HW1 5802   1.235   5.362   4.451
 1853SOL    HW2 5803   1.290   5.311   4.582
 1854SOL     OW 5804   0.473   4.876   4.461
 1854SOL    HW1 5805   0.400   4.849   4.517
 1854SOL    HW2 5806   0.442   4.861   4.371
 1855SOL     OW 5807   1.267   5.515   4.332
 1855SOL    HW1 5808   1.313   5.579   4.278
 1855SOL    HW2 5809   1.194   5.564   4.370
 1856SOL     OW 5810   1.023   4.262   3.748
 1856SOL    HW1 5811   0.980   4.345   3.730
 1856SOL    HW2 5812   1.087   4.283   3.816
 1857SOL     OW 5813   0.092   4.297   5.116
 1857SOL    HW1 5814   0.182   4.283   5.085
 1857SOL    HW2 5815   0.100   4.369   5.178
 1858SOL     OW 5816   0.572   3.950   4.889
 1858SOL    HW1 5817   0.614   3.876   4.932
 1858SOL    HW2 5818   0.481   3.947   4.919
 1859SOL     OW 5819   0.867   4.182   4.363
 1859SOL    HW1 5820   0.822   4.238   4.300
 1859SOL    HW2 5821   0.889   4.103   4.315
 1860SOL     OW 5822   1.017   3.777   4.473
 1860SOL    HW1 5823   0.958   3.770   4.398
 1860SOL    HW2 5824   0.994   3.703   4.528
 1861SOL     OW 5825   1.438   4.885   4.581
 1861SOL    HW1 5826   1.368   4.821   4.582
 1861SOL    HW2 5827   1.461   4.894   4.488
 1862SOL     OW 5828   1.466   4.331   4.695
 1862SOL    HW1 5829   1.411   4.253   4.700
 1862SOL    HW2 5830   1.524   4.324   4.771
 1863SOL     OW 5831   1.844   4.537   4.107
 1863SOL    HW1 5832   1.900   4.488   4.166
 1863SOL    HW2 5833   1.818   4.474   4.040
 1864SOL     OW 5834   0.492   5.143   3.879
 1864SOL    HW1 5835   0.419   5.115   3.933
 1864SOL    HW2 5836   0.470   5.112   3.791
 1865SOL     OW 5837   1.674   4.988   4.366
 1865SOL    HW1 5838   1.768   4.989   4.381
 1865SOL    HW2 5839   1.644   5.076   4.389
 1866SOL     OW 5840   1.394   4.296   3.795
 1866SOL    HW1 5841   1.331   4.277   3.865
 1866SOL    HW2 5842   1.478   4.265   3.829
 1867SOL     OW 5843   0.522   3.984   4.035
 1867SOL    HW1 5844   0.573   3.940   3.966
 1867SOL    HW2 5845   0.500   4.069   3.997
 1868SOL     OW 5846   1.752   4.965   5.291
 1868SOL    HW1 5847   1.839   4.927   5.283
 1868SOL    HW2 5848   1.766   5.054   5.322
 1869SOL     OW 5849   1.055   5.075   5.054
 1869SOL    HW1 5850   0.980   5.046   5.106
 1869SOL    HW2 5851   1.131   5.036   5.096
 1870SOL     OW 5852   1.612   5.352   5.377
 1870SOL    HW1 5853   1.604   5.382   5.286
 1870SOL    HW2 5854   1.694   5.302   5.378
 1871SOL     OW 5855   1.132   4.929   4.826
 1871SOL    HW1 5856   1.074   4.968   4.892
 1871SOL    HW2 5857   1.100   4.965   4.743
 1872SOL     OW 5858   1.626   4.821   4.800
 1872SOL    HW1 5859   1.621   4.883   4.873
 1872SOL    HW2 5860   1.548   4.839   4.747
 1873SOL     OW 5861   0.919   3.819   5.117
 1873SOL    HW1 5862   0.940   3.800   5.026
 1873SOL    HW2 5863   0.999   3.858   5.152
 1874SOL     OW 5864   0.983   4.840   5.436
 1874SOL    HW1 5865   0.892   4.857   5.461
 1874SOL    HW2 5866   0.979   4.761   5.383
 1875SOL     OW 5867   0.708   4.785   4.093
 1875SOL    HW1 5868   0.693   4.768   4.186
 1875SOL    HW2 5869   0.785   4.731   4.071
 1876SOL     OW 5870   0.422   4.542   4.977
 1876SOL    HW1 5871   0.491   4.551   5.043
 1876SOL    HW2 5872   0.391   4.452   4.987
 1877SOL     OW 5873   1.264   4.099   5.001
 1877SOL    HW1 5874   1.297   4.177   5.046
 1877SOL    HW2 5875   1.173   4.121   4.980
 1878SOL     OW 5876   0.061   5.288   5.069
 1878SOL    HW1 5877   0.041   5.372   5.026
 1878SOL    HW2 5878   0.155   5.292   5.087
 1879SOL     OW 5879   0.392   4.828   4.205
 1879SOL    HW1 5880   0.374   4.908   4.155
 1879SOL    HW2 5881   0.381   4.758   4.141
 1880SOL     OW 5882   0.550   4.260   4.583
 1880SOL    HW1 5883   0.565   4.319   4.509
 1880SOL    HW2 5884   0.617   4.285   4.647
 1881SOL     OW 5885   1.248   5.073   4.113
 1881SOL    HW1 5886   1.303   5.144   4.145
 1881SOL    HW2 5887   1.161   5.094   4.147
 1882SOL     OW 5888   1.285   5.183   4.872
 1882SOL    HW1 5889   1.341   5.187   4.950
 1882SOL    HW2 5890   1.229   5.107   4.887
 1883SOL     OW 5891   1.579   4.346   4.204
 1883SOL    HW1 5892   1.530   4.393   4.272
 1883SOL    HW2 5893   1.623   4.415   4.155
 1884SOL     OW 5894   0.343   5.253   5.033
 1884SOL    HW1 5895   0.329   5.210   4.948
 1884SOL    HW2 5896   0.437   5.264   5.040
 1885SOL     OW 5897   0.421   4.458   5.322
 1885SOL    HW1 5898   0.484   4.502   5.266
 1885SOL    HW2 5899   0.461   4.374   5.343
 1886SOL     OW 5900   1.604   4.503   5.407
 1886SOL    HW1 5901   1.518   4.546   5.400
 1886SOL    HW2 5902   1.656   4.544   5.338
 1887SOL     OW 5903   1.003   3.854   5.495
 1887SOL    HW1 5904   1.054   3.928   5.461
 1887SOL    HW2 5905   1.044   3.777   5.458
 1888SOL     OW 5906   0.503   3.762   5.462
 1888SOL    HW1 5907   0.455   3.709   5.397
 1888SOL    HW2 5908   0.448   3.839   5.474
 1889SOL     OW 5909   0.584   4.598   4.755
 1889SOL    HW1 5910   0.618   4.687   4.756
 1889SOL    HW2 5911   0.529   4.593   4.833
 1890SOL     OW 5912   1.353   4.583   4.748
 1890SOL    HW1 5913   1.267   4.569   4.708
 1890SOL    HW2 5914   1.397   4.498   4.741
 1891SOL     OW 5915   1.201   4.252   3.987
 1891SOL    HW1 5916   1.210   4.174   4.042
 1891SOL    HW2 5917   1.159   4.316   4.044
 1892SOL     OW 5918   0.318   3.919   4.973
 1892SOL    HW1 5919   0.275   3.957   5.049
 1892SOL    HW2 5920   0.293   3.827   4.974
 1893SOL     OW 5921   0.065   5.027   5.008
 1893SOL    HW1 5922   0.100   4.981   5.084
 1893SOL    HW2 5923   0.065   5.119   5.034
 1894SOL     OW 5924   0.722   4.354   4.779
 1894SOL    HW1 5925   0.799   4.340   4.723
 1894SOL    HW2 5926   0.695   4.444   4.758
 1895SOL     OW 5927   1.747   4.678   5.570
 1895SOL    HW1 5928   1.698   4.616   5.516
 1895SOL    HW2 5929   1.689   4.697   5.643
 1896SOL     OW 5930   0.322   3.784   4.346
 1896SOL    HW1 5931   0.300   3.875   4.369
 1896SOL    HW2 5932   0.325   3.739   4.430
 1897SOL     OW 5933   1.621   4.102   4.086
 1897SOL    HW1 5934   1.647   4.036   4.151
 1897SOL    HW2 5935   1.596   4.179   4.138
 1898SOL     OW 5936   1.029   4.482   4.683
 1898SOL    HW1 5937   1.022   4.500   4.777
 1898SOL    HW2 5938   1.003   4.391   4.674
 1899SOL     OW 5939   0.988   5.293   5.442
 1899SOL    HW1 5940   0.962   5.333   5.359
 1899SOL    HW2 5941   1.028   5.209   5.417
 1900SOL     OW 5942   1.854   5.227   5.328
 1900SOL    HW1 5943   1.874   5.254   5.238
 1900SOL    HW2 5944   1.935   5.243   5.376
 1901SOL     OW 5945   0.355   4.645   5.513
 1901SOL    HW1 5946   0.433   4.700   5.521
 1901SOL    HW2 5947   0.382   4.572   5.458
 1902SOL     OW 5948   1.529   3.996   3.850
 1902SOL    HW1 5949   1.464   3.931   3.878
 1902SOL    HW2 5950   1.562   4.032   3.932
 1903SOL     OW 5951   1.288   4.549   3.753
 1903SOL    HW1 5952   1.332   4.463   3.758
 1903SOL    HW2 5953   1.321   4.588   3.672
 1904SOL     OW 5954   1.068   5.061   4.579
 1904SOL    HW1 5955   1.072   4.989   4.516
 1904SOL    HW2 5956   1.127   5.127   4.544
 1905SOL     OW 5957   0.311   4.530   4.671
 1905SOL    HW1 5958   0.405   4.546   4.667
 1905SOL    HW2 5959   0.303   4.440   4.703
 1906SOL     OW 5960   0.330   4.247   4.736
 1906SOL    HW1 5961   0.300   4.158   4.722
 1906SOL    HW2 5962   0.407   4.255   4.679
 1907SOL     OW 5963   1.138   4.089   5.403
 1907SOL    HW1 5964   1.087   4.155   5.450
 1907SOL    HW2 5965   1.226   4.126   5.397
 1908SOL     OW 5966   1.163   3.919   5.191
 1908SOL    HW1 5967   1.152   3.981   5.264
 1908SOL    HW2 5968   1.203   3.971   5.122
 1909SOL     OW 5969   0.009   5.046   3.909
 1909SOL    HW1 5970   5.751   5.061   3.920
 1909SOL    HW2 5971   0.020   4.952   3.924
 1910SOL     OW 5972   0.090   5.503   4.615
 1910SOL    HW1 5973   0.086   5.414   4.651
 1910SOL    HW2 5974   0.183   5.518   4.600
 1911SOL     OW 5975   0.501   5.294   4.636
 1911SOL    HW1 5976   0.567   5.359   4.657
 1911SOL    HW2 5977   0.543   5.236   4.572
 1912SOL     OW 5978   0.977   4.513   4.948
 1912SOL    HW1 5979   1.036   4.492   5.021
 1912SOL    HW2 5980   0.893   4.475   4.974
 1913SOL     OW 5981   0.053   4.287   4.833
 1913SOL    HW1 5982   0.136   4.265   4.790
 1913SOL    HW2 5983   0.072   4.279   4.926
 1914SOL     OW 5984   0.213   4.238   5.446
 1914SOL    HW1 5985   0.265   4.192   5.380
 1914SOL    HW2 5986   0.174   4.311   5.398
 1915SOL     OW 5987   1.379   4.662   5.377
 1915SOL    HW1 5988   1.401   4.755   5.374
 1915SOL    HW2 5989   1.377   4.634   5.286
 1916SOL     OW 5990   0.818   4.293   4.088
 1916SOL    HW1 5991   0.822   4.219   4.027
 1916SOL    HW2 5992   0.744   4.346   4.056
 1917SOL     OW 5993   1.641   4.325   4.906
 1917SOL    HW1 5994   1.631   4.267   4.981
 1917SOL    HW2 5995   1.729   4.306   4.872
 1918SOL     OW 5996   0.297   5.265   5.436
 1918SOL    HW1 5997   0.264   5.337   5.490
 1918SOL    HW2 5998   0.281   5.186   5.487
 1919SOL     OW 5999   0.709   4.173   4.980
 1919SOL    HW1 6000   0.657   4.098   4.951
 1919SOL    HW2 6001   0.702   4.236   4.908
 1920SOL     OW 6002   0.929   5.388   5.189
 1920SOL    HW1 6003   0.899   5.350   5.106
 1920SOL    HW2 6004   0.918   5.483   5.177
 1921SOL     OW 6005   0.465   4.216   3.909
 1921SOL    HW1 6006   0.526   4.286   3.932
 1921SOL    HW2 6007   0.381   4.260   3.898
 1922SOL     OW 6008   0.165   4.856   5.198
 1922SOL    HW1 6009   0.164   4.807   5.280
 1922SOL    HW2 6010   0.178   4.790   5.130
 1923SOL     OW 6011   1.323   4.768   4.944
 1923SOL    HW1 6012   1.345   4.705   4.875
 1923SOL    HW2 6013   1.255   4.823   4.905
 1924SOL     OW 6014   1.315   4.581   4.028
 1924SOL    HW1 6015   1.241   4.551   4.081
 1924SOL    HW2 6016   1.287   4.567   3.938
 1925SOL     OW 6017   1.775   5.462   4.875
 1925SOL    HW1 6018   1.838   5.488   4.807
 1925SOL    HW2 6019   1.752   5.372   4.852
 1926SOL     OW 6020   1.245   5.455   4.832
 1926SOL    HW1 6021   1.328   5.477   4.789
 1926SOL    HW2 6022   1.252   5.362   4.852
 1927SOL     OW 6023   0.086   4.943   4.755
 1927SOL    HW1 6024   0.089   4.967   4.847
 1927SOL    HW2 6025   5.830   4.958   4.730
 1928SOL     OW 6026   0.680   5.389   5.434
 1928SOL    HW1 6027   0.623   5.463   5.456
 1928SOL    HW2 6028   0.729   5.419   5.358
 1929SOL     OW 6029   1.719   3.875   4.230
 1929SOL    HW1 6030   1.792   3.859   4.169
 1929SOL    HW2 6031   1.703   3.790   4.271
 1930SOL     OW 6032   1.391   5.292   4.211
 1930SOL    HW1 6033   1.450   5.326   4.144
 1930SOL    HW2 6034   1.343   5.368   4.242
 1931SOL     OW 6035   0.187   5.484   5.554
 1931SOL    HW1 6036   0.136   5.426   5.610
 1931SOL    HW2 6037   0.176   5.571   5.593
 1932SOL     OW 6038   1.278   4.650   4.394
 1932SOL    HW1 6039   1.352   4.590   4.403
 1932SOL    HW2 6040   1.312   4.723   4.342
 1933SOL     OW 6041   0.809   4.998   5.151
 1933SOL    HW1 6042   0.781   5.037   5.233
 1933SOL    HW2 6043   0.739   5.020   5.089
 1934SOL     OW 6044   0.681   5.338   3.876
 1934SOL    HW1 6045   0.686   5.354   3.781
 1934SOL    HW2 6046   0.619   5.265   3.884
 1935SOL     OW 6047   1.622   5.447   5.111
 1935SOL    HW1 6048   1.675   5.452   5.031
 1935SOL    HW2 6049   1.608   5.538   5.137
 1936SOL     OW 6050   1.842   3.896   4.689
 1936SOL    HW1 6051   1.871   3.808   4.665
 1936SOL    HW2 6052   1.755   3.905   4.650
 1937SOL     OW 6053   0.273   4.034   4.439
 1937SOL    HW1 6054   0.188   4.071   4.416
 1937SOL    HW2 6055   0.271   4.025   4.534
 1938SOL     OW 6056   1.209   5.326   3.759
 1938SOL    HW1 6057   1.197   5.235   3.785
 1938SOL    HW2 6058   1.147   5.340   3.688
 1939SOL     OW 6059   0.823   4.730   5.097
 1939SOL    HW1 6060   0.868   4.726   5.013
 1939SOL    HW2 6061   0.821   4.824   5.119
 1940SOL     OW 6062   0.916   4.633   4.014
 1940SOL    HW1 6063   0.977   4.666   3.948
 1940SOL    HW2 6064   0.966   4.565   4.060
 1941SOL     OW 6065   1.488   5.354   3.766
 1941SOL    HW1 6066   1.395   5.340   3.750
 1941SOL    HW2 6067   1.527   5.359   3.679
 1942SOL     OW 6068   0.379   5.028   5.211
 1942SOL    HW1 6069   0.360   5.111   5.167
 1942SOL    HW2 6070   0.301   4.975   5.198
 1943SOL     OW 6071   1.610   5.007   5.004
 1943SOL    HW1 6072   1.669   4.993   5.078
 1943SOL    HW2 6073   1.549   5.074   5.034
 1944SOL     OW 6074   1.058   4.833   4.433
 1944SOL    HW1 6075   0.985   4.783   4.471
 1944SOL    HW2 6076   1.121   4.766   4.404
 1945SOL     OW 6077   1.023   3.965   4.690
 1945SOL    HW1 6078   1.019   3.918   4.607
 1945SOL    HW2 6079   1.017   3.897   4.757
 1946SOL     OW 6080   0.606   5.216   4.203
 1946SOL    HW1 6081   0.648   5.165   4.133
 1946SOL    HW2 6082   0.543   5.271   4.158
 1947SOL     OW 6083   1.725   4.117   5.104
 1947SOL    HW1 6084   1.797   4.180   5.103
 1947SOL    HW2 6085   1.754   4.046   5.047
 1948SOL     OW 6086   0.262   5.063   4.016
 1948SOL    HW1 6087   0.168   5.069   3.998
 1948SOL    HW2 6088   0.272   5.100   4.103
 1949SOL     OW 6089   0.104   4.720   5.441
 1949SOL    HW1 6090   0.044   4.728   5.516
 1949SOL    HW2 6091   0.190   4.704   5.481
 1950SOL     OW 6092   0.676   3.921   5.219
 1950SOL    HW1 6093   0.761   3.900   5.181
 1950SOL    HW2 6094   0.696   3.950   5.308
 1951SOL     OW 6095   0.090   4.034   3.768
 1951SOL    HW1 6096   5.830   4.034   3.774
 1951SOL    HW2 6097   0.111   4.116   3.722
 1952SOL     OW 6098   1.428   4.582   5.121
 1952SOL    HW1 6099   1.379   4.643   5.066
 1952SOL    HW2 6100   1.517   4.584   5.086
 1953SOL     OW 6101   0.093   3.977   4.088
 1953SOL    HW1 6102   0.104   4.027   4.007
 1953SOL    HW2 6103   0.159   3.908   4.082
 1954SOL     OW 6104   1.177   5.061   3.841
 1954SOL    HW1 6105   1.085   5.033   3.842
 1954SOL    HW2 6106   1.203   5.060   3.933
 1955SOL     OW 6107   0.621   4.555   5.160
 1955SOL    HW1 6108   0.677   4.631   5.145
 1955SOL    HW2 6109   0.681   4.481   5.166
 1956SOL     OW 6110   1.487   5.501   4.705
 1956SOL    HW1 6111   1.508   5.562   4.634
 1956SOL    HW2 6112   1.571   5.476   4.742
 1957SOL     OW 6113   0.718   4.290   5.424
 1957SOL    HW1 6114   0.756   4.349   5.489
 1957SOL    HW2 6115   0.739   4.202   5.457
 1958SOL     OW 6116   1.475   4.922   5.346
 1958SOL    HW1 6117   1.462   4.933   5.440
 1958SOL    HW2 6118   1.568   4.939   5.333
 1959SOL     OW 6119   0.381   5.467   5.276
 1959SOL    HW1 6120   0.293   5.503   5.266
 1959SOL    HW2 6121   0.367   5.383   5.320
 1960SOL     OW 6122   1.667   4.604   4.978
 1960SOL    HW1 6123   1.662   4.519   4.935
 1960SOL    HW2 6124   1.657   4.667   4.907
 1961SOL     OW 6125   1.217   4.044   4.181
 1961SOL    HW1 6126   1.279   3.971   4.174
 1961SOL    HW2 6127   1.245   4.093   4.258
 1962SOL     OW 6128   0.589   4.461   4.396
 1962SOL    HW1 6129   0.628   4.547   4.381
 1962SOL    HW2 6130   0.523   4.452   4.326
 1963SOL     OW 6131   1.760   4.089   5.377
 1963SOL    HW1 6132   1.745   4.106   5.284
 1963SOL    HW2 6133   1.688   4.032   5.403
 1964SOL     OW 6134   1.745   4.657   5.235
 1964SOL    HW1 6135   1.740   4.752   5.248
 1964SOL    HW2 6136   1.729   4.645   5.141
 1965SOL     OW 6137   0.866   5.090   3.765
 1965SOL    HW1 6138   0.824   5.114   3.847
 1965SOL    HW2 6139   0.877   5.173   3.718
 1966SOL     OW 6140   0.663   5.508   4.663
 1966SOL    HW1 6141   0.640   5.598   4.640
 1966SOL    HW2 6142   0.759   5.506   4.659
 1967SOL     OW 6143   0.870   4.693   4.579
 1967SOL    HW1 6144   0.920   4.621   4.617
 1967SOL    HW2 6145   0.833   4.739   4.654
 1968SOL     OW 6146   1.078   4.712   3.813
 1968SOL    HW1 6147   1.057   4.764   3.736
 1968SOL    HW2 6148   1.152   4.658   3.786
 1969SOL     OW 6149   1.850   5.272   4.564
 1969SOL    HW1 6150   1.769   5.263   4.515
 1969SOL    HW2 6151   1.841   5.210   4.637
 1970SOL     OW 6152   0.238   5.035   5.577
 1970SOL    HW1 6153   0.155   4.988   5.577
 1970SOL    HW2 6154   0.254   5.054   5.670
 1971SOL     OW 6155   0.103   4.985   4.441
 1971SOL    HW1 6156   0.146   4.939   4.513
 1971SOL    HW2 6157   0.111   4.925   4.367
 1972SOL     OW 6158   0.681   5.128   5.351
 1972SOL    HW1 6159   0.602   5.087   5.386
 1972SOL    HW2 6160   0.679   5.217   5.385
 1973SOL     OW 6161   1.812   3.908   4.960
 1973SOL    HW1 6162   1.820   3.814   4.975
 1973SOL    HW2 6163   1.822   3.919   4.866
 1974SOL     OW 6164   0.439   4.158   4.249
 1974SOL    HW1 6165   0.463   4.085   4.192
 1974SOL    HW2 6166   0.388   4.117   4.319
 1975SOL     OW 6167   1.700   5.209   4.815
 1975SOL    HW1 6168   1.618   5.188   4.769
 1975SOL    HW2 6169   1.708   5.141   4.882
 1976SOL     OW 6170   0.342   4.282   5.014
 1976SOL    HW1 6171   0.395   4.225   5.069
 1976SOL    HW2 6172   0.357   4.249   4.925
 1977SOL     OW 6173   0.829   5.302   4.400
 1977SOL    HW1 6174   0.810   5.361   4.328
 1977SOL    HW2 6175   0.755   5.242   4.403
 1978SOL     OW 6176   1.431   3.951   4.841
 1978SOL    HW1 6177   1.453   3.869   4.885
 1978SOL    HW2 6178   1.380   4.000   4.905
 1979SOL     OW 6179   1.008   3.741   4.862
 1979SOL    HW1 6180   0.954   3.674   4.821
 1979SOL    HW2 6181   1.096   3.703   4.865
 1980SOL     OW 6182   0.775   5.055   4.040
 1980SOL    HW1 6183   0.744   4.965   4.048
 1980SOL    HW2 6184   0.855   5.058   4.093
 1981SOL     OW 6185   0.618   5.275   5.004
 1981SOL    HW1 6186   0.619   5.355   5.056
 1981SOL    HW2 6187   0.706   5.269   4.968
 1982SOL     OW 6188   1.355   3.777   3.891
 1982SOL    HW1 6189   1.385   3.708   3.833
 1982SOL    HW2 6190   1.266   3.750   3.916
 1983SOL     OW 6191   1.296   4.186   4.403
 1983SOL    HW1 6192   1.244   4.266   4.409
 1983SOL    HW2 6193   1.291   4.148   4.491
 1984SOL     OW 6194   1.586   3.922   4.604
 1984SOL    HW1 6195   1.528   3.945   4.677
 1984SOL    HW2 6196   1.585   4.000   4.548
 1985SOL     OW 6197   0.052   4.782   3.953
 1985SOL    HW1 6198   0.139   4.742   3.955
 1985SOL    HW2 6199   5.829   4.715   3.987
 1986SOL     OW 6200   0.887   5.380   4.063
 1986SOL    HW1 6201   0.816   5.360   4.001
 1986SOL    HW2 6202   0.852   5.451   4.117
 1987SOL     OW 6203   0.219   4.342   5.707
 1987SOL    HW1 6204   0.123   4.350   5.710
 1987SOL    HW2 6205   0.237   4.315   5.617
 1988SOL     OW 6206   0.060   5.315   5.718
 1988SOL    HW1 6207   0.035   5.223   5.716
 1988SOL    HW2 6208   0.055   5.339   5.810
 1989SOL     OW 6209   1.546   4.701   5.764
 1989SOL    HW1 6210   1.471   4.642   5.768
 1989SOL    HW2 6211   1.567   4.719   0.020
 1990SOL     OW 6212   0.584   4.447   5.820
 1990SOL    HW1 6213   0.627   4.531   5.806
 1990SOL    HW2 6214   0.531   4.460   0.063
 1991SOL     OW 6215   1.014   4.444   0.176
 1991SOL    HW1 6216   1.035   4.414   0.264
 1991SOL    HW2 6217   0.929   4.406   0.157
 1992SOL     OW 6218   0.879   4.067   5.752
 1992SOL    HW1 6219   0.950   4.129   5.738
 1992SOL    HW2 6220   0.909   3.986   5.711
 1993SOL     OW 6221   0.303   4.683   5.808
 1993SOL    HW1 6222   0.391   4.703   5.777
 1993SOL    HW2 6223   0.290   4.591   5.788
 1994SOL     OW 6224   1.625   5.107   5.645
 1994SOL    HW1 6225   1.582   5.192   5.632
 1994SOL    HW2 6226   1.556   5.043   5.633
 1995SOL     OW 6227   0.635   3.828   5.688
 1995SOL    HW1 6228   0.716   3.780   5.671
 1995SOL    HW2 6229   0.580   3.808   5.612
 1996SOL     OW 6230   1.429   4.917   5.614
 1996SOL    HW1 6231   1.470   4.848   5.667
 1996SOL    HW2 6232   1.353   4.944   5.665
 1997SOL     OW 6233   0.315   3.756   5.737
 1997SOL    HW1 6234   0.368   3.831   5.711
 1997SOL    HW2 6235   0.342   3.737   5.826
 1998SOL     OW 6236   1.028   4.284   5.554
 1998SOL    HW1 6237   0.977   4.365   5.551
 1998SOL    HW2 6238   1.065   4.282   5.642
 1999SOL     OW 6239   1.408   4.300   5.646
 1999SOL    HW1 6240   1.379   4.283   5.735
 1999SOL    HW2 6241   1.503   4.288   5.649
 2000SOL     OW 6242   1.524   3.982   5.708
 2000SOL    HW1 6243   1.465   3.909   5.725
 2000SOL    HW2 6244   1.538   4.022   5.793
 2001SOL     OW 6245   1.293   4.551   5.609
 2001SOL    HW1 6246   1.326   4.462   5.604
 2001SOL    HW2 6247   1.321   4.593   5.528
 2002SOL     OW 6248   0.005   5.047   5.742
 2002SOL    HW1 6249   5.745   5.055   5.743
 2002SOL    HW2 6250   0.021   4.956   5.769
 2003SOL     OW 6251   0.806   4.299   0.059
 2003SOL    HW1 6252   0.795   4.218   0.010
 2003SOL    HW2 6253   0.725   4.348   0.043
 2004SOL     OW 6254   0.464   4.206   5.706
 2004SOL    HW1 6255   0.527   4.267   5.743
 2004SOL    HW2 6256   0.378   4.239   5.733
 2005SOL     OW 6257   1.673   3.826   0.229
 2005SOL    HW1 6258   1.764   3.856   0.231
 2005SOL    HW2 6259   1.675   3.738   0.264
 2006SOL     OW 6260   1.204   5.326   5.615
 2006SOL    HW1 6261   1.193   5.231   5.622
 2006SOL    HW2 6262   1.142   5.352   5.547
 2007SOL     OW 6263   1.480   5.363   5.614
 2007SOL    HW1 6264   1.389   5.346   5.589
 2007SOL    HW2 6265   1.527   5.365   5.530
 2008SOL     OW 6266   0.257   5.089   0.015
 2008SOL    HW1 6267   0.163   5.089   5.832
 2008SOL    HW2 6268   0.261   5.089   0.111
 2009SOL     OW 6269   0.092   4.045   5.616
 2009SOL    HW1 6270   5.833   4.041   5.613
 2009SOL    HW2 6271   0.116   4.117   5.558
 2010SOL     OW 6272   1.170   5.059   5.690
 2010SOL    HW1 6273   1.080   5.029   5.678
 2010SOL    HW2 6274   1.184   5.054   5.785
 2011SOL     OW 6275   0.866   5.085   5.607
 2011SOL    HW1 6276   0.860   5.109   5.699
 2011SOL    HW2 6277   0.874   5.169   5.561
 2012SOL     OW 6278   1.074   4.717   5.662
 2012SOL    HW1 6279   1.053   4.766   5.583
 2012SOL    HW2 6280   1.146   4.660   5.636
 2013SOL     OW 6281   1.358   3.756   5.731
 2013SOL    HW1 6282   1.406   3.687   5.685
 2013SOL    HW2 6283   1.266   3.741   5.707
 2014SOL     OW 6284   0.055   4.792   5.811
 2014SOL    HW1 6285   0.144   4.756   5.807
 2014SOL    HW2 6286   0.024   4.767   0.062
 2015SOL     OW 6287   0.250   5.809   0.960
 2015SOL    HW1 6288   0.269   5.813   1.054
 2015SOL    HW2 6289   0.155   5.819   0.954
 2016SOL     OW 6290   0.021   0.122   0.616
 2016SOL    HW1 6291   5.778   0.100   0.665
 2016SOL    HW2 6292   0.031   0.052   0.553
 2017SOL     OW 6293   0.446   0.116   1.512
 2017SOL    HW1 6294   0.519   0.077   1.465
 2017SOL    HW2 6295   0.371   0.061   1.489
 2018SOL     OW 6296   1.594   5.704   1.468
 2018SOL    HW1 6297   1.601   5.792   1.432
 2018SOL    HW2 6298   1.576   5.718   1.561
 2019SOL     OW 6299   0.800   5.577   0.514
 2019SOL    HW1 6300   0.826   5.668   0.505
 2019SOL    HW2 6301   0.704   5.580   0.520
 2020SOL     OW 6302   1.248   0.068   0.955
 2020SOL    HW1 6303   1.199   0.011   0.896
 2020SOL    HW2 6304   1.314   0.011   0.993
 2021SOL     OW 6305   0.557   5.757   0.888
 2021SOL    HW1 6306   0.553   5.776   0.982
 2021SOL    HW2 6307   0.553   0.007   0.846
 2022SOL     OW 6308   0.201   5.830   1.500
 2022SOL    HW1 6309   0.111   0.027   1.502
 2022SOL    HW2 6310   0.196   5.745   1.543
 2023SOL     OW 6311   1.417   5.646   0.442
 2023SOL    HW1 6312   1.401   5.645   0.348
 2023SOL    HW2 6313   1.492   5.705   0.453
 2024SOL     OW 6314   1.532   5.787   1.738
 2024SOL    HW1 6315   1.544   5.802   1.832
 2024SOL    HW2 6316   1.460   5.724   1.733
 2025SOL     OW 6317   0.611   5.627   0.137
 2025SOL    HW1 6318   0.700   5.655   0.162
 2025SOL    HW2 6319   0.599   5.660   0.048
 2026SOL     OW 6320   0.771   5.810   1.743
 2026SOL    HW1 6321   0.828   5.788   1.816
 2026SOL    HW2 6322   0.687   5.830   1.784
 2027SOL     OW 6323   0.526   5.634   0.520
 2027SOL    HW1 6324   0.478   5.637   0.603
 2027SOL    HW2 6325   0.541   5.726   0.498
 2028SOL     OW 6326   0.569   5.792   1.165
 2028SOL    HW1 6327   0.612   5.720   1.212
 2028SOL    HW2 6328   0.479   5.790   1.197
 2029SOL     OW 6329   1.018   5.620   0.730
 2029SOL    HW1 6330   0.952   5.604   0.663
 2029SOL    HW2 6331   0.997   5.556   0.799
 2030SOL     OW 6332   0.921   5.654   1.397
 2030SOL    HW1 6333   0.949   5.634   1.308
 2030SOL    HW2 6334   0.993   5.705   1.435
 2031SOL     OW 6335   0.510   5.602   1.760
 2031SOL    HW1 6336   0.455   5.560   1.694
 2031SOL    HW2 6337   0.485   5.695   1.756
 2032SOL     OW 6338   0.313   5.778   1.258
 2032SOL    HW1 6339   0.267   5.796   1.340
 2032SOL    HW2 6340   0.295   5.686   1.239
 2033SOL     OW 6341   1.167   5.769   1.473
 2033SOL    HW1 6342   1.181   5.834   1.542
 2033SOL    HW2 6343   1.176   5.818   1.391
 2034SOL     OW 6344   0.904   5.668   0.137
 2034SOL    HW1 6345   0.931   5.648   0.047
 2034SOL    HW2 6346   0.962   5.614   0.191
 2035SOL     OW 6347   1.728   5.719   0.529
 2035SOL    HW1 6348   1.801   5.694   0.472
 2035SOL    HW2 6349   1.699   5.637   0.568
 2036SOL     OW 6350   1.834   5.732   0.973
 2036SOL    HW1 6351   1.871   5.651   0.938
 2036SOL    HW2 6352   1.753   5.746   0.923
 2037SOL     OW 6353   0.676   5.767   1.490
 2037SOL    HW1 6354   0.757   5.763   1.441
 2037SOL    HW2 6355   0.703   5.785   1.580
 2038SOL     OW 6356   0.060   0.044   0.026
 2038SOL    HW1 6357   5.805   0.055   0.053
 2038SOL    HW2 6358   0.095   0.133   0.024
 2039SOL     OW 6359   0.093   5.777   0.383
 2039SOL    HW1 6360   0.090   0.031   0.348
 2039SOL    HW2 6361   0.178   5.744   0.354
 2040SOL     OW 6362   1.785   0.054   1.645
 2040SOL    HW1 6363   1.765   0.089   1.558
 2040SOL    HW2 6364   1.702   0.020   1.677
 2041SOL     OW 6365   1.815   5.759   1.239
 2041SOL    HW1 6366   1.822   5.667   1.266
 2041SOL    HW2 6367   1.821   5.756   1.144
 2042SOL     OW 6368   1.428   5.777   1.122
 2042SOL    HW1 6369   1.465   5.696   1.159
 2042SOL    HW2 6370   1.398   5.826   1.198
 2043SOL     OW 6371   1.008   5.584   1.147
 2043SOL    HW1 6372   0.955   5.527   1.091
 2043SOL    HW2 6373   1.096   5.547   1.142
 2044SOL     OW 6374   1.334   5.633   0.178
 2044SOL    HW1 6375   1.362   5.598   0.094
 2044SOL    HW2 6376   1.255   5.584   0.200
 2045SOL     OW 6377   1.311   0.175   0.706
 2045SOL    HW1 6378   1.291   0.268   0.699
 2045SOL    HW2 6379   1.290   0.152   0.796
 2046SOL     OW 6380   1.576   5.772   0.883
 2046SOL    HW1 6381   1.522   5.782   0.962
 2046SOL    HW2 6382   1.578   0.023   0.844
 2047SOL     OW 6383   0.251   5.806   2.822
 2047SOL    HW1 6384   0.270   5.814   2.916
 2047SOL    HW2 6385   0.156   5.817   2.816
 2048SOL     OW 6386   0.019   0.119   2.483
 2048SOL    HW1 6387   5.773   0.103   2.529
 2048SOL    HW2 6388   0.021   0.054   2.413
 2049SOL     OW 6389   0.446   0.115   3.373
 2049SOL    HW1 6390   0.519   0.075   3.327
 2049SOL    HW2 6391   0.371   0.061   3.352
 2050SOL     OW 6392   1.594   5.704   3.330
 2050SOL    HW1 6393   1.600   5.793   3.295
 2050SOL    HW2 6394   1.576   5.716   3.423
 2051SOL     OW 6395   0.803   5.578   2.374
 2051SOL    HW1 6396   0.828   5.670   2.367
 2051SOL    HW2 6397   0.707   5.580   2.381
 2052SOL     OW 6398   1.261   0.071   2.800
 2052SOL    HW1 6399   1.194   0.014   2.762
 2052SOL    HW2 6400   1.314   0.013   2.854
 2053SOL     OW 6401   0.558   5.758   2.750
 2053SOL    HW1 6402   0.553   5.776   2.844
 2053SOL    HW2 6403   0.554   0.008   2.709
 2054SOL     OW 6404   0.201   5.829   3.362
 2054SOL    HW1 6405   0.112   0.027   3.364
 2054SOL    HW2 6406   0.196   5.745   3.406
 2055SOL     OW 6407   1.412   5.672   2.287
 2055SOL    HW1 6408   1.406   5.646   2.195
 2055SOL    HW2 6409   1.506   5.679   2.304
 2056SOL     OW 6410   1.532   5.786   3.600
 2056SOL    HW1 6411   1.542   5.804   3.694
 2056SOL    HW2 6412   1.460   5.723   3.596
 2057SOL     OW 6413   0.628   5.700   1.994
 2057SOL    HW1 6414   0.720   5.674   1.992
 2057SOL    HW2 6415   0.587   5.650   1.923
 2058SOL     OW 6416   0.771   5.809   3.605
 2058SOL    HW1 6417   0.828   5.786   3.678
 2058SOL    HW2 6418   0.687   5.830   3.646
 2059SOL     OW 6419   0.532   5.637   2.380
 2059SOL    HW1 6420   0.482   5.637   2.461
 2059SOL    HW2 6421   0.543   5.730   2.358
 2060SOL     OW 6422   0.569   5.791   3.027
 2060SOL    HW1 6423   0.612   5.720   3.075
 2060SOL    HW2 6424   0.479   5.790   3.059
 2061SOL     OW 6425   1.020   5.618   2.591
 2061SOL    HW1 6426   0.954   5.603   2.524
 2061SOL    HW2 6427   0.998   5.556   2.661
 2062SOL     OW 6428   0.921   5.654   3.259
 2062SOL    HW1 6429   0.950   5.634   3.170
 2062SOL    HW2 6430   0.993   5.705   3.296
 2063SOL     OW 6431   0.510   5.602   3.622
 2063SOL    HW1 6432   0.455   5.560   3.556
 2063SOL    HW2 6433   0.485   5.695   3.619
 2064SOL     OW 6434   0.313   5.778   3.119
 2064SOL    HW1 6435   0.268   5.796   3.202
 2064SOL    HW2 6436   0.295   5.686   3.101
 2065SOL     OW 6437   1.167   5.769   3.333
 2065SOL    HW1 6438   1.184   5.822   3.411
 2065SOL    HW2 6439   1.174   5.831   3.260
 2066SOL     OW 6440   0.903   5.672   1.965
 2066SOL    HW1 6441   0.962   5.638   1.899
 2066SOL    HW2 6442   0.944   5.648   2.049
 2067SOL     OW 6443   1.718   5.715   2.367
 2067SOL    HW1 6444   1.795   5.696   2.313
 2067SOL    HW2 6445   1.700   5.633   2.413
 2068SOL     OW 6446   1.835   5.734   2.833
 2068SOL    HW1 6447   1.871   5.652   2.799
 2068SOL    HW2 6448   1.753   5.745   2.785
 2069SOL     OW 6449   0.675   5.767   3.352
 2069SOL    HW1 6450   0.758   5.763   3.303
 2069SOL    HW2 6451   0.702   5.785   3.442
 2070SOL     OW 6452   0.086   0.042   1.859
 2070SOL    HW1 6453   5.826   0.037   1.865
 2070SOL    HW2 6454   0.105   0.135   1.869
 2071SOL     OW 6455   0.080   5.785   2.235
 2071SOL    HW1 6456   0.072   0.039   2.203
 2071SOL    HW2 6457   0.174   5.767   2.235
 2072SOL     OW 6458   1.785   0.055   3.506
 2072SOL    HW1 6459   1.763   0.089   3.420
 2072SOL    HW2 6460   1.702   0.019   3.540
 2073SOL     OW 6461   1.816   5.760   3.100
 2073SOL    HW1 6462   1.822   5.668   3.128
 2073SOL    HW2 6463   1.821   5.756   3.005
 2074SOL     OW 6464   1.422   5.776   2.985
 2074SOL    HW1 6465   1.463   5.697   3.022
 2074SOL    HW2 6466   1.397   5.828   3.062
 2075SOL     OW 6467   1.009   5.585   3.008
 2075SOL    HW1 6468   0.955   5.528   2.954
 2075SOL    HW2 6469   1.097   5.547   3.004
 2076SOL     OW 6470   1.348   5.617   2.014
 2076SOL    HW1 6471   1.382   5.544   1.963
 2076SOL    HW2 6472   1.262   5.587   2.044
 2077SOL     OW 6473   1.320   0.178   2.552
 2077SOL    HW1 6474   1.293   0.270   2.554
 2077SOL    HW2 6475   1.300   0.145   2.639
 2078SOL     OW 6476   1.576   5.772   2.747
 2078SOL    HW1 6477   1.519   5.782   2.824
 2078SOL    HW2 6478   1.578   0.024   2.708
 2079SOL     OW 6479   0.250   5.806   4.684
 2079SOL    HW1 6480   0.270   5.814   4.777
 2079SOL    HW2 6481   0.156   5.818   4.678
 2080SOL     OW 6482   0.018   0.120   4.344
 2080SOL    HW1 6483   5.773   0.104   4.391
 2080SOL    HW2 6484   0.020   0.053   4.276
 2081SOL     OW 6485   0.447   0.115   5.222
 2081SOL    HW1 6486   0.518   0.064   5.185
 2081SOL    HW2 6487   0.370   0.059   5.215
 2082SOL     OW 6488   1.592   5.704   5.189
 2082SOL    HW1 6489   1.599   5.793   5.154
 2082SOL    HW2 6490   1.577   5.717   5.283
 2083SOL     OW 6491   0.802   5.579   4.235
 2083SOL    HW1 6492   0.828   5.671   4.229
 2083SOL    HW2 6493   0.707   5.581   4.242
 2084SOL     OW 6494   1.262   0.071   4.660
 2084SOL    HW1 6495   1.195   0.014   4.623
 2084SOL    HW2 6496   1.314   0.013   4.716
 2085SOL     OW 6497   0.558   5.758   4.612
 2085SOL    HW1 6498   0.554   5.775   4.706
 2085SOL    HW2 6499   0.554   0.009   4.572
 2086SOL     OW 6500   0.204   5.827   5.224
 2086SOL    HW1 6501   0.120   0.034   5.234
 2086SOL    HW2 6502   0.195   5.745   5.273
 2087SOL     OW 6503   1.413   5.679   4.146
 2087SOL    HW1 6504   1.407   5.648   4.056
 2087SOL    HW2 6505   1.506   5.679   4.166
 2088SOL     OW 6506   1.532   5.788   5.458
 2088SOL    HW1 6507   1.545   5.804   5.552
 2088SOL    HW2 6508   1.463   5.723   5.454
 2089SOL     OW 6509   0.627   5.700   3.856
 2089SOL    HW1 6510   0.720   5.674   3.854
 2089SOL    HW2 6511   0.587   5.650   3.785
 2090SOL     OW 6512   0.775   5.793   5.458
 2090SOL    HW1 6513   0.842   0.010   5.502
 2090SOL    HW2 6514   0.692   5.829   5.490
 2091SOL     OW 6515   0.532   5.637   4.242
 2091SOL    HW1 6516   0.482   5.637   4.324
 2091SOL    HW2 6517   0.543   5.730   4.221
 2092SOL     OW 6518   0.569   5.791   4.889
 2092SOL    HW1 6519   0.612   5.721   4.938
 2092SOL    HW2 6520   0.479   5.790   4.921
 2093SOL     OW 6521   1.020   5.618   4.453
 2093SOL    HW1 6522   0.954   5.602   4.386
 2093SOL    HW2 6523   0.999   5.556   4.523
 2094SOL     OW 6524   0.919   5.654   5.120
 2094SOL    HW1 6525   0.951   5.635   5.032
 2094SOL    HW2 6526   0.989   5.706   5.160
 2095SOL     OW 6527   0.500   5.604   5.485
 2095SOL    HW1 6528   0.448   5.560   5.417
 2095SOL    HW2 6529   0.468   5.694   5.484
 2096SOL     OW 6530   0.314   5.778   4.981
 2096SOL    HW1 6531   0.270   5.796   5.064
 2096SOL    HW2 6532   0.295   5.686   4.963
 2097SOL     OW 6533   1.167   5.768   5.199
 2097SOL    HW1 6534   1.181   0.007   5.256
 2097SOL    HW2 6535   1.179   5.802   5.110
 2098SOL     OW 6536   0.903   5.672   3.827
 2098SOL    HW1 6537   0.963   5.637   3.762
 2098SOL    HW2 6538   0.943   5.650   3.911
 2099SOL     OW 6539   1.719   5.716   4.230
 2099SOL    HW1 6540   1.795   5.696   4.175
 2099SOL    HW2 6541   1.701   5.634   4.276
 2100SOL     OW 6542   1.835   5.735   4.694
 2100SOL    HW1 6543   1.871   5.652   4.661
 2100SOL    HW2 6544   1.752   5.745   4.647
 2101SOL     OW 6545   0.670   5.768   5.207
 2101SOL    HW1 6546   0.753   5.769   5.158
 2101SOL    HW2 6547   0.697   5.774   5.298
 2102SOL     OW 6548   0.086   0.043   3.718
 2102SOL    HW1 6549   5.827   0.037   3.726
 2102SOL    HW2 6550   0.105   0.136   3.730
 2103SOL     OW 6551   0.079   5.785   4.097
 2103SOL    HW1 6552   0.072   0.039   4.065
 2103SOL    HW2 6553   0.173   5.767   4.098
 2104SOL     OW 6554   1.784   0.053   5.357
 2104SOL    HW1 6555   1.762   0.088   5.271
 2104SOL    HW2 6556   1.701   0.019   5.391
 2105SOL     OW 6557   1.815   5.759   4.962
 2105SOL    HW1 6558   1.823   5.668   4.989
 2105SOL    HW2 6559   1.821   5.756   4.866
 2106SOL     OW 6560   1.420   5.775   4.847
 2106SOL    HW1 6561   1.462   5.697   4.882
 2106SOL    HW2 6562   1.403   5.830   4.923
 2107SOL     OW 6563   1.011   5.586   4.870
 2107SOL    HW1 6564   0.955   5.528   4.817
 2107SOL    HW2 6565   1.098   5.547   4.865
 2108SOL     OW 6566   1.348   5.616   3.877
 2108SOL    HW1 6567   1.383   5.543   3.826
 2108SOL    HW2 6568   1.262   5.587   3.905
 2109SOL     OW 6569   1.319   0.179   4.412
 2109SOL    HW1 6570   1.293   0.271   4.416
 2109SOL    HW2 6571   1.300   0.144   4.499
 2110SOL     OW 6572   1.576   5.773   4.609
 2110SOL    HW1 6573   1.518   5.781   4.685
 2110SOL    HW2 6574   1.578   0.025   4.571
 2111SOL     OW 6575   0.652   5.681   5.705
 2111SOL    HW1 6576   0.723   5.629   5.669
 2111SOL    HW2 6577   0.579   5.668   5.645
 2112SOL     OW 6578   1.157   0.229   0.040
 2112SOL    HW1 6579   1.230   0.205   0.097
 2112SOL    HW2 6580   1.157   0.325   0.040
 2113SOL     OW 6581   0.401   0.249   5.822
 2113SOL    HW1 6582   0.475   0.301   5.791
 2113SOL    HW2 6583   0.333   0.314   0.008
 2114SOL     OW 6584   1.671   5.685   0.224
 2114SOL    HW1 6585   1.766   5.682   0.212
 2114SOL    HW2 6586   1.650   5.606   0.273
 2115SOL     OW 6587   0.061   0.064   5.507
 2115SOL    HW1 6588   5.827   0.035   5.565
 2115SOL    HW2 6589   0.114   0.123   5.561
 2116SOL     OW 6590   1.341   5.607   5.715
 2116SOL    HW1 6591   1.405   5.546   5.679
 2116SOL    HW2 6592   1.257   5.563   5.702
 2117SOL     OW 6593   2.094   0.633   0.142
 2117SOL    HW1 6594   2.011   0.596   0.173
 2117SOL    HW2 6595   2.086   0.635   0.047
 2118SOL     OW 6596   2.078   0.311   0.991
 2118SOL    HW1 6597   2.116   0.265   1.066
 2118SOL    HW2 6598   1.993   0.268   0.978
 2119SOL     OW 6599   1.869   0.398   0.631
 2119SOL    HW1 6600   1.784   0.416   0.671
 2119SOL    HW2 6601   1.851   0.330   0.567
 2120SOL     OW 6602   2.430   1.293   1.179
 2120SOL    HW1 6603   2.343   1.297   1.139
 2120SOL    HW2 6604   2.445   1.382   1.212
 2121SOL     OW 6605   3.427   1.513   0.709
 2121SOL    HW1 6606   3.385   1.491   0.791
 2121SOL    HW2 6607   3.356   1.516   0.645
 2122SOL     OW 6608   2.996   0.703   0.706
 2122SOL    HW1 6609   3.043   0.785   0.692
 2122SOL    HW2 6610   2.949   0.716   0.788
 2123SOL     OW 6611   3.627   0.600   0.225
 2123SOL    HW1 6612   3.629   0.565   0.136
 2123SOL    HW2 6613   3.589   0.530   0.278
 2124SOL     OW 6614   2.613   1.140   1.045
 2124SOL    HW1 6615   2.545   1.176   1.102
 2124SOL    HW2 6616   2.650   1.216   1.000
 2125SOL     OW 6617   2.734   0.768   1.823
 2125SOL    HW1 6618   2.720   0.839   1.886
 2125SOL    HW2 6619   2.756   0.812   1.741
 2126SOL     OW 6620   2.545   0.999   0.649
 2126SOL    HW1 6621   2.612   0.990   0.716
 2126SOL    HW2 6622   2.477   1.053   0.689
 2127SOL     OW 6623   2.574   1.150   1.816
 2127SOL    HW1 6624   2.622   1.228   1.845
 2127SOL    HW2 6625   2.493   1.184   1.778
 2128SOL     OW 6626   2.192   1.421   1.067
 2128SOL    HW1 6627   2.119   1.382   1.020
 2128SOL    HW2 6628   2.240   1.472   1.001
 2129SOL     OW 6629   3.322   1.501   1.358
 2129SOL    HW1 6630   3.375   1.580   1.367
 2129SOL    HW2 6631   3.255   1.509   1.427
 2130SOL     OW 6632   2.307   0.400   1.499
 2130SOL    HW1 6633   2.400   0.380   1.496
 2130SOL    HW2 6634   2.263   0.315   1.504
 2131SOL     OW 6635   3.475   0.455   0.734
 2131SOL    HW1 6636   3.407   0.481   0.672
 2131SOL    HW2 6637   3.485   0.531   0.791
 2132SOL     OW 6638   2.086   1.711   0.477
 2132SOL    HW1 6639   2.107   1.789   0.529
 2132SOL    HW2 6640   2.161   1.702   0.417
 2133SOL     OW 6641   2.999   1.342   1.694
 2133SOL    HW1 6642   3.040   1.336   1.780
 2133SOL    HW2 6643   2.947   1.262   1.686
 2134SOL     OW 6644   2.097   1.443   0.546
 2134SOL    HW1 6645   2.079   1.537   0.545
 2134SOL    HW2 6646   2.033   1.407   0.608
 2135SOL     OW 6647   2.125   1.091   0.893
 2135SOL    HW1 6648   2.120   1.003   0.930
 2135SOL    HW2 6649   2.066   1.143   0.947
 2136SOL     OW 6650   2.469   1.792   1.428
 2136SOL    HW1 6651   2.388   1.774   1.475
 2136SOL    HW2 6652   2.493   1.881   1.454
 2137SOL     OW 6653   2.456   0.990   0.144
 2137SOL    HW1 6654   2.489   1.053   0.080
 2137SOL    HW2 6655   2.487   1.024   0.228
 2138SOL     OW 6656   3.439   0.154   1.453
 2138SOL    HW1 6657   3.475   0.230   1.408
 2138SOL    HW2 6658   3.405   0.189   1.535
 2139SOL     OW 6659   1.980   0.656   0.561
 2139SOL    HW1 6660   1.951   0.567   0.583
 2139SOL    HW2 6661   1.971   0.705   0.642
 2140SOL     OW 6662   3.715   1.763   0.344
 2140SOL    HW1 6663   3.777   1.727   0.408
 2140SOL    HW2 6664   3.752   1.847   0.319
 2141SOL     OW 6665   1.879   1.595   0.132
 2141SOL    HW1 6666   1.875   1.507   0.170
 2141SOL    HW2 6667   1.877   1.654   0.208
 2142SOL     OW 6668   3.551   0.918   0.645
 2142SOL    HW1 6669   3.633   0.874   0.624
 2142SOL    HW2 6670   3.530   0.970   0.568
 2143SOL     OW 6671   3.511   1.104   0.435
 2143SOL    HW1 6672   3.597   1.110   0.393
 2143SOL    HW2 6673   3.516   1.168   0.506
 2144SOL     OW 6674   1.985   0.746   1.586
 2144SOL    HW1 6675   2.076   0.777   1.588
 2144SOL    HW2 6676   1.933   0.826   1.590
 2145SOL     OW 6677   2.477   1.389   0.734
 2145SOL    HW1 6678   2.431   1.306   0.745
 2145SOL    HW2 6679   2.460   1.415   0.644
 2146SOL     OW 6680   3.149   1.237   1.422
 2146SOL    HW1 6681   3.180   1.169   1.362
 2146SOL    HW2 6682   3.208   1.231   1.497
 2147SOL     OW 6683   2.685   0.014   0.516
 2147SOL    HW1 6684   2.730   0.095   0.495
 2147SOL    HW2 6685   2.592   0.038   0.519
 2148SOL     OW 6686   2.050   0.962   1.276
 2148SOL    HW1 6687   2.136   0.923   1.261
 2148SOL    HW2 6688   1.991   0.913   1.220
 2149SOL     OW 6689   3.388   1.002   0.211
 2149SOL    HW1 6690   3.321   0.943   0.247
 2149SOL    HW2 6691   3.435   1.035   0.287
 2150SOL     OW 6692   3.047   1.810   1.624
 2150SOL    HW1 6693   3.054   1.870   1.550
 2150SOL    HW2 6694   3.064   1.724   1.587
 2151SOL     OW 6695   2.191   0.261   1.833
 2151SOL    HW1 6696   2.245   0.340   1.835
 2151SOL    HW2 6697   2.104   0.291   1.858
 2152SOL     OW 6698   3.329   1.419   0.949
 2152SOL    HW1 6699   3.262   1.435   1.015
 2152SOL    HW2 6700   3.316   1.328   0.923
 2153SOL     OW 6701   3.517   1.748   0.581
 2153SOL    HW1 6702   3.496   1.719   0.493
 2153SOL    HW2 6703   3.494   1.673   0.637
 2154SOL     OW 6704   2.454   0.732   0.286
 2154SOL    HW1 6705   2.467   0.822   0.257
 2154SOL    HW2 6706   2.386   0.739   0.354
 2155SOL     OW 6707   3.137   0.376   0.946
 2155SOL    HW1 6708   3.049   0.341   0.952
 2155SOL    HW2 6709   3.191   0.317   0.999
 2156SOL     OW 6710   3.451   1.670   0.317
 2156SOL    HW1 6711   3.546   1.677   0.308
 2156SOL    HW2 6712   3.419   1.654   0.228
 2157SOL     OW 6713   2.657   0.618   1.453
 2157SOL    HW1 6714   2.629   0.591   1.540
 2157SOL    HW2 6715   2.620   0.552   1.394
 2158SOL     OW 6716   3.252   0.480   1.677
 2158SOL    HW1 6717   3.258   0.524   1.762
 2158SOL    HW2 6718   3.307   0.403   1.687
 2159SOL     OW 6719   2.814   0.887   1.585
 2159SOL    HW1 6720   2.868   0.818   1.548
 2159SOL    HW2 6721   2.765   0.922   1.510
 2160SOL     OW 6722   2.853   0.411   1.237
 2160SOL    HW1 6723   2.766   0.427   1.272
 2160SOL    HW2 6724   2.838   0.374   1.150
 2161SOL     OW 6725   2.915   0.680   0.445
 2161SOL    HW1 6726   2.938   0.684   0.538
 2161SOL    HW2 6727   2.828   0.641   0.444
 2162SOL     OW 6728   1.950   0.824   0.776
 2162SOL    HW1 6729   2.030   0.815   0.828
 2162SOL    HW2 6730   1.906   0.900   0.813
 2163SOL     OW 6731   1.987   1.862   1.581
 2163SOL    HW1 6732   1.990   1.839   1.674
 2163SOL    HW2 6733   1.900   1.835   1.552
 2164SOL     OW 6734   2.747   0.355   0.228
 2164SOL    HW1 6735   2.762   0.414   0.154
 2164SOL    HW2 6736   2.744   0.268   0.188
 2165SOL     OW 6737   3.570   0.576   1.831
 2165SOL    HW1 6738   3.531   0.651   1.785
 2165SOL    HW2 6739   3.593   0.515   1.761
 2166SOL     OW 6740   3.242   1.142   0.541
 2166SOL    HW1 6741   3.321   1.131   0.489
 2166SOL    HW2 6742   3.189   1.205   0.492
 2167SOL     OW 6743   2.418   0.214   0.879
 2167SOL    HW1 6744   2.424   0.231   0.973
 2167SOL    HW2 6745   2.417   0.300   0.838
 2168SOL     OW 6746   2.863   1.443   0.472
 2168SOL    HW1 6747   2.827   1.517   0.423
 2168SOL    HW2 6748   2.842   1.462   0.563
 2169SOL     OW 6749   2.216   1.812   0.868
 2169SOL    HW1 6750   2.260   1.727   0.874
 2169SOL    HW2 6751   2.285   1.876   0.885
 2170SOL     OW 6752   3.662   1.054   0.871
 2170SOL    HW1 6753   3.609   1.036   0.794
 2170SOL    HW2 6754   3.599   1.060   0.943
 2171SOL     OW 6755   3.089   1.539   1.513
 2171SOL    HW1 6756   3.077   1.467   1.574
 2171SOL    HW2 6757   3.024   1.525   1.445
 2172SOL     OW 6758   2.181   0.951   0.271
 2172SOL    HW1 6759   2.244   0.976   0.204
 2172SOL    HW2 6760   2.147   0.866   0.243
 2173SOL     OW 6761   3.341   0.749   0.728
 2173SOL    HW1 6762   3.336   0.707   0.814
 2173SOL    HW2 6763   3.419   0.804   0.733
 2174SOL     OW 6764   2.330   1.266   1.738
 2174SOL    HW1 6765   2.303   1.271   1.646
 2174SOL    HW2 6766   2.248   1.264   1.786
 2175SOL     OW 6767   2.964   1.784   0.227
 2175SOL    HW1 6768   2.908   1.734   0.285
 2175SOL    HW2 6769   3.002   1.719   0.168
 2176SOL     OW 6770   2.025   0.280   1.500
 2176SOL    HW1 6771   1.977   0.361   1.485
 2176SOL    HW2 6772   2.044   0.279   1.594
 2177SOL     OW 6773   3.486   1.376   0.125
 2177SOL    HW1 6774   3.455   1.463   0.097
 2177SOL    HW2 6775   3.417   1.316   0.096
 2178SOL     OW 6776   2.333   1.726   0.333
 2178SOL    HW1 6777   2.373   1.791   0.392
 2178SOL    HW2 6778   2.402   1.705   0.270
 2179SOL     OW 6779   3.284   0.161   0.410
 2179SOL    HW1 6780   3.282   0.115   0.327
 2179SOL    HW2 6781   3.369   0.137   0.449
 2180SOL     OW 6782   2.118   1.791   1.230
 2180SOL    HW1 6783   2.169   1.721   1.273
 2180SOL    HW2 6784   2.108   1.761   1.140
 2181SOL     OW 6785   2.800   1.699   0.897
 2181SOL    HW1 6786   2.878   1.649   0.919
 2181SOL    HW2 6787   2.758   1.649   0.828
 2182SOL     OW 6788   2.256   0.696   0.479
 2182SOL    HW1 6789   2.274   0.603   0.492
 2182SOL    HW2 6790   2.162   0.704   0.495
 2183SOL     OW 6791   3.389   0.239   1.722
 2183SOL    HW1 6792   3.397   0.264   1.814
 2183SOL    HW2 6793   3.355   0.149   1.724
 2184SOL     OW 6794   2.493   0.122   0.129
 2184SOL    HW1 6795   2.588   0.112   0.130
 2184SOL    HW2 6796   2.473   0.143   0.038
 2185SOL     OW 6797   2.640   0.289   1.770
 2185SOL    HW1 6798   2.715   0.230   1.768
 2185SOL    HW2 6799   2.585   0.257   1.841
 2186SOL     OW 6800   2.737   1.522   1.195
 2186SOL    HW1 6801   2.721   1.485   1.108
 2186SOL    HW2 6802   2.808   1.468   1.231
 2187SOL     OW 6803   3.202   0.591   1.431
 2187SOL    HW1 6804   3.231   0.562   1.517
 2187SOL    HW2 6805   3.237   0.679   1.422
 2188SOL     OW 6806   2.679   1.392   0.943
 2188SOL    HW1 6807   2.764   1.380   0.900
 2188SOL    HW2 6808   2.616   1.396   0.872
 2189SOL     OW 6809   2.790   0.516   0.900
 2189SOL    HW1 6810   2.766   0.506   0.808
 2189SOL    HW2 6811   2.815   0.427   0.928
 2190SOL     OW 6812   2.413   0.068   0.504
 2190SOL    HW1 6813   2.337   0.072   0.562
 2190SOL    HW2 6814   2.403   0.143   0.445
 2191SOL     OW 6815   3.274   1.209   0.071
 2191SOL    HW1 6816   3.306   1.133   0.119
 2191SOL    HW2 6817   3.186   1.225   0.106
 2192SOL     OW 6818   2.200   0.039   0.194
 2192SOL    HW1 6819   2.236   0.118   0.155
 2192SOL    HW2 6820   2.276   5.827   0.226
 2193SOL     OW 6821   2.810   0.252   0.472
 2193SOL    HW1 6822   2.783   0.291   0.389
 2193SOL    HW2 6823   2.905   0.266   0.475
 2194SOL     OW 6824   2.941   0.684   1.459
 2194SOL    HW1 6825   2.872   0.617   1.462
 2194SOL    HW2 6826   3.023   0.633   1.452
 2195SOL     OW 6827   3.084   1.571   0.794
 2195SOL    HW1 6828   3.098   1.637   0.726
 2195SOL    HW2 6829   3.152   1.588   0.858
 2196SOL     OW 6830   2.333   1.153   0.732
 2196SOL    HW1 6831   2.265   1.132   0.797
 2196SOL    HW2 6832   2.291   1.139   0.647
 2197SOL     OW 6833   3.129   1.794   0.609
 2197SOL    HW1 6834   3.180   1.855   0.556
 2197SOL    HW2 6835   3.062   1.847   0.651
 2198SOL     OW 6836   2.954   0.532   5.828
 2198SOL    HW1 6837   2.867   0.569   0.002
 2198SOL    HW2 6838   3.004   0.566   0.066
 2199SOL     OW 6839   1.946   0.550   1.400
 2199SOL    HW1 6840   2.035   0.554   1.368
 2199SOL    HW2 6841   1.939   0.624   1.462
 2200SOL     OW 6842   2.425   0.240   1.159
 2200SOL    HW1 6843   2.448   0.147   1.166
 2200SOL    HW2 6844   2.335   0.245   1.192
 2201SOL     OW 6845   2.731   0.463   0.640
 2201SOL    HW1 6846   2.681   0.513   0.576
 2201SOL    HW2 6847   2.754   0.382   0.595
 2202SOL     OW 6848   2.855   0.055   0.779
 2202SOL    HW1 6849   2.813   0.083   0.698
 2202SOL    HW2 6850   2.868   5.796   0.767
 2203SOL     OW 6851   3.301   1.161   0.857
 2203SOL    HW1 6852   3.230   1.097   0.856
 2203SOL    HW2 6853   3.326   1.171   0.766
 2204SOL     OW 6854   3.326   0.609   0.972
 2204SOL    HW1 6855   3.269   0.532   0.977
 2204SOL    HW2 6856   3.385   0.600   1.047
 2205SOL     OW 6857   3.708   0.809   0.381
 2205SOL    HW1 6858   3.762   0.758   0.440
 2205SOL    HW2 6859   3.677   0.746   0.316
 2206SOL     OW 6860   2.359   1.407   0.159
 2206SOL    HW1 6861   2.294   1.382   0.225
 2206SOL    HW2 6862   2.314   1.395   0.075
 2207SOL     OW 6863   3.534   1.264   0.648
 2207SOL    HW1 6864   3.629   1.266   0.660
 2207SOL    HW2 6865   3.506   1.354   0.667
 2208SOL     OW 6866   3.255   0.569   0.088
 2208SOL    HW1 6867   3.194   0.560   0.161
 2208SOL    HW2 6868   3.316   0.495   0.098
 2209SOL     OW 6869   2.378   0.267   0.324
 2209SOL    HW1 6870   2.425   0.216   0.257
 2209SOL    HW2 6871   2.361   0.352   0.282
 2210SOL     OW 6872   3.613   1.241   1.568
 2210SOL    HW1 6873   3.700   1.202   1.563
 2210SOL    HW2 6874   3.628   1.331   1.597
 2211SOL     OW 6875   2.918   1.354   1.333
 2211SOL    HW1 6876   2.843   1.322   1.383
 2211SOL    HW2 6877   2.994   1.312   1.374
 2212SOL     OW 6878   3.471   1.627   1.656
 2212SOL    HW1 6879   3.463   1.661   1.567
 2212SOL    HW2 6880   3.553   1.578   1.656
 2213SOL     OW 6881   2.995   1.207   1.104
 2213SOL    HW1 6882   2.934   1.244   1.168
 2213SOL    HW2 6883   2.963   1.240   1.019
 2214SOL     OW 6884   3.487   1.097   1.076
 2214SOL    HW1 6885   3.481   1.159   1.149
 2214SOL    HW2 6886   3.410   1.115   1.023
 2215SOL     OW 6887   2.774   0.129   1.400
 2215SOL    HW1 6888   2.790   0.102   1.309
 2215SOL    HW2 6889   2.857   0.167   1.429
 2216SOL     OW 6890   2.846   1.115   1.723
 2216SOL    HW1 6891   2.755   1.132   1.746
 2216SOL    HW2 6892   2.844   1.037   1.668
 2217SOL     OW 6893   2.560   1.073   0.382
 2217SOL    HW1 6894   2.545   1.051   0.473
 2217SOL    HW2 6895   2.644   1.032   0.361
 2218SOL     OW 6896   2.283   0.818   1.251
 2218SOL    HW1 6897   2.351   0.825   1.318
 2218SOL    HW2 6898   2.248   0.730   1.263
 2219SOL     OW 6899   3.126   0.379   1.278
 2219SOL    HW1 6900   3.158   0.458   1.322
 2219SOL    HW2 6901   3.037   0.400   1.252
 2220SOL     OW 6902   1.935   1.574   1.356
 2220SOL    HW1 6903   1.905   1.645   1.298
 2220SOL    HW2 6904   2.030   1.575   1.348
 2221SOL     OW 6905   2.205   1.117   0.493
 2221SOL    HW1 6906   2.208   1.191   0.432
 2221SOL    HW2 6907   2.206   1.040   0.436
 2222SOL     OW 6908   2.420   0.528   0.855
 2222SOL    HW1 6909   2.432   0.589   0.782
 2222SOL    HW2 6910   2.483   0.557   0.921
 2223SOL     OW 6911   3.111   1.349   0.398
 2223SOL    HW1 6912   3.166   1.421   0.428
 2223SOL    HW2 6913   3.024   1.371   0.431
 2224SOL     OW 6914   3.148   1.459   1.148
 2224SOL    HW1 6915   3.203   1.463   1.226
 2224SOL    HW2 6916   3.092   1.382   1.161
 2225SOL     OW 6917   3.436   0.633   0.489
 2225SOL    HW1 6918   3.389   0.684   0.554
 2225SOL    HW2 6919   3.472   0.699   0.429
 2226SOL     OW 6920   2.208   1.530   1.312
 2226SOL    HW1 6921   2.196   1.485   1.228
 2226SOL    HW2 6922   2.302   1.541   1.320
 2227SOL     OW 6923   2.279   0.742   1.603
 2227SOL    HW1 6924   2.340   0.789   1.545
 2227SOL    HW2 6925   2.320   0.657   1.617
 2228SOL     OW 6926   3.467   0.781   1.686
 2228SOL    HW1 6927   3.381   0.822   1.678
 2228SOL    HW2 6928   3.519   0.822   1.617
 2229SOL     OW 6929   2.876   0.138   1.775
 2229SOL    HW1 6930   2.929   0.211   1.742
 2229SOL    HW2 6931   2.872   0.076   1.703
 2230SOL     OW 6932   2.340   0.049   1.766
 2230SOL    HW1 6933   2.348   0.062   1.672
 2230SOL    HW2 6934   2.275   0.114   1.793
 2231SOL     OW 6935   2.445   0.875   1.031
 2231SOL    HW1 6936   2.477   0.965   1.034
 2231SOL    HW2 6937   2.389   0.867   1.108
 2232SOL     OW 6938   3.214   0.859   1.026
 2232SOL    HW1 6939   3.129   0.846   0.985
 2232SOL    HW2 6940   3.258   0.774   1.018
 2233SOL     OW 6941   3.076   0.518   0.278
 2233SOL    HW1 6942   3.078   0.437   0.329
 2233SOL    HW2 6943   3.038   0.583   0.338
 2234SOL     OW 6944   2.161   0.220   1.243
 2234SOL    HW1 6945   2.117   0.248   1.323
 2234SOL    HW2 6946   2.153   0.125   1.243
 2235SOL     OW 6947   1.908   1.311   1.275
 2235SOL    HW1 6948   1.941   1.256   1.346
 2235SOL    HW2 6949   1.914   1.400   1.310
 2236SOL     OW 6950   2.584   0.633   1.052
 2236SOL    HW1 6951   2.660   0.619   0.995
 2236SOL    HW2 6952   2.555   0.722   1.031
 2237SOL     OW 6953   3.600   0.959   1.856
 2237SOL    HW1 6954   3.554   0.895   1.801
 2237SOL    HW2 6955   3.539   0.976   1.928
 2238SOL     OW 6956   2.184   0.055   0.653
 2238SOL    HW1 6957   2.162   0.147   0.662
 2238SOL    HW2 6958   2.152   0.015   0.734
 2239SOL     OW 6959   3.499   0.400   0.370
 2239SOL    HW1 6960   3.495   0.326   0.430
 2239SOL    HW2 6961   3.465   0.474   0.420
 2240SOL     OW 6962   2.891   0.760   0.961
 2240SOL    HW1 6963   2.884   0.777   1.055
 2240SOL    HW2 6964   2.863   0.670   0.950
 2241SOL     OW 6965   2.843   1.566   1.719
 2241SOL    HW1 6966   2.828   1.610   1.636
 2241SOL    HW2 6967   2.887   1.484   1.696
 2242SOL     OW 6968   3.715   1.503   1.605
 2242SOL    HW1 6969   3.735   1.530   1.515
 2242SOL    HW2 6970   3.795   1.519   1.653
 2243SOL     OW 6971   2.215   0.914   1.810
 2243SOL    HW1 6972   2.296   0.935   1.856
 2243SOL    HW2 6973   2.241   0.852   1.742
 2244SOL     OW 6974   3.373   0.325   0.136
 2244SOL    HW1 6975   3.331   0.241   0.156
 2244SOL    HW2 6976   3.426   0.345   0.213
 2245SOL     OW 6977   3.168   0.827   0.045
 2245SOL    HW1 6978   3.207   0.740   0.057
 2245SOL    HW2 6979   3.146   0.830   5.787
 2246SOL     OW 6980   2.929   1.338   0.856
 2246SOL    HW1 6981   2.933   1.265   0.793
 2246SOL    HW2 6982   2.989   1.404   0.820
 2247SOL     OW 6983   2.170   0.812   0.946
 2247SOL    HW1 6984   2.263   0.833   0.940
 2247SOL    HW2 6985   2.168   0.721   0.977
 2248SOL     OW 6986   2.203   0.542   1.014
 2248SOL    HW1 6987   2.159   0.458   0.998
 2248SOL    HW2 6988   2.279   0.540   0.956
 2249SOL     OW 6989   2.996   0.379   1.690
 2249SOL    HW1 6990   2.946   0.433   1.751
 2249SOL    HW2 6991   3.082   0.420   1.686
 2250SOL     OW 6992   3.024   0.217   1.475
 2250SOL    HW1 6993   3.012   0.280   1.546
 2250SOL    HW2 6994   3.063   0.268   1.404
 2251SOL     OW 6995   1.867   1.329   0.228
 2251SOL    HW1 6996   1.781   1.343   0.189
 2251SOL    HW2 6997   1.870   1.235   0.245
 2252SOL     OW 6998   1.952   1.784   0.941
 2252SOL    HW1 6999   1.922   1.706   0.895
 2252SOL    HW2 7000   2.042   1.798   0.909
 2253SOL     OW 7001   2.356   1.574   0.905
 2253SOL    HW1 7002   2.425   1.637   0.929
 2253SOL    HW2 7003   2.399   1.512   0.847
 2254SOL     OW 7004   2.839   0.790   1.225
 2254SOL    HW1 7005   2.896   0.769   1.299
 2254SOL    HW2 7006   2.755   0.750   1.248
 2255SOL     OW 7007   1.894   0.547   1.118
 2255SOL    HW1 7008   1.964   0.516   1.061
 2255SOL    HW2 7009   1.932   0.547   1.206
 2256SOL     OW 7010   2.060   0.519   1.719
 2256SOL    HW1 7011   2.134   0.502   1.660
 2256SOL    HW2 7012   2.016   0.594   1.680
 2257SOL     OW 7013   3.241   0.936   1.657
 2257SOL    HW1 7014   3.262   1.029   1.654
 2257SOL    HW2 7015   3.237   0.909   1.565
 2258SOL     OW 7016   2.671   0.576   0.382
 2258SOL    HW1 7017   2.679   0.500   0.325
 2258SOL    HW2 7018   2.595   0.624   0.348
 2259SOL     OW 7019   3.501   0.603   1.182
 2259SOL    HW1 7020   3.491   0.544   1.257
 2259SOL    HW2 7021   3.589   0.585   1.149
 2260SOL     OW 7022   2.102   1.550   1.725
 2260SOL    HW1 7023   2.080   1.614   1.793
 2260SOL    HW2 7024   2.107   1.467   1.772
 2261SOL     OW 7025   2.569   0.456   1.257
 2261SOL    HW1 7026   2.520   0.379   1.230
 2261SOL    HW2 7027   2.562   0.516   1.182
 2262SOL     OW 7028   2.786   1.679   1.470
 2262SOL    HW1 7029   2.762   1.641   1.385
 2262SOL    HW2 7030   2.781   1.774   1.456
 2263SOL     OW 7031   2.327   0.501   0.203
 2263SOL    HW1 7032   2.384   0.574   0.230
 2263SOL    HW2 7033   2.242   0.542   0.188
 2264SOL     OW 7034   2.005   1.142   1.473
 2264SOL    HW1 7035   2.007   1.093   1.556
 2264SOL    HW2 7036   2.022   1.076   1.406
 2265SOL     OW 7037   3.185   1.045   1.221
 2265SOL    HW1 7038   3.207   0.982   1.153
 2265SOL    HW2 7039   3.117   1.100   1.182
 2266SOL     OW 7040   3.177   0.858   0.318
 2266SOL    HW1 7041   3.097   0.837   0.365
 2266SOL    HW2 7042   3.157   0.841   0.226
 2267SOL     OW 7043   3.638   1.740   1.154
 2267SOL    HW1 7044   3.698   1.766   1.084
 2267SOL    HW2 7045   3.612   1.651   1.131
 2268SOL     OW 7046   3.102   1.733   1.109
 2268SOL    HW1 7047   3.185   1.756   1.066
 2268SOL    HW2 7048   3.111   1.639   1.128
 2269SOL     OW 7049   1.947   1.267   1.011
 2269SOL    HW1 7050   1.931   1.280   1.104
 2269SOL    HW2 7051   1.875   1.211   0.982
 2270SOL     OW 7052   2.540   1.668   1.734
 2270SOL    HW1 7053   2.483   1.745   1.727
 2270SOL    HW2 7054   2.607   1.683   1.668
 2271SOL     OW 7055   2.770   0.108   0.112
 2271SOL    HW1 7056   2.859   0.131   0.085
 2271SOL    HW2 7057   2.776   0.017   0.142
 2272SOL     OW 7058   3.565   0.156   0.511
 2272SOL    HW1 7059   3.589   0.154   0.419
 2272SOL    HW2 7060   3.559   0.064   0.537
 2273SOL     OW 7061   3.253   1.569   0.489
 2273SOL    HW1 7062   3.315   1.601   0.423
 2273SOL    HW2 7063   3.206   1.647   0.517
 2274SOL     OW 7064   2.000   1.796   1.843
 2274SOL    HW1 7065   1.950   1.730   1.890
 2274SOL    HW2 7066   2.048   1.844   1.911
 2275SOL     OW 7067   3.140   0.929   0.671
 2275SOL    HW1 7068   3.213   0.869   0.681
 2275SOL    HW2 7069   3.174   1.001   0.618
 2276SOL     OW 7070   2.671   1.275   1.427
 2276SOL    HW1 7071   2.643   1.315   1.509
 2276SOL    HW2 7072   2.602   1.296   1.364
 2277SOL     OW 7073   2.534   1.614   0.166
 2277SOL    HW1 7074   2.527   1.643   0.075
 2277SOL    HW2 7075   2.484   1.532   0.170
 2278SOL     OW 7076   3.484   1.727   1.391
 2278SOL    HW1 7077   3.536   1.733   1.311
 2278SOL    HW2 7078   3.469   1.818   1.417
 2279SOL     OW 7079   3.700   0.192   0.969
 2279SOL    HW1 7080   3.732   0.128   0.906
 2279SOL    HW2 7081   3.610   0.210   0.940
 2280SOL     OW 7082   2.124   0.316   0.712
 2280SOL    HW1 7083   2.037   0.349   0.691
 2280SOL    HW2 7084   2.124   0.310   0.808
 2281SOL     OW 7085   3.070   1.608   0.051
 2281SOL    HW1 7086   3.057   1.516   0.074
 2281SOL    HW2 7087   3.063   1.611   5.792
 2282SOL     OW 7088   2.685   1.006   1.374
 2282SOL    HW1 7089   2.728   1.000   1.289
 2282SOL    HW2 7090   2.683   1.100   1.394
 2283SOL     OW 7091   2.787   0.959   0.310
 2283SOL    HW1 7092   2.840   0.982   0.234
 2283SOL    HW2 7093   2.813   0.869   0.331
 2284SOL     OW 7094   3.358   1.618   0.059
 2284SOL    HW1 7095   3.263   1.626   0.064
 2284SOL    HW2 7096   3.379   1.631   5.803
 2285SOL     OW 7097   2.230   1.305   1.492
 2285SOL    HW1 7098   2.217   1.381   1.436
 2285SOL    HW2 7099   2.153   1.249   1.476
 2286SOL     OW 7100   3.471   1.284   1.280
 2286SOL    HW1 7101   3.531   1.270   1.353
 2286SOL    HW2 7102   3.411   1.351   1.310
 2287SOL     OW 7103   2.919   1.110   0.709
 2287SOL    HW1 7104   2.847   1.059   0.747
 2287SOL    HW2 7105   2.981   1.044   0.679
 2288SOL     OW 7106   2.872   0.259   0.973
 2288SOL    HW1 7107   2.864   0.206   0.893
 2288SOL    HW2 7108   2.871   0.195   1.044
 2289SOL     OW 7109   2.467   1.487   0.478
 2289SOL    HW1 7110   2.507   1.440   0.406
 2289SOL    HW2 7111   2.400   1.542   0.437
 2290SOL     OW 7112   3.582   0.399   1.377
 2290SOL    HW1 7113   3.654   0.462   1.380
 2290SOL    HW2 7114   3.616   0.328   1.322
 2291SOL     OW 7115   2.128   1.345   0.301
 2291SOL    HW1 7116   2.036   1.338   0.277
 2291SOL    HW2 7117   2.128   1.384   0.389
 2292SOL     OW 7118   1.976   1.028   1.723
 2292SOL    HW1 7119   1.899   1.003   1.774
 2292SOL    HW2 7120   2.050   0.987   1.767
 2293SOL     OW 7121   2.557   0.264   1.504
 2293SOL    HW1 7122   2.624   0.212   1.460
 2293SOL    HW2 7123   2.586   0.270   1.595
 2294SOL     OW 7124   1.911   0.393   0.049
 2294SOL    HW1 7125   1.880   0.302   0.057
 2294SOL    HW2 7126   1.932   0.403   5.793
 2295SOL     OW 7127   3.289   0.858   1.398
 2295SOL    HW1 7128   3.240   0.919   1.344
 2295SOL    HW2 7129   3.378   0.860   1.363
 2296SOL     OW 7130   1.972   0.174   0.336
 2296SOL    HW1 7131   1.949   0.255   0.291
 2296SOL    HW2 7132   2.062   0.156   0.309
 2297SOL     OW 7133   3.030   1.342   0.134
 2297SOL    HW1 7134   2.952   1.287   0.141
 2297SOL    HW2 7135   3.065   1.346   0.223
 2298SOL     OW 7136   2.483   0.829   1.435
 2298SOL    HW1 7137   2.539   0.905   1.419
 2298SOL    HW2 7138   2.543   0.756   1.443
 2299SOL     OW 7139   3.345   1.780   0.981
 2299SOL    HW1 7140   3.367   1.844   0.913
 2299SOL    HW2 7141   3.429   1.758   1.021
 2300SOL     OW 7142   2.578   0.561   1.705
 2300SOL    HW1 7143   2.622   0.624   1.763
 2300SOL    HW2 7144   2.604   0.475   1.738
 2301SOL     OW 7145   3.335   1.197   1.630
 2301SOL    HW1 7146   3.323   1.211   1.724
 2301SOL    HW2 7147   3.428   1.214   1.615
 2302SOL     OW 7148   2.237   1.740   1.565
 2302SOL    HW1 7149   2.153   1.784   1.549
 2302SOL    HW2 7150   2.213   1.657   1.606
 2303SOL     OW 7151   3.528   0.881   1.255
 2303SOL    HW1 7152   3.523   0.795   1.212
 2303SOL    HW2 7153   3.519   0.944   1.184
 2304SOL     OW 7154   3.074   0.321   0.462
 2304SOL    HW1 7155   3.142   0.254   0.454
 2304SOL    HW2 7156   3.099   0.372   0.538
 2305SOL     OW 7157   2.452   0.735   0.672
 2305SOL    HW1 7158   2.489   0.822   0.658
 2305SOL    HW2 7159   2.384   0.727   0.606
 2306SOL     OW 7160   3.616   0.382   1.649
 2306SOL    HW1 7161   3.602   0.393   1.555
 2306SOL    HW2 7162   3.550   0.318   1.675
 2307SOL     OW 7163   3.609   0.933   1.512
 2307SOL    HW1 7164   3.601   1.028   1.524
 2307SOL    HW2 7165   3.592   0.920   1.418
 2308SOL     OW 7166   2.727   1.406   0.042
 2308SOL    HW1 7167   2.684   1.366   0.118
 2308SOL    HW2 7168   2.751   1.493   0.072
 2309SOL     OW 7169   2.524   1.787   0.941
 2309SOL    HW1 7170   2.505   1.879   0.920
 2309SOL    HW2 7171   2.619   1.781   0.935
 2310SOL     OW 7172   2.731   0.970   0.855
 2310SOL    HW1 7173   2.780   0.897   0.893
 2310SOL    HW2 7174   2.693   1.016   0.930
 2311SOL     OW 7175   2.954   1.019   0.096
 2311SOL    HW1 7176   2.930   1.022   0.004
 2311SOL    HW2 7177   3.016   0.947   0.103
 2312SOL     OW 7178   3.713   1.553   0.842
 2312SOL    HW1 7179   3.633   1.542   0.790
 2312SOL    HW2 7180   3.705   1.488   0.913
 2313SOL     OW 7181   2.087   1.301   1.854
 2313SOL    HW1 7182   2.023   1.238   1.823
 2313SOL    HW2 7183   2.065   1.313   1.947
 2314SOL     OW 7184   1.946   1.231   0.667
 2314SOL    HW1 7185   1.955   1.184   0.749
 2314SOL    HW2 7186   2.014   1.195   0.611
 2315SOL     OW 7187   2.545   1.406   1.629
 2315SOL    HW1 7188   2.465   1.363   1.662
 2315SOL    HW2 7189   2.541   1.494   1.667
 2316SOL     OW 7190   3.669   0.192   1.238
 2316SOL    HW1 7191   3.675   0.098   1.254
 2316SOL    HW2 7192   3.687   0.202   1.144
 2317SOL     OW 7193   2.292   0.436   0.529
 2317SOL    HW1 7194   2.323   0.367   0.472
 2317SOL    HW2 7195   2.243   0.391   0.598
 2318SOL     OW 7196   3.561   1.487   1.093
 2318SOL    HW1 7197   3.481   1.466   1.045
 2318SOL    HW2 7198   3.568   1.418   1.158
 2319SOL     OW 7199   2.192   0.558   1.294
 2319SOL    HW1 7200   2.246   0.500   1.347
 2319SOL    HW2 7201   2.213   0.533   1.203
 2320SOL     OW 7202   2.692   1.578   0.676
 2320SOL    HW1 7203   2.672   1.639   0.606
 2320SOL    HW2 7204   2.616   1.519   0.678
 2321SOL     OW 7205   3.315   0.256   1.121
 2321SOL    HW1 7206   3.374   0.204   1.175
 2321SOL    HW2 7207   3.254   0.296   1.183
 2322SOL     OW 7208   2.866   0.041   1.153
 2322SOL    HW1 7209   2.807   5.806   1.128
 2322SOL    HW2 7210   2.952   0.013   1.123
 2323SOL     OW 7211   2.647   1.327   0.305
 2323SOL    HW1 7212   2.608   1.241   0.327
 2323SOL    HW2 7213   2.721   1.335   0.365
 2324SOL     OW 7214   2.482   1.556   1.286
 2324SOL    HW1 7215   2.483   1.638   1.335
 2324SOL    HW2 7216   2.569   1.548   1.249
 2325SOL     OW 7217   3.221   0.072   0.159
 2325SOL    HW1 7218   3.281   0.029   0.098
 2325SOL    HW2 7219   3.170   0.001   0.197
 2326SOL     OW 7220   3.140   0.463   0.689
 2326SOL    HW1 7221   3.094   0.547   0.684
 2326SOL    HW2 7222   3.146   0.444   0.782
 2327SOL     OW 7223   3.449   0.218   0.875
 2327SOL    HW1 7224   3.389   0.241   0.946
 2327SOL    HW2 7225   3.445   0.293   0.816
 2328SOL     OW 7226   1.905   1.065   0.321
 2328SOL    HW1 7227   2.000   1.062   0.310
 2328SOL    HW2 7228   1.880   0.976   0.344
 2329SOL     OW 7229   2.745   1.655   0.345
 2329SOL    HW1 7230   2.671   1.638   0.287
 2329SOL    HW2 7231   2.717   1.729   0.399
 2330SOL     OW 7232   2.085   0.623   1.987
 2330SOL    HW1 7233   1.996   0.623   2.021
 2330SOL    HW2 7234   2.075   0.604   1.893
 2331SOL     OW 7235   2.078   0.311   2.853
 2331SOL    HW1 7236   2.115   0.265   2.929
 2331SOL    HW2 7237   1.993   0.268   2.840
 2332SOL     OW 7238   1.870   0.402   2.494
 2332SOL    HW1 7239   1.784   0.418   2.533
 2332SOL    HW2 7240   1.854   0.336   2.426
 2333SOL     OW 7241   2.429   1.289   3.041
 2333SOL    HW1 7242   2.342   1.287   3.002
 2333SOL    HW2 7243   2.443   1.381   3.064
 2334SOL     OW 7244   3.426   1.512   2.572
 2334SOL    HW1 7245   3.383   1.495   2.655
 2334SOL    HW2 7246   3.355   1.517   2.508
 2335SOL     OW 7247   2.992   0.702   2.559
 2335SOL    HW1 7248   3.041   0.784   2.547
 2335SOL    HW2 7249   2.945   0.714   2.641
 2336SOL     OW 7250   3.638   0.602   2.089
 2336SOL    HW1 7251   3.611   0.597   1.998
 2336SOL    HW2 7252   3.596   0.526   2.130
 2337SOL     OW 7253   2.618   1.141   2.908
 2337SOL    HW1 7254   2.549   1.176   2.965
 2337SOL    HW2 7255   2.650   1.217   2.860
 2338SOL     OW 7256   2.734   0.767   3.686
 2338SOL    HW1 7257   2.727   0.837   3.751
 2338SOL    HW2 7258   2.757   0.813   3.605
 2339SOL     OW 7259   2.548   1.000   2.507
 2339SOL    HW1 7260   2.613   0.990   2.576
 2339SOL    HW2 7261   2.479   1.053   2.546
 2340SOL     OW 7262   2.571   1.150   3.672
 2340SOL    HW1 7263   2.604   1.232   3.708
 2340SOL    HW2 7264   2.484   1.172   3.638
 2341SOL     OW 7265   2.191   1.424   2.930
 2341SOL    HW1 7266   2.119   1.382   2.884
 2341SOL    HW2 7267   2.238   1.473   2.862
 2342SOL     OW 7268   2.307   0.401   3.359
 2342SOL    HW1 7269   2.401   0.379   3.358
 2342SOL    HW2 7270   2.263   0.316   3.365
 2343SOL     OW 7271   3.475   0.454   2.595
 2343SOL    HW1 7272   3.408   0.482   2.532
 2343SOL    HW2 7273   3.488   0.529   2.652
 2344SOL     OW 7274   2.081   1.715   2.332
 2344SOL    HW1 7275   2.102   1.791   2.386
 2344SOL    HW2 7276   2.156   1.706   2.272
 2345SOL     OW 7277   3.001   1.335   3.569
 2345SOL    HW1 7278   3.030   1.332   3.660
 2345SOL    HW2 7279   2.950   1.254   3.558
 2346SOL     OW 7280   2.095   1.443   2.398
 2346SOL    HW1 7281   2.075   1.537   2.399
 2346SOL    HW2 7282   2.034   1.405   2.462
 2347SOL     OW 7283   2.127   1.091   2.756
 2347SOL    HW1 7284   2.121   1.003   2.792
 2347SOL    HW2 7285   2.066   1.143   2.809
 2348SOL     OW 7286   2.444   0.984   1.999
 2348SOL    HW1 7287   2.491   1.030   1.930
 2348SOL    HW2 7288   2.483   1.015   2.081
 2349SOL     OW 7289   3.438   0.154   3.315
 2349SOL    HW1 7290   3.477   0.230   3.271
 2349SOL    HW2 7291   3.405   0.189   3.397
 2350SOL     OW 7292   1.981   0.659   2.422
 2350SOL    HW1 7293   1.952   0.570   2.444
 2350SOL    HW2 7294   1.972   0.707   2.505
 2351SOL     OW 7295   3.705   1.756   2.195
 2351SOL    HW1 7296   3.773   1.729   2.257
 2351SOL    HW2 7297   3.726   1.848   2.175
 2352SOL     OW 7298   1.898   1.593   1.984
 2352SOL    HW1 7299   1.879   1.501   2.004
 2352SOL    HW2 7300   1.873   1.640   2.064
 2353SOL     OW 7301   3.551   0.917   2.506
 2353SOL    HW1 7302   3.634   0.875   2.486
 2353SOL    HW2 7303   3.530   0.968   2.428
 2354SOL     OW 7304   3.510   1.105   2.292
 2354SOL    HW1 7305   3.596   1.108   2.251
 2354SOL    HW2 7306   3.516   1.167   2.364
 2355SOL     OW 7307   1.985   0.746   3.447
 2355SOL    HW1 7308   2.075   0.777   3.451
 2355SOL    HW2 7309   1.932   0.826   3.452
 2356SOL     OW 7310   2.473   1.389   2.598
 2356SOL    HW1 7311   2.428   1.304   2.606
 2356SOL    HW2 7312   2.458   1.416   2.507
 2357SOL     OW 7313   3.118   1.204   3.282
 2357SOL    HW1 7314   3.152   1.144   3.216
 2357SOL    HW2 7315   3.176   1.194   3.357
 2358SOL     OW 7316   2.685   0.018   2.383
 2358SOL    HW1 7317   2.729   0.098   2.355
 2358SOL    HW2 7318   2.592   0.040   2.383
 2359SOL     OW 7319   2.051   0.963   3.137
 2359SOL    HW1 7320   2.136   0.922   3.121
 2359SOL    HW2 7321   1.990   0.912   3.084
 2360SOL     OW 7322   3.393   0.996   2.062
 2360SOL    HW1 7323   3.324   0.939   2.095
 2360SOL    HW2 7324   3.436   1.030   2.141
 2361SOL     OW 7325   2.191   0.262   3.691
 2361SOL    HW1 7326   2.246   0.341   3.699
 2361SOL    HW2 7327   2.104   0.291   3.718
 2362SOL     OW 7328   3.342   1.408   2.826
 2362SOL    HW1 7329   3.269   1.430   2.884
 2362SOL    HW2 7330   3.318   1.323   2.789
 2363SOL     OW 7331   3.514   1.749   2.439
 2363SOL    HW1 7332   3.499   1.715   2.351
 2363SOL    HW2 7333   3.495   1.675   2.497
 2364SOL     OW 7334   2.457   0.720   2.130
 2364SOL    HW1 7335   2.461   0.803   2.083
 2364SOL    HW2 7336   2.392   0.734   2.199
 2365SOL     OW 7337   3.138   0.377   2.808
 2365SOL    HW1 7338   3.050   0.341   2.812
 2365SOL    HW2 7339   3.192   0.316   2.858
 2366SOL     OW 7340   3.441   1.674   2.171
 2366SOL    HW1 7341   3.533   1.700   2.164
 2366SOL    HW2 7342   3.414   1.656   2.081
 2367SOL     OW 7343   2.655   0.619   3.315
 2367SOL    HW1 7344   2.629   0.591   3.402
 2367SOL    HW2 7345   2.620   0.552   3.257
 2368SOL     OW 7346   3.252   0.480   3.539
 2368SOL    HW1 7347   3.258   0.524   3.624
 2368SOL    HW2 7348   3.308   0.403   3.548
 2369SOL     OW 7349   2.817   0.889   3.447
 2369SOL    HW1 7350   2.871   0.818   3.411
 2369SOL    HW2 7351   2.766   0.920   3.373
 2370SOL     OW 7352   2.854   0.412   3.098
 2370SOL    HW1 7353   2.766   0.427   3.134
 2370SOL    HW2 7354   2.839   0.374   3.012
 2371SOL     OW 7355   2.914   0.699   2.287
 2371SOL    HW1 7356   2.931   0.693   2.381
 2371SOL    HW2 7357   2.831   0.654   2.274
 2372SOL     OW 7358   1.950   0.823   2.639
 2372SOL    HW1 7359   2.030   0.815   2.691
 2372SOL    HW2 7360   1.906   0.900   2.675
 2373SOL     OW 7361   2.032   1.853   3.443
 2373SOL    HW1 7362   2.021   1.830   3.535
 2373SOL    HW2 7363   1.946   1.835   3.403
 2374SOL     OW 7364   2.757   0.354   2.061
 2374SOL    HW1 7365   2.800   0.412   1.998
 2374SOL    HW2 7366   2.741   0.273   2.013
 2375SOL     OW 7367   3.568   0.574   3.693
 2375SOL    HW1 7368   3.531   0.649   3.646
 2375SOL    HW2 7369   3.594   0.513   3.623
 2376SOL     OW 7370   3.240   1.141   2.401
 2376SOL    HW1 7371   3.320   1.131   2.349
 2376SOL    HW2 7372   3.188   1.204   2.352
 2377SOL     OW 7373   2.418   0.214   2.741
 2377SOL    HW1 7374   2.424   0.231   2.835
 2377SOL    HW2 7375   2.417   0.301   2.701
 2378SOL     OW 7376   2.864   1.443   2.331
 2378SOL    HW1 7377   2.832   1.518   2.280
 2378SOL    HW2 7378   2.842   1.465   2.421
 2379SOL     OW 7379   2.218   1.813   2.729
 2379SOL    HW1 7380   2.263   1.729   2.736
 2379SOL    HW2 7381   2.286   1.878   2.745
 2380SOL     OW 7382   3.664   1.055   2.730
 2380SOL    HW1 7383   3.612   1.036   2.652
 2380SOL    HW2 7384   3.600   1.058   2.801
 2381SOL     OW 7385   3.044   1.537   3.384
 2381SOL    HW1 7386   3.047   1.456   3.434
 2381SOL    HW2 7387   3.008   1.512   3.299
 2382SOL     OW 7388   2.179   0.960   2.115
 2382SOL    HW1 7389   2.262   0.979   2.070
 2382SOL    HW2 7390   2.150   0.877   2.077
 2383SOL     OW 7391   3.343   0.747   2.588
 2383SOL    HW1 7392   3.338   0.706   2.675
 2383SOL    HW2 7393   3.420   0.802   2.592
 2384SOL     OW 7394   2.331   1.265   3.596
 2384SOL    HW1 7395   2.301   1.271   3.505
 2384SOL    HW2 7396   2.250   1.262   3.648
 2385SOL     OW 7397   2.987   1.778   2.092
 2385SOL    HW1 7398   2.911   1.740   2.136
 2385SOL    HW2 7399   3.010   1.715   2.024
 2386SOL     OW 7400   2.027   0.279   3.363
 2386SOL    HW1 7401   1.975   0.359   3.352
 2386SOL    HW2 7402   2.047   0.277   3.456
 2387SOL     OW 7403   3.490   1.381   1.951
 2387SOL    HW1 7404   3.448   1.466   1.936
 2387SOL    HW2 7405   3.421   1.317   1.931
 2388SOL     OW 7406   2.327   1.735   2.183
 2388SOL    HW1 7407   2.370   1.793   2.245
 2388SOL    HW2 7408   2.397   1.704   2.126
 2389SOL     OW 7409   3.283   0.155   2.256
 2389SOL    HW1 7410   3.261   0.065   2.231
 2389SOL    HW2 7411   3.339   0.146   2.333
 2390SOL     OW 7412   2.129   1.789   3.086
 2390SOL    HW1 7413   2.165   1.708   3.120
 2390SOL    HW2 7414   2.099   1.767   2.998
 2391SOL     OW 7415   2.788   1.713   2.754
 2391SOL    HW1 7416   2.865   1.672   2.794
 2391SOL    HW2 7417   2.762   1.652   2.685
 2392SOL     OW 7418   2.257   0.696   2.336
 2392SOL    HW1 7419   2.275   0.603   2.349
 2392SOL    HW2 7420   2.163   0.705   2.354
 2393SOL     OW 7421   3.389   0.238   3.584
 2393SOL    HW1 7422   3.398   0.264   3.676
 2393SOL    HW2 7423   3.355   0.149   3.587
 2394SOL     OW 7424   2.505   0.140   1.967
 2394SOL    HW1 7425   2.523   0.055   2.008
 2394SOL    HW2 7426   2.438   0.121   1.901
 2395SOL     OW 7427   2.639   0.290   3.632
 2395SOL    HW1 7428   2.715   0.231   3.630
 2395SOL    HW2 7429   2.585   0.257   3.704
 2396SOL     OW 7430   2.718   1.500   3.052
 2396SOL    HW1 7431   2.714   1.470   2.961
 2396SOL    HW2 7432   2.802   1.469   3.084
 2397SOL     OW 7433   3.202   0.592   3.294
 2397SOL    HW1 7434   3.231   0.561   3.380
 2397SOL    HW2 7435   3.239   0.680   3.287
 2398SOL     OW 7436   2.679   1.389   2.798
 2398SOL    HW1 7437   2.764   1.380   2.755
 2398SOL    HW2 7438   2.616   1.395   2.726
 2399SOL     OW 7439   2.790   0.516   2.761
 2399SOL    HW1 7440   2.766   0.505   2.669
 2399SOL    HW2 7441   2.815   0.428   2.789
 2400SOL     OW 7442   2.413   0.070   2.361
 2400SOL    HW1 7443   2.336   0.074   2.418
 2400SOL    HW2 7444   2.402   0.145   2.301
 2401SOL     OW 7445   3.290   1.199   1.902
 2401SOL    HW1 7446   3.319   1.124   1.953
 2401SOL    HW2 7447   3.204   1.221   1.939
 2402SOL     OW 7448   2.175   0.023   2.084
 2402SOL    HW1 7449   2.180   0.085   2.012
 2402SOL    HW2 7450   2.261   5.817   2.086
 2403SOL     OW 7451   2.809   0.257   2.319
 2403SOL    HW1 7452   2.782   0.293   2.235
 2403SOL    HW2 7453   2.903   0.273   2.324
 2404SOL     OW 7454   2.941   0.684   3.320
 2404SOL    HW1 7455   2.874   0.617   3.326
 2404SOL    HW2 7456   3.023   0.635   3.315
 2405SOL     OW 7457   3.094   1.564   2.653
 2405SOL    HW1 7458   3.103   1.631   2.585
 2405SOL    HW2 7459   3.126   1.607   2.733
 2406SOL     OW 7460   2.333   1.151   2.592
 2406SOL    HW1 7461   2.265   1.130   2.657
 2406SOL    HW2 7462   2.291   1.136   2.508
 2407SOL     OW 7463   3.127   1.789   2.471
 2407SOL    HW1 7464   3.172   1.854   2.417
 2407SOL    HW2 7465   3.057   1.838   2.515
 2408SOL     OW 7466   2.885   0.540   1.888
 2408SOL    HW1 7467   2.841   0.622   1.869
 2408SOL    HW2 7468   2.949   0.561   1.956
 2409SOL     OW 7469   1.945   0.551   3.261
 2409SOL    HW1 7470   2.035   0.554   3.229
 2409SOL    HW2 7471   1.939   0.624   3.323
 2410SOL     OW 7472   2.425   0.240   3.021
 2410SOL    HW1 7473   2.448   0.147   3.029
 2410SOL    HW2 7474   2.335   0.245   3.054
 2411SOL     OW 7475   2.731   0.463   2.499
 2411SOL    HW1 7476   2.684   0.517   2.435
 2411SOL    HW2 7477   2.753   0.383   2.452
 2412SOL     OW 7478   2.855   0.054   2.640
 2412SOL    HW1 7479   2.809   0.080   2.561
 2412SOL    HW2 7480   2.869   5.795   2.629
 2413SOL     OW 7481   3.298   1.158   2.719
 2413SOL    HW1 7482   3.227   1.094   2.710
 2413SOL    HW2 7483   3.329   1.172   2.629
 2414SOL     OW 7484   3.326   0.608   2.834
 2414SOL    HW1 7485   3.270   0.531   2.839
 2414SOL    HW2 7486   3.386   0.599   2.909
 2415SOL     OW 7487   3.704   0.814   2.246
 2415SOL    HW1 7488   3.762   0.765   2.305
 2415SOL    HW2 7489   3.679   0.750   2.179
 2416SOL     OW 7490   2.351   1.420   2.015
 2416SOL    HW1 7491   2.276   1.392   2.067
 2416SOL    HW2 7492   2.343   1.373   1.932
 2417SOL     OW 7493   3.534   1.263   2.508
 2417SOL    HW1 7494   3.629   1.264   2.521
 2417SOL    HW2 7495   3.506   1.352   2.528
 2418SOL     OW 7496   3.258   0.574   1.933
 2418SOL    HW1 7497   3.194   0.555   2.002
 2418SOL    HW2 7498   3.341   0.542   1.968
 2419SOL     OW 7499   2.389   0.272   2.178
 2419SOL    HW1 7500   2.441   0.230   2.110
 2419SOL    HW2 7501   2.359   0.354   2.139
 2420SOL     OW 7502   2.915   1.358   3.199
 2420SOL    HW1 7503   2.835   1.328   3.242
 2420SOL    HW2 7504   2.983   1.300   3.233
 2421SOL     OW 7505   2.997   1.214   2.962
 2421SOL    HW1 7506   2.925   1.237   3.020
 2421SOL    HW2 7507   2.967   1.240   2.875
 2422SOL     OW 7508   3.487   1.092   2.932
 2422SOL    HW1 7509   3.483   1.155   3.004
 2422SOL    HW2 7510   3.410   1.112   2.878
 2423SOL     OW 7511   2.774   0.129   3.260
 2423SOL    HW1 7512   2.791   0.103   3.170
 2423SOL    HW2 7513   2.856   0.167   3.291
 2424SOL     OW 7514   2.837   1.119   3.583
 2424SOL    HW1 7515   2.745   1.125   3.607
 2424SOL    HW2 7516   2.842   1.041   3.528
 2425SOL     OW 7517   2.572   1.063   2.233
 2425SOL    HW1 7518   2.557   1.044   2.325
 2425SOL    HW2 7519   2.647   1.009   2.209
 2426SOL     OW 7520   2.283   0.818   3.113
 2426SOL    HW1 7521   2.351   0.825   3.180
 2426SOL    HW2 7522   2.247   0.730   3.125
 2427SOL     OW 7523   3.127   0.381   3.140
 2427SOL    HW1 7524   3.158   0.459   3.184
 2427SOL    HW2 7525   3.037   0.401   3.114
 2428SOL     OW 7526   1.930   1.575   3.219
 2428SOL    HW1 7527   1.895   1.641   3.159
 2428SOL    HW2 7528   2.025   1.582   3.209
 2429SOL     OW 7529   2.205   1.114   2.352
 2429SOL    HW1 7530   2.210   1.187   2.290
 2429SOL    HW2 7531   2.203   1.036   2.296
 2430SOL     OW 7532   2.419   0.529   2.717
 2430SOL    HW1 7533   2.431   0.590   2.644
 2430SOL    HW2 7534   2.484   0.556   2.782
 2431SOL     OW 7535   3.110   1.349   2.252
 2431SOL    HW1 7536   3.166   1.420   2.283
 2431SOL    HW2 7537   3.023   1.371   2.285
 2432SOL     OW 7538   3.147   1.447   3.017
 2432SOL    HW1 7539   3.152   1.448   3.112
 2432SOL    HW2 7540   3.091   1.372   2.997
 2433SOL     OW 7541   3.437   0.627   2.346
 2433SOL    HW1 7542   3.390   0.680   2.411
 2433SOL    HW2 7543   3.486   0.691   2.294
 2434SOL     OW 7544   2.208   1.536   3.172
 2434SOL    HW1 7545   2.193   1.489   3.090
 2434SOL    HW2 7546   2.303   1.541   3.181
 2435SOL     OW 7547   2.279   0.742   3.465
 2435SOL    HW1 7548   2.341   0.787   3.407
 2435SOL    HW2 7549   2.319   0.656   3.479
 2436SOL     OW 7550   3.463   0.773   3.543
 2436SOL    HW1 7551   3.373   0.808   3.541
 2436SOL    HW2 7552   3.510   0.826   3.479
 2437SOL     OW 7553   2.874   0.140   3.637
 2437SOL    HW1 7554   2.929   0.212   3.604
 2437SOL    HW2 7555   2.873   0.076   3.567
 2438SOL     OW 7556   2.339   0.049   3.627
 2438SOL    HW1 7557   2.349   0.062   3.533
 2438SOL    HW2 7558   2.274   0.114   3.654
 2439SOL     OW 7559   2.446   0.874   2.893
 2439SOL    HW1 7560   2.475   0.965   2.895
 2439SOL    HW2 7561   2.389   0.865   2.969
 2440SOL     OW 7562   3.213   0.855   2.887
 2440SOL    HW1 7563   3.129   0.842   2.842
 2440SOL    HW2 7564   3.258   0.772   2.879
 2441SOL     OW 7565   3.061   0.535   2.120
 2441SOL    HW1 7566   3.070   0.456   2.174
 2441SOL    HW2 7567   3.019   0.598   2.178
 2442SOL     OW 7568   2.161   0.221   3.105
 2442SOL    HW1 7569   2.118   0.248   3.186
 2442SOL    HW2 7570   2.154   0.125   3.105
 2443SOL     OW 7571   1.916   1.311   3.137
 2443SOL    HW1 7572   1.943   1.255   3.209
 2443SOL    HW2 7573   1.913   1.399   3.175
 2444SOL     OW 7574   2.586   0.633   2.914
 2444SOL    HW1 7575   2.660   0.618   2.856
 2444SOL    HW2 7576   2.556   0.721   2.893
 2445SOL     OW 7577   3.595   0.951   3.715
 2445SOL    HW1 7578   3.549   0.884   3.664
 2445SOL    HW2 7579   3.542   0.962   3.794
 2446SOL     OW 7580   2.184   0.056   2.514
 2446SOL    HW1 7581   2.163   0.149   2.525
 2446SOL    HW2 7582   2.151   0.014   2.593
 2447SOL     OW 7583   3.493   0.394   2.216
 2447SOL    HW1 7584   3.495   0.318   2.273
 2447SOL    HW2 7585   3.462   0.465   2.271
 2448SOL     OW 7586   2.892   0.761   2.822
 2448SOL    HW1 7587   2.885   0.777   2.916
 2448SOL    HW2 7588   2.864   0.670   2.811
 2449SOL     OW 7589   2.811   1.538   3.535
 2449SOL    HW1 7590   2.868   1.592   3.480
 2449SOL    HW2 7591   2.863   1.459   3.552
 2450SOL     OW 7592   2.217   0.919   3.667
 2450SOL    HW1 7593   2.296   0.931   3.720
 2450SOL    HW2 7594   2.242   0.854   3.602
 2451SOL     OW 7595   3.397   0.276   1.987
 2451SOL    HW1 7596   3.335   0.209   2.015
 2451SOL    HW2 7597   3.429   0.314   2.068
 2452SOL     OW 7598   3.151   0.826   1.891
 2452SOL    HW1 7599   3.194   0.741   1.896
 2452SOL    HW2 7600   3.183   0.865   1.810
 2453SOL     OW 7601   2.933   1.338   2.717
 2453SOL    HW1 7602   2.935   1.267   2.653
 2453SOL    HW2 7603   2.993   1.404   2.682
 2454SOL     OW 7604   2.169   0.812   2.809
 2454SOL    HW1 7605   2.263   0.832   2.800
 2454SOL    HW2 7606   2.167   0.721   2.840
 2455SOL     OW 7607   2.203   0.542   2.876
 2455SOL    HW1 7608   2.159   0.458   2.860
 2455SOL    HW2 7609   2.279   0.540   2.817
 2456SOL     OW 7610   2.996   0.379   3.551
 2456SOL    HW1 7611   2.947   0.432   3.613
 2456SOL    HW2 7612   3.083   0.419   3.548
 2457SOL     OW 7613   3.023   0.217   3.335
 2457SOL    HW1 7614   3.012   0.279   3.407
 2457SOL    HW2 7615   3.063   0.269   3.265
 2458SOL     OW 7616   1.868   1.319   2.057
 2458SOL    HW1 7617   1.781   1.334   2.020
 2458SOL    HW2 7618   1.864   1.230   2.091
 2459SOL     OW 7619   1.956   1.782   2.807
 2459SOL    HW1 7620   1.924   1.705   2.760
 2459SOL    HW2 7621   2.044   1.797   2.772
 2460SOL     OW 7622   2.360   1.578   2.770
 2460SOL    HW1 7623   2.432   1.636   2.796
 2460SOL    HW2 7624   2.401   1.515   2.710
 2461SOL     OW 7625   2.838   0.792   3.088
 2461SOL    HW1 7626   2.895   0.769   3.162
 2461SOL    HW2 7627   2.755   0.747   3.107
 2462SOL     OW 7628   1.894   0.548   2.980
 2462SOL    HW1 7629   1.965   0.516   2.924
 2462SOL    HW2 7630   1.931   0.547   3.068
 2463SOL     OW 7631   2.058   0.520   3.582
 2463SOL    HW1 7632   2.132   0.501   3.523
 2463SOL    HW2 7633   2.015   0.595   3.542
 2464SOL     OW 7634   3.239   0.940   3.524
 2464SOL    HW1 7635   3.296   1.016   3.532
 2464SOL    HW2 7636   3.243   0.917   3.432
 2465SOL     OW 7637   2.679   0.573   2.227
 2465SOL    HW1 7638   2.686   0.498   2.168
 2465SOL    HW2 7639   2.604   0.623   2.194
 2466SOL     OW 7640   3.501   0.602   3.044
 2466SOL    HW1 7641   3.493   0.544   3.120
 2466SOL    HW2 7642   3.589   0.584   3.010
 2467SOL     OW 7643   2.113   1.556   3.584
 2467SOL    HW1 7644   2.083   1.623   3.646
 2467SOL    HW2 7645   2.110   1.474   3.633
 2468SOL     OW 7646   2.570   0.456   3.118
 2468SOL    HW1 7647   2.520   0.379   3.093
 2468SOL    HW2 7648   2.562   0.515   3.043
 2469SOL     OW 7649   2.322   0.496   2.041
 2469SOL    HW1 7650   2.381   0.567   2.066
 2469SOL    HW2 7651   2.237   0.539   2.032
 2470SOL     OW 7652   2.012   1.142   3.336
 2470SOL    HW1 7653   2.009   1.092   3.418
 2470SOL    HW2 7654   2.026   1.076   3.268
 2471SOL     OW 7655   3.191   1.049   3.072
 2471SOL    HW1 7656   3.211   0.981   3.008
 2471SOL    HW2 7657   3.124   1.103   3.030
 2472SOL     OW 7658   3.176   0.856   2.167
 2472SOL    HW1 7659   3.101   0.826   2.218
 2472SOL    HW2 7660   3.150   0.844   2.076
 2473SOL     OW 7661   3.622   1.762   2.999
 2473SOL    HW1 7662   3.693   1.774   2.935
 2473SOL    HW2 7663   3.604   1.668   2.997
 2474SOL     OW 7664   3.100   1.709   2.916
 2474SOL    HW1 7665   3.187   1.747   2.907
 2474SOL    HW2 7666   3.113   1.633   2.974
 2475SOL     OW 7667   1.948   1.268   2.872
 2475SOL    HW1 7668   1.933   1.281   2.966
 2475SOL    HW2 7669   1.875   1.213   2.843
 2476SOL     OW 7670   3.569   0.153   2.351
 2476SOL    HW1 7671   3.640   0.160   2.287
 2476SOL    HW2 7672   3.558   0.059   2.363
 2477SOL     OW 7673   3.254   1.567   2.348
 2477SOL    HW1 7674   3.313   1.602   2.282
 2477SOL    HW2 7675   3.204   1.643   2.379
 2478SOL     OW 7676   2.009   1.790   3.704
 2478SOL    HW1 7677   1.954   1.728   3.752
 2478SOL    HW2 7678   2.050   1.843   3.772
 2479SOL     OW 7679   3.141   0.929   2.535
 2479SOL    HW1 7680   3.214   0.868   2.544
 2479SOL    HW2 7681   3.174   1.000   2.481
 2480SOL     OW 7682   2.669   1.279   3.291
 2480SOL    HW1 7683   2.640   1.324   3.370
 2480SOL    HW2 7684   2.600   1.298   3.226
 2481SOL     OW 7685   2.531   1.623   2.017
 2481SOL    HW1 7686   2.544   1.636   1.923
 2481SOL    HW2 7687   2.476   1.545   2.023
 2482SOL     OW 7688   3.700   0.192   2.830
 2482SOL    HW1 7689   3.732   0.124   2.770
 2482SOL    HW2 7690   3.611   0.210   2.800
 2483SOL     OW 7691   2.125   0.317   2.575
 2483SOL    HW1 7692   2.038   0.351   2.554
 2483SOL    HW2 7693   2.125   0.310   2.670
 2484SOL     OW 7694   3.070   1.603   1.894
 2484SOL    HW1 7695   3.059   1.512   1.921
 2484SOL    HW2 7696   3.004   1.617   1.826
 2485SOL     OW 7697   2.684   1.006   3.237
 2485SOL    HW1 7698   2.728   0.996   3.153
 2485SOL    HW2 7699   2.685   1.101   3.253
 2486SOL     OW 7700   2.779   0.911   2.153
 2486SOL    HW1 7701   2.839   0.943   2.086
 2486SOL    HW2 7702   2.827   0.842   2.198
 2487SOL     OW 7703   3.352   1.627   1.905
 2487SOL    HW1 7704   3.258   1.618   1.891
 2487SOL    HW2 7705   3.390   1.633   1.818
 2488SOL     OW 7706   2.231   1.310   3.352
 2488SOL    HW1 7707   2.211   1.384   3.294
 2488SOL    HW2 7708   2.158   1.250   3.340
 2489SOL     OW 7709   2.919   1.110   2.572
 2489SOL    HW1 7710   2.846   1.058   2.608
 2489SOL    HW2 7711   2.981   1.044   2.541
 2490SOL     OW 7712   2.873   0.258   2.834
 2490SOL    HW1 7713   2.865   0.206   2.754
 2490SOL    HW2 7714   2.871   0.194   2.905
 2491SOL     OW 7715   2.466   1.487   2.344
 2491SOL    HW1 7716   2.514   1.438   2.277
 2491SOL    HW2 7717   2.396   1.530   2.295
 2492SOL     OW 7718   3.582   0.399   3.238
 2492SOL    HW1 7719   3.653   0.463   3.243
 2492SOL    HW2 7720   3.616   0.329   3.183
 2493SOL     OW 7721   2.123   1.343   2.153
 2493SOL    HW1 7722   2.030   1.340   2.129
 2493SOL    HW2 7723   2.125   1.381   2.240
 2494SOL     OW 7724   1.975   1.031   3.585
 2494SOL    HW1 7725   1.899   1.004   3.635
 2494SOL    HW2 7726   2.049   0.989   3.629
 2495SOL     OW 7727   2.557   0.266   3.366
 2495SOL    HW1 7728   2.624   0.212   3.323
 2495SOL    HW2 7729   2.585   0.270   3.457
 2496SOL     OW 7730   1.933   0.341   1.889
 2496SOL    HW1 7731   1.837   0.348   1.882
 2496SOL    HW2 7732   1.966   0.411   1.834
 2497SOL     OW 7733   3.290   0.865   3.265
 2497SOL    HW1 7734   3.245   0.918   3.199
 2497SOL    HW2 7735   3.381   0.866   3.237
 2498SOL     OW 7736   1.924   0.184   2.185
 2498SOL    HW1 7737   1.922   0.253   2.118
 2498SOL    HW2 7738   2.013   0.148   2.178
 2499SOL     OW 7739   3.040   1.337   1.979
 2499SOL    HW1 7740   2.950   1.306   1.981
 2499SOL    HW2 7741   3.067   1.338   2.071
 2500SOL     OW 7742   2.482   0.830   3.297
 2500SOL    HW1 7743   2.540   0.904   3.281
 2500SOL    HW2 7744   2.541   0.755   3.305
 2501SOL     OW 7745   3.359   1.785   2.853
 2501SOL    HW1 7746   3.380   1.841   2.778
 2501SOL    HW2 7747   3.443   1.767   2.893
 2502SOL     OW 7748   2.579   0.561   3.567
 2502SOL    HW1 7749   2.622   0.622   3.626
 2502SOL    HW2 7750   2.603   0.475   3.599
 2503SOL     OW 7751   3.530   0.878   3.114
 2503SOL    HW1 7752   3.525   0.790   3.076
 2503SOL    HW2 7753   3.523   0.937   3.039
 2504SOL     OW 7754   3.077   0.334   2.309
 2504SOL    HW1 7755   3.144   0.267   2.297
 2504SOL    HW2 7756   3.100   0.379   2.390
 2505SOL     OW 7757   2.450   0.736   2.534
 2505SOL    HW1 7758   2.490   0.822   2.518
 2505SOL    HW2 7759   2.384   0.727   2.466
 2506SOL     OW 7760   3.615   0.381   3.510
 2506SOL    HW1 7761   3.601   0.392   3.416
 2506SOL    HW2 7762   3.549   0.318   3.537
 2507SOL     OW 7763   3.575   0.953   3.377
 2507SOL    HW1 7764   3.649   1.010   3.402
 2507SOL    HW2 7765   3.587   0.939   3.284
 2508SOL     OW 7766   2.724   1.366   1.901
 2508SOL    HW1 7767   2.687   1.395   1.984
 2508SOL    HW2 7768   2.742   1.448   1.853
 2509SOL     OW 7769   2.528   1.796   2.826
 2509SOL    HW1 7770   2.511   1.881   2.784
 2509SOL    HW2 7771   2.620   1.777   2.805
 2510SOL     OW 7772   2.730   0.969   2.717
 2510SOL    HW1 7773   2.780   0.896   2.754
 2510SOL    HW2 7774   2.694   1.015   2.792
 2511SOL     OW 7775   2.940   0.989   1.951
 2511SOL    HW1 7776   2.918   1.040   1.873
 2511SOL    HW2 7777   3.014   0.934   1.924
 2512SOL     OW 7778   3.715   1.553   2.701
 2512SOL    HW1 7779   3.632   1.542   2.655
 2512SOL    HW2 7780   3.711   1.493   2.775
 2513SOL     OW 7781   2.088   1.304   3.715
 2513SOL    HW1 7782   2.026   1.240   3.681
 2513SOL    HW2 7783   2.062   1.319   3.805
 2514SOL     OW 7784   1.948   1.233   2.528
 2514SOL    HW1 7785   1.953   1.184   2.610
 2514SOL    HW2 7786   2.015   1.193   2.472
 2515SOL     OW 7787   2.533   1.425   3.501
 2515SOL    HW1 7788   2.464   1.365   3.529
 2515SOL    HW2 7789   2.596   1.426   3.573
 2516SOL     OW 7790   3.666   0.193   3.098
 2516SOL    HW1 7791   3.674   0.099   3.115
 2516SOL    HW2 7792   3.686   0.203   3.005
 2517SOL     OW 7793   2.291   0.436   2.387
 2517SOL    HW1 7794   2.326   0.365   2.333
 2517SOL    HW2 7795   2.243   0.391   2.457
 2518SOL     OW 7796   3.569   1.498   2.958
 2518SOL    HW1 7797   3.491   1.460   2.917
 2518SOL    HW2 7798   3.601   1.429   3.016
 2519SOL     OW 7799   2.193   0.559   3.156
 2519SOL    HW1 7800   2.246   0.501   3.210
 2519SOL    HW2 7801   2.213   0.533   3.066
 2520SOL     OW 7802   2.694   1.577   2.533
 2520SOL    HW1 7803   2.680   1.646   2.469
 2520SOL    HW2 7804   2.617   1.521   2.526
 2521SOL     OW 7805   3.315   0.254   2.984
 2521SOL    HW1 7806   3.379   0.210   3.040
 2521SOL    HW2 7807   3.254   0.295   3.045
 2522SOL     OW 7808   2.866   0.041   3.013
 2522SOL    HW1 7809   2.805   5.807   2.989
 2522SOL    HW2 7810   2.953   0.005   2.995
 2523SOL     OW 7811   2.634   1.334   2.181
 2523SOL    HW1 7812   2.606   1.242   2.187
 2523SOL    HW2 7813   2.717   1.337   2.230
 2524SOL     OW 7814   2.481   1.560   3.154
 2524SOL    HW1 7815   2.488   1.655   3.166
 2524SOL    HW2 7816   2.566   1.534   3.118
 2525SOL     OW 7817   3.217   0.051   1.983
 2525SOL    HW1 7818   3.213   5.792   1.994
 2525SOL    HW2 7819   3.133   0.082   2.017
 2526SOL     OW 7820   3.138   0.462   2.549
 2526SOL    HW1 7821   3.091   0.545   2.543
 2526SOL    HW2 7822   3.145   0.445   2.643
 2527SOL     OW 7823   3.449   0.218   2.736
 2527SOL    HW1 7824   3.389   0.238   2.808
 2527SOL    HW2 7825   3.445   0.295   2.679
 2528SOL     OW 7826   1.905   1.068   2.170
 2528SOL    HW1 7827   1.999   1.060   2.151
 2528SOL    HW2 7828   1.877   0.979   2.192
 2529SOL     OW 7829   2.750   1.655   2.197
 2529SOL    HW1 7830   2.676   1.639   2.139
 2529SOL    HW2 7831   2.720   1.725   2.255
 2530SOL     OW 7832   2.085   0.627   3.848
 2530SOL    HW1 7833   1.997   0.624   3.885
 2530SOL    HW2 7834   2.073   0.604   3.756
 2531SOL     OW 7835   2.078   0.310   4.714
 2531SOL    HW1 7836   2.115   0.265   4.791
 2531SOL    HW2 7837   1.993   0.268   4.701
 2532SOL     OW 7838   1.871   0.404   4.355
 2532SOL    HW1 7839   1.785   0.419   4.395
 2532SOL    HW2 7840   1.856   0.333   4.292
 2533SOL     OW 7841   2.430   1.294   4.902
 2533SOL    HW1 7842   2.342   1.298   4.865
 2533SOL    HW2 7843   2.446   1.381   4.938
 2534SOL     OW 7844   3.427   1.512   4.431
 2534SOL    HW1 7845   3.386   1.491   4.515
 2534SOL    HW2 7846   3.355   1.515   4.369
 2535SOL     OW 7847   2.991   0.703   4.420
 2535SOL    HW1 7848   3.041   0.784   4.408
 2535SOL    HW2 7849   2.945   0.714   4.503
 2536SOL     OW 7850   3.639   0.599   3.951
 2536SOL    HW1 7851   3.611   0.596   3.859
 2536SOL    HW2 7852   3.595   0.524   3.992
 2537SOL     OW 7853   2.612   1.140   4.767
 2537SOL    HW1 7854   2.544   1.176   4.825
 2537SOL    HW2 7855   2.651   1.216   4.725
 2538SOL     OW 7856   2.728   0.784   5.547
 2538SOL    HW1 7857   2.739   0.859   5.605
 2538SOL    HW2 7858   2.747   0.818   5.460
 2539SOL     OW 7859   2.548   1.001   4.368
 2539SOL    HW1 7860   2.613   0.990   4.437
 2539SOL    HW2 7861   2.479   1.053   4.409
 2540SOL     OW 7862   2.581   1.145   5.528
 2540SOL    HW1 7863   2.623   1.226   5.556
 2540SOL    HW2 7864   2.494   1.173   5.498
 2541SOL     OW 7865   2.194   1.419   4.792
 2541SOL    HW1 7866   2.119   1.382   4.745
 2541SOL    HW2 7867   2.239   1.472   4.726
 2542SOL     OW 7868   3.322   1.501   5.082
 2542SOL    HW1 7869   3.376   1.579   5.090
 2542SOL    HW2 7870   3.256   1.509   5.151
 2543SOL     OW 7871   2.307   0.400   5.222
 2543SOL    HW1 7872   2.400   0.382   5.218
 2543SOL    HW2 7873   2.265   0.314   5.228
 2544SOL     OW 7874   3.474   0.455   4.457
 2544SOL    HW1 7875   3.408   0.484   4.394
 2544SOL    HW2 7876   3.488   0.530   4.514
 2545SOL     OW 7877   2.080   1.716   4.195
 2545SOL    HW1 7878   2.100   1.791   4.251
 2545SOL    HW2 7879   2.155   1.710   4.136
 2546SOL     OW 7880   2.999   1.341   5.409
 2546SOL    HW1 7881   3.043   1.330   5.493
 2546SOL    HW2 7882   2.944   1.263   5.400
 2547SOL     OW 7883   2.094   1.444   4.262
 2547SOL    HW1 7884   2.073   1.537   4.265
 2547SOL    HW2 7885   2.036   1.403   4.326
 2548SOL     OW 7886   2.125   1.091   4.614
 2548SOL    HW1 7887   2.121   1.003   4.653
 2548SOL    HW2 7888   2.067   1.144   4.669
 2549SOL     OW 7889   2.470   1.790   5.154
 2549SOL    HW1 7890   2.388   1.772   5.199
 2549SOL    HW2 7891   2.491   1.881   5.178
 2550SOL     OW 7892   2.443   0.982   3.862
 2550SOL    HW1 7893   2.493   1.025   3.793
 2550SOL    HW2 7894   2.482   1.014   3.944
 2551SOL     OW 7895   3.438   0.154   5.173
 2551SOL    HW1 7896   3.477   0.229   5.128
 2551SOL    HW2 7897   3.405   0.189   5.256
 2552SOL     OW 7898   1.981   0.660   4.284
 2552SOL    HW1 7899   1.952   0.571   4.306
 2552SOL    HW2 7900   1.972   0.708   4.366
 2553SOL     OW 7901   3.701   1.759   4.051
 2553SOL    HW1 7902   3.773   1.726   4.104
 2553SOL    HW2 7903   3.725   1.850   4.033
 2554SOL     OW 7904   1.898   1.591   3.845
 2554SOL    HW1 7905   1.877   1.500   3.866
 2554SOL    HW2 7906   1.872   1.640   3.923
 2555SOL     OW 7907   3.550   0.917   4.363
 2555SOL    HW1 7908   3.633   0.876   4.340
 2555SOL    HW2 7909   3.527   0.970   4.287
 2556SOL     OW 7910   3.497   1.107   4.155
 2556SOL    HW1 7911   3.582   1.103   4.111
 2556SOL    HW2 7912   3.511   1.169   4.227
 2557SOL     OW 7913   1.986   0.750   5.304
 2557SOL    HW1 7914   2.077   0.780   5.304
 2557SOL    HW2 7915   1.934   0.829   5.315
 2558SOL     OW 7916   2.480   1.389   4.459
 2558SOL    HW1 7917   2.433   1.305   4.470
 2558SOL    HW2 7918   2.463   1.414   4.369
 2559SOL     OW 7919   3.148   1.237   5.143
 2559SOL    HW1 7920   3.179   1.169   5.083
 2559SOL    HW2 7921   3.209   1.233   5.217
 2560SOL     OW 7922   2.685   0.017   4.244
 2560SOL    HW1 7923   2.729   0.098   4.217
 2560SOL    HW2 7924   2.592   0.040   4.245
 2561SOL     OW 7925   2.051   0.962   5.001
 2561SOL    HW1 7926   2.137   0.922   4.984
 2561SOL    HW2 7927   1.991   0.913   4.945
 2562SOL     OW 7928   3.408   0.965   3.926
 2562SOL    HW1 7929   3.328   0.927   3.960
 2562SOL    HW2 7930   3.444   1.016   3.998
 2563SOL     OW 7931   3.049   1.812   5.351
 2563SOL    HW1 7932   3.054   1.872   5.277
 2563SOL    HW2 7933   3.063   1.725   5.313
 2564SOL     OW 7934   2.178   0.263   5.513
 2564SOL    HW1 7935   2.244   0.331   5.529
 2564SOL    HW2 7936   2.100   0.293   5.560
 2565SOL     OW 7937   3.328   1.420   4.673
 2565SOL    HW1 7938   3.262   1.435   4.739
 2565SOL    HW2 7939   3.316   1.329   4.647
 2566SOL     OW 7940   3.513   1.750   4.305
 2566SOL    HW1 7941   3.506   1.715   4.217
 2566SOL    HW2 7942   3.494   1.675   4.362
 2567SOL     OW 7943   2.456   0.718   3.993
 2567SOL    HW1 7944   2.460   0.802   3.947
 2567SOL    HW2 7945   2.392   0.731   4.062
 2568SOL     OW 7946   3.138   0.377   4.670
 2568SOL    HW1 7947   3.049   0.341   4.674
 2568SOL    HW2 7948   3.191   0.315   4.720
 2569SOL     OW 7949   3.450   1.665   4.036
 2569SOL    HW1 7950   3.541   1.695   4.035
 2569SOL    HW2 7951   3.424   1.663   3.943
 2570SOL     OW 7952   2.658   0.619   5.175
 2570SOL    HW1 7953   2.630   0.593   5.263
 2570SOL    HW2 7954   2.620   0.552   5.117
 2571SOL     OW 7955   3.250   0.476   5.394
 2571SOL    HW1 7956   3.254   0.520   5.479
 2571SOL    HW2 7957   3.309   0.401   5.403
 2572SOL     OW 7958   2.812   0.884   5.306
 2572SOL    HW1 7959   2.867   0.816   5.269
 2572SOL    HW2 7960   2.764   0.920   5.231
 2573SOL     OW 7961   2.853   0.410   4.962
 2573SOL    HW1 7962   2.766   0.427   4.996
 2573SOL    HW2 7963   2.837   0.375   4.874
 2574SOL     OW 7964   2.914   0.701   4.149
 2574SOL    HW1 7965   2.931   0.696   4.242
 2574SOL    HW2 7966   2.831   0.654   4.137
 2575SOL     OW 7967   1.950   0.825   4.500
 2575SOL    HW1 7968   2.030   0.816   4.552
 2575SOL    HW2 7969   1.906   0.902   4.537
 2576SOL     OW 7970   1.984   1.845   5.292
 2576SOL    HW1 7971   1.983   1.824   5.385
 2576SOL    HW2 7972   1.899   1.886   5.275
 2577SOL     OW 7973   2.757   0.354   3.923
 2577SOL    HW1 7974   2.800   0.411   3.860
 2577SOL    HW2 7975   2.743   0.272   3.876
 2578SOL     OW 7976   3.564   0.579   5.561
 2578SOL    HW1 7977   3.533   0.655   5.513
 2578SOL    HW2 7978   3.593   0.517   5.493
 2579SOL     OW 7979   3.240   1.141   4.262
 2579SOL    HW1 7980   3.321   1.128   4.213
 2579SOL    HW2 7981   3.190   1.204   4.209
 2580SOL     OW 7982   2.418   0.214   4.602
 2580SOL    HW1 7983   2.424   0.230   4.697
 2580SOL    HW2 7984   2.417   0.302   4.563
 2581SOL     OW 7985   2.861   1.440   4.191
 2581SOL    HW1 7986   2.831   1.518   4.145
 2581SOL    HW2 7987   2.846   1.458   4.284
 2582SOL     OW 7988   2.215   1.810   4.588
 2582SOL    HW1 7989   2.259   1.726   4.597
 2582SOL    HW2 7990   2.282   1.875   4.612
 2583SOL     OW 7991   3.662   1.051   4.596
 2583SOL    HW1 7992   3.610   1.039   4.517
 2583SOL    HW2 7993   3.598   1.058   4.667
 2584SOL     OW 7994   3.091   1.541   5.236
 2584SOL    HW1 7995   3.076   1.467   5.295
 2584SOL    HW2 7996   3.024   1.530   5.168
 2585SOL     OW 7997   2.178   0.960   3.976
 2585SOL    HW1 7998   2.261   0.976   3.931
 2585SOL    HW2 7999   2.149   0.875   3.944
 2586SOL     OW 8000   3.343   0.747   4.450
 2586SOL    HW1 8001   3.338   0.708   4.537
 2586SOL    HW2 8002   3.420   0.803   4.452
 2587SOL     OW 8003   2.332   1.242   5.453
 2587SOL    HW1 8004   2.303   1.255   5.363
 2587SOL    HW2 8005   2.256   1.264   5.507
 2588SOL     OW 8006   2.975   1.792   3.947
 2588SOL    HW1 8007   2.910   1.751   4.005
 2588SOL    HW2 8008   2.992   1.727   3.880
 2589SOL     OW 8009   2.028   0.276   5.228
 2589SOL    HW1 8010   1.976   0.357   5.223
 2589SOL    HW2 8011   2.063   0.276   5.317
 2590SOL     OW 8012   2.323   1.740   4.046
 2590SOL    HW1 8013   2.365   1.797   4.111
 2590SOL    HW2 8014   2.396   1.706   3.994
 2591SOL     OW 8015   3.282   0.154   4.117
 2591SOL    HW1 8016   3.262   0.063   4.095
 2591SOL    HW2 8017   3.339   0.147   4.194
 2592SOL     OW 8018   2.120   1.791   4.953
 2592SOL    HW1 8019   2.167   1.724   5.002
 2592SOL    HW2 8020   2.108   1.753   4.866
 2593SOL     OW 8021   2.801   1.700   4.622
 2593SOL    HW1 8022   2.878   1.649   4.646
 2593SOL    HW2 8023   2.759   1.649   4.553
 2594SOL     OW 8024   2.256   0.697   4.196
 2594SOL    HW1 8025   2.275   0.604   4.210
 2594SOL    HW2 8026   2.163   0.706   4.216
 2595SOL     OW 8027   3.390   0.239   5.439
 2595SOL    HW1 8028   3.402   0.264   5.531
 2595SOL    HW2 8029   3.358   0.149   5.442
 2596SOL     OW 8030   2.505   0.140   3.828
 2596SOL    HW1 8031   2.523   0.056   3.870
 2596SOL    HW2 8032   2.438   0.120   3.762
 2597SOL     OW 8033   2.638   0.291   5.482
 2597SOL    HW1 8034   2.718   0.240   5.484
 2597SOL    HW2 8035   2.594   0.271   5.565
 2598SOL     OW 8036   2.738   1.523   4.918
 2598SOL    HW1 8037   2.721   1.485   4.832
 2598SOL    HW2 8038   2.807   1.468   4.955
 2599SOL     OW 8039   3.202   0.592   5.151
 2599SOL    HW1 8040   3.231   0.562   5.237
 2599SOL    HW2 8041   3.237   0.680   5.143
 2600SOL     OW 8042   2.680   1.392   4.668
 2600SOL    HW1 8043   2.765   1.380   4.625
 2600SOL    HW2 8044   2.617   1.395   4.597
 2601SOL     OW 8045   2.790   0.515   4.623
 2601SOL    HW1 8046   2.766   0.505   4.531
 2601SOL    HW2 8047   2.816   0.427   4.651
 2602SOL     OW 8048   2.413   0.070   4.223
 2602SOL    HW1 8049   2.336   0.074   4.280
 2602SOL    HW2 8050   2.401   0.145   4.163
 2603SOL     OW 8051   2.176   0.023   3.948
 2603SOL    HW1 8052   2.182   0.085   3.874
 2603SOL    HW2 8053   2.261   5.816   3.950
 2604SOL     OW 8054   2.809   0.257   4.181
 2604SOL    HW1 8055   2.783   0.294   4.097
 2604SOL    HW2 8056   2.903   0.273   4.186
 2605SOL     OW 8057   2.942   0.684   5.181
 2605SOL    HW1 8058   2.874   0.617   5.186
 2605SOL    HW2 8059   3.024   0.634   5.174
 2606SOL     OW 8060   3.084   1.569   4.516
 2606SOL    HW1 8061   3.100   1.637   4.451
 2606SOL    HW2 8062   3.152   1.584   4.582
 2607SOL     OW 8063   2.333   1.153   4.454
 2607SOL    HW1 8064   2.266   1.133   4.519
 2607SOL    HW2 8065   2.290   1.137   4.370
 2608SOL     OW 8066   3.128   1.793   4.332
 2608SOL    HW1 8067   3.176   1.855   4.276
 2608SOL    HW2 8068   3.063   1.846   4.377
 2609SOL     OW 8069   2.886   0.538   3.750
 2609SOL    HW1 8070   2.843   0.621   3.732
 2609SOL    HW2 8071   2.950   0.559   3.818
 2610SOL     OW 8072   1.944   0.552   5.122
 2610SOL    HW1 8073   2.035   0.554   5.091
 2610SOL    HW2 8074   1.938   0.627   5.182
 2611SOL     OW 8075   2.424   0.240   4.883
 2611SOL    HW1 8076   2.448   0.147   4.891
 2611SOL    HW2 8077   2.335   0.245   4.916
 2612SOL     OW 8078   2.731   0.462   4.362
 2612SOL    HW1 8079   2.683   0.516   4.299
 2612SOL    HW2 8080   2.753   0.383   4.314
 2613SOL     OW 8081   2.856   0.053   4.502
 2613SOL    HW1 8082   2.809   0.080   4.423
 2613SOL    HW2 8083   2.869   5.795   4.491
 2614SOL     OW 8084   3.302   1.162   4.582
 2614SOL    HW1 8085   3.232   1.097   4.577
 2614SOL    HW2 8086   3.332   1.171   4.491
 2615SOL     OW 8087   3.326   0.609   4.696
 2615SOL    HW1 8088   3.269   0.532   4.702
 2615SOL    HW2 8089   3.385   0.601   4.771
 2616SOL     OW 8090   3.707   0.807   4.112
 2616SOL    HW1 8091   3.767   0.758   4.168
 2616SOL    HW2 8092   3.683   0.746   4.042
 2617SOL     OW 8093   2.349   1.419   3.883
 2617SOL    HW1 8094   2.273   1.392   3.935
 2617SOL    HW2 8095   2.338   1.373   3.799
 2618SOL     OW 8096   3.534   1.262   4.373
 2618SOL    HW1 8097   3.629   1.263   4.382
 2618SOL    HW2 8098   3.507   1.352   4.391
 2619SOL     OW 8099   3.258   0.575   3.795
 2619SOL    HW1 8100   3.196   0.554   3.865
 2619SOL    HW2 8101   3.343   0.549   3.830
 2620SOL     OW 8102   2.389   0.273   4.040
 2620SOL    HW1 8103   2.441   0.231   3.972
 2620SOL    HW2 8104   2.359   0.354   4.000
 2621SOL     OW 8105   3.614   1.240   5.292
 2621SOL    HW1 8106   3.702   1.204   5.282
 2621SOL    HW2 8107   3.628   1.330   5.323
 2622SOL     OW 8108   2.917   1.353   5.055
 2622SOL    HW1 8109   2.842   1.322   5.106
 2622SOL    HW2 8110   2.993   1.312   5.097
 2623SOL     OW 8111   3.471   1.625   5.375
 2623SOL    HW1 8112   3.466   1.660   5.286
 2623SOL    HW2 8113   3.554   1.577   5.377
 2624SOL     OW 8114   2.993   1.206   4.827
 2624SOL    HW1 8115   2.935   1.245   4.892
 2624SOL    HW2 8116   2.962   1.240   4.744
 2625SOL     OW 8117   3.486   1.096   4.801
 2625SOL    HW1 8118   3.480   1.159   4.873
 2625SOL    HW2 8119   3.409   1.115   4.746
 2626SOL     OW 8120   2.774   0.127   5.123
 2626SOL    HW1 8121   2.790   0.102   5.032
 2626SOL    HW2 8122   2.857   0.165   5.152
 2627SOL     OW 8123   2.845   1.116   5.437
 2627SOL    HW1 8124   2.754   1.133   5.462
 2627SOL    HW2 8125   2.841   1.037   5.383
 2628SOL     OW 8126   2.573   1.066   4.094
 2628SOL    HW1 8127   2.557   1.047   4.187
 2628SOL    HW2 8128   2.647   1.009   4.071
 2629SOL     OW 8129   2.284   0.817   4.974
 2629SOL    HW1 8130   2.351   0.825   5.041
 2629SOL    HW2 8131   2.248   0.729   4.987
 2630SOL     OW 8132   3.126   0.379   5.001
 2630SOL    HW1 8133   3.158   0.458   5.044
 2630SOL    HW2 8134   3.037   0.400   4.975
 2631SOL     OW 8135   1.933   1.571   5.076
 2631SOL    HW1 8136   1.905   1.654   5.037
 2631SOL    HW2 8137   2.029   1.575   5.076
 2632SOL     OW 8138   2.206   1.114   4.213
 2632SOL    HW1 8139   2.205   1.187   4.151
 2632SOL    HW2 8140   2.203   1.036   4.159
 2633SOL     OW 8141   2.419   0.528   4.578
 2633SOL    HW1 8142   2.432   0.589   4.505
 2633SOL    HW2 8143   2.483   0.556   4.644
 2634SOL     OW 8144   3.113   1.352   4.111
 2634SOL    HW1 8145   3.166   1.423   4.146
 2634SOL    HW2 8146   3.025   1.370   4.145
 2635SOL     OW 8147   3.148   1.459   4.872
 2635SOL    HW1 8148   3.204   1.464   4.949
 2635SOL    HW2 8149   3.092   1.383   4.887
 2636SOL     OW 8150   3.438   0.628   4.206
 2636SOL    HW1 8151   3.392   0.682   4.271
 2636SOL    HW2 8152   3.491   0.691   4.156
 2637SOL     OW 8153   2.208   1.529   5.037
 2637SOL    HW1 8154   2.196   1.484   4.953
 2637SOL    HW2 8155   2.302   1.540   5.045
 2638SOL     OW 8156   2.278   0.742   5.325
 2638SOL    HW1 8157   2.339   0.789   5.268
 2638SOL    HW2 8158   2.319   0.657   5.340
 2639SOL     OW 8159   3.465   0.780   5.407
 2639SOL    HW1 8160   3.380   0.823   5.400
 2639SOL    HW2 8161   3.518   0.820   5.338
 2640SOL     OW 8162   2.862   0.130   5.491
 2640SOL    HW1 8163   2.920   0.205   5.474
 2640SOL    HW2 8164   2.893   0.062   5.431
 2641SOL     OW 8165   2.358   0.060   5.482
 2641SOL    HW1 8166   2.361   0.075   5.388
 2641SOL    HW2 8167   2.282   0.109   5.512
 2642SOL     OW 8168   2.445   0.876   4.754
 2642SOL    HW1 8169   2.477   0.966   4.758
 2642SOL    HW2 8170   2.389   0.867   4.832
 2643SOL     OW 8171   3.214   0.859   4.749
 2643SOL    HW1 8172   3.129   0.846   4.707
 2643SOL    HW2 8173   3.258   0.774   4.741
 2644SOL     OW 8174   3.060   0.535   3.982
 2644SOL    HW1 8175   3.070   0.456   4.036
 2644SOL    HW2 8176   3.018   0.599   4.040
 2645SOL     OW 8177   2.160   0.221   4.966
 2645SOL    HW1 8178   2.119   0.248   5.048
 2645SOL    HW2 8179   2.154   0.126   4.967
 2646SOL     OW 8180   1.908   1.311   4.998
 2646SOL    HW1 8181   1.940   1.257   5.071
 2646SOL    HW2 8182   1.914   1.401   5.030
 2647SOL     OW 8183   2.583   0.633   4.775
 2647SOL    HW1 8184   2.660   0.619   4.719
 2647SOL    HW2 8185   2.555   0.722   4.755
 2648SOL     OW 8186   3.610   0.953   5.570
 2648SOL    HW1 8187   3.559   0.893   5.515
 2648SOL    HW2 8188   3.552   0.972   5.644
 2649SOL     OW 8189   2.185   0.057   4.376
 2649SOL    HW1 8190   2.163   0.149   4.387
 2649SOL    HW2 8191   2.152   0.014   4.455
 2650SOL     OW 8192   3.491   0.394   4.077
 2650SOL    HW1 8193   3.493   0.319   4.136
 2650SOL    HW2 8194   3.462   0.467   4.132
 2651SOL     OW 8195   2.892   0.760   4.683
 2651SOL    HW1 8196   2.885   0.777   4.777
 2651SOL    HW2 8197   2.864   0.670   4.672
 2652SOL     OW 8198   2.849   1.570   5.440
 2652SOL    HW1 8199   2.824   1.613   5.358
 2652SOL    HW2 8200   2.888   1.487   5.413
 2653SOL     OW 8201   3.715   1.502   5.328
 2653SOL    HW1 8202   3.736   1.529   5.238
 2653SOL    HW2 8203   3.796   1.520   5.377
 2654SOL     OW 8204   2.224   0.908   5.538
 2654SOL    HW1 8205   2.291   0.975   5.522
 2654SOL    HW2 8206   2.240   0.842   5.471
 2655SOL     OW 8207   3.397   0.275   3.848
 2655SOL    HW1 8208   3.335   0.208   3.877
 2655SOL    HW2 8209   3.430   0.314   3.929
 2656SOL     OW 8210   3.142   0.822   3.754
 2656SOL    HW1 8211   3.189   0.739   3.761
 2656SOL    HW2 8212   3.177   0.863   3.675
 2657SOL     OW 8213   2.929   1.337   4.578
 2657SOL    HW1 8214   2.934   1.265   4.516
 2657SOL    HW2 8215   2.990   1.402   4.544
 2658SOL     OW 8216   2.170   0.811   4.670
 2658SOL    HW1 8217   2.263   0.833   4.665
 2658SOL    HW2 8218   2.168   0.721   4.701
 2659SOL     OW 8219   2.203   0.541   4.738
 2659SOL    HW1 8220   2.159   0.458   4.722
 2659SOL    HW2 8221   2.279   0.540   4.679
 2660SOL     OW 8222   3.000   0.365   5.414
 2660SOL    HW1 8223   2.947   0.432   5.459
 2660SOL    HW2 8224   3.087   0.405   5.406
 2661SOL     OW 8225   3.026   0.212   5.195
 2661SOL    HW1 8226   3.014   0.273   5.268
 2661SOL    HW2 8227   3.064   0.266   5.125
 2662SOL     OW 8228   1.870   1.317   3.915
 2662SOL    HW1 8229   1.783   1.333   3.879
 2662SOL    HW2 8230   1.866   1.229   3.951
 2663SOL     OW 8231   1.950   1.782   4.662
 2663SOL    HW1 8232   1.922   1.703   4.616
 2663SOL    HW2 8233   2.040   1.797   4.632
 2664SOL     OW 8234   2.356   1.574   4.628
 2664SOL    HW1 8235   2.423   1.637   4.652
 2664SOL    HW2 8236   2.401   1.510   4.573
 2665SOL     OW 8237   2.839   0.789   4.948
 2665SOL    HW1 8238   2.897   0.769   5.021
 2665SOL    HW2 8239   2.755   0.751   4.973
 2666SOL     OW 8240   1.894   0.546   4.842
 2666SOL    HW1 8241   1.966   0.517   4.786
 2666SOL    HW2 8242   1.930   0.547   4.930
 2667SOL     OW 8243   2.066   0.527   5.434
 2667SOL    HW1 8244   2.137   0.503   5.375
 2667SOL    HW2 8245   2.023   0.601   5.392
 2668SOL     OW 8246   3.241   0.938   5.377
 2668SOL    HW1 8247   3.263   1.031   5.374
 2668SOL    HW2 8248   3.239   0.911   5.285
 2669SOL     OW 8249   2.679   0.572   4.088
 2669SOL    HW1 8250   2.686   0.497   4.030
 2669SOL    HW2 8251   2.604   0.621   4.056
 2670SOL     OW 8252   3.501   0.602   4.906
 2670SOL    HW1 8253   3.492   0.544   4.982
 2670SOL    HW2 8254   3.588   0.584   4.872
 2671SOL     OW 8255   2.106   1.550   5.445
 2671SOL    HW1 8256   2.079   1.617   5.508
 2671SOL    HW2 8257   2.113   1.470   5.497
 2672SOL     OW 8258   2.569   0.457   4.980
 2672SOL    HW1 8259   2.519   0.379   4.954
 2672SOL    HW2 8260   2.561   0.516   4.905
 2673SOL     OW 8261   2.787   1.680   5.191
 2673SOL    HW1 8262   2.761   1.641   5.107
 2673SOL    HW2 8263   2.781   1.774   5.177
 2674SOL     OW 8264   2.321   0.495   3.901
 2674SOL    HW1 8265   2.381   0.565   3.927
 2674SOL    HW2 8266   2.236   0.539   3.893
 2675SOL     OW 8267   2.004   1.142   5.197
 2675SOL    HW1 8268   2.006   1.092   5.279
 2675SOL    HW2 8269   2.022   1.077   5.129
 2676SOL     OW 8270   3.184   1.044   4.945
 2676SOL    HW1 8271   3.207   0.982   4.876
 2676SOL    HW2 8272   3.116   1.099   4.905
 2677SOL     OW 8273   3.171   0.859   4.030
 2677SOL    HW1 8274   3.097   0.825   4.080
 2677SOL    HW2 8275   3.147   0.844   3.938
 2678SOL     OW 8276   3.638   1.741   4.878
 2678SOL    HW1 8277   3.698   1.767   4.808
 2678SOL    HW2 8278   3.612   1.651   4.855
 2679SOL     OW 8279   3.102   1.732   4.831
 2679SOL    HW1 8280   3.185   1.756   4.789
 2679SOL    HW2 8281   3.111   1.639   4.852
 2680SOL     OW 8282   1.950   1.264   4.736
 2680SOL    HW1 8283   1.934   1.280   4.829
 2680SOL    HW2 8284   1.874   1.213   4.707
 2681SOL     OW 8285   2.539   1.669   5.433
 2681SOL    HW1 8286   2.481   1.744   5.447
 2681SOL    HW2 8287   2.590   1.693   5.356
 2682SOL     OW 8288   3.570   0.153   4.214
 2682SOL    HW1 8289   3.640   0.160   4.148
 2682SOL    HW2 8290   3.558   0.059   4.226
 2683SOL     OW 8291   3.253   1.569   4.209
 2683SOL    HW1 8292   3.317   1.603   4.147
 2683SOL    HW2 8293   3.206   1.647   4.240
 2684SOL     OW 8294   1.996   1.789   5.555
 2684SOL    HW1 8295   1.941   1.731   5.608
 2684SOL    HW2 8296   2.056   1.829   5.618
 2685SOL     OW 8297   3.140   0.929   4.396
 2685SOL    HW1 8298   3.214   0.869   4.405
 2685SOL    HW2 8299   3.174   1.000   4.341
 2686SOL     OW 8300   2.671   1.275   5.150
 2686SOL    HW1 8301   2.642   1.314   5.233
 2686SOL    HW2 8302   2.601   1.296   5.089
 2687SOL     OW 8303   2.524   1.623   3.889
 2687SOL    HW1 8304   2.574   1.605   3.809
 2687SOL    HW2 8305   2.464   1.549   3.898
 2688SOL     OW 8306   3.484   1.727   5.113
 2688SOL    HW1 8307   3.536   1.732   5.033
 2688SOL    HW2 8308   3.469   1.818   5.139
 2689SOL     OW 8309   3.700   0.191   4.691
 2689SOL    HW1 8310   3.731   0.124   4.631
 2689SOL    HW2 8311   3.611   0.211   4.662
 2690SOL     OW 8312   2.125   0.318   4.436
 2690SOL    HW1 8313   2.038   0.352   4.416
 2690SOL    HW2 8314   2.126   0.310   4.532
 2691SOL     OW 8315   3.026   1.607   3.760
 2691SOL    HW1 8316   3.037   1.515   3.785
 2691SOL    HW2 8317   3.061   1.612   3.671
 2692SOL     OW 8318   2.685   1.006   5.097
 2692SOL    HW1 8319   2.729   1.002   5.012
 2692SOL    HW2 8320   2.683   1.099   5.119
 2693SOL     OW 8321   2.776   0.910   4.012
 2693SOL    HW1 8322   2.839   0.943   3.947
 2693SOL    HW2 8323   2.824   0.843   4.060
 2694SOL     OW 8324   2.231   1.301   5.212
 2694SOL    HW1 8325   2.216   1.382   5.163
 2694SOL    HW2 8326   2.151   1.251   5.200
 2695SOL     OW 8327   3.470   1.282   5.004
 2695SOL    HW1 8328   3.532   1.270   5.076
 2695SOL    HW2 8329   3.410   1.350   5.035
 2696SOL     OW 8330   2.918   1.109   4.430
 2696SOL    HW1 8331   2.847   1.058   4.470
 2696SOL    HW2 8332   2.983   1.044   4.405
 2697SOL     OW 8333   2.873   0.258   4.696
 2697SOL    HW1 8334   2.866   0.205   4.616
 2697SOL    HW2 8335   2.871   0.194   4.767
 2698SOL     OW 8336   2.468   1.487   4.202
 2698SOL    HW1 8337   2.503   1.436   4.128
 2698SOL    HW2 8338   2.388   1.527   4.167
 2699SOL     OW 8339   3.584   0.398   5.103
 2699SOL    HW1 8340   3.655   0.463   5.105
 2699SOL    HW2 8341   3.617   0.328   5.047
 2700SOL     OW 8342   2.123   1.344   4.017
 2700SOL    HW1 8343   2.030   1.339   3.992
 2700SOL    HW2 8344   2.122   1.382   4.105
 2701SOL     OW 8345   1.979   1.013   5.436
 2701SOL    HW1 8346   1.900   0.999   5.488
 2701SOL    HW2 8347   2.051   0.983   5.493
 2702SOL     OW 8348   2.556   0.265   5.222
 2702SOL    HW1 8349   2.624   0.211   5.181
 2702SOL    HW2 8350   2.583   0.273   5.313
 2703SOL     OW 8351   1.933   0.341   3.752
 2703SOL    HW1 8352   1.837   0.349   3.749
 2703SOL    HW2 8353   1.965   0.411   3.695
 2704SOL     OW 8354   3.289   0.858   5.120
 2704SOL    HW1 8355   3.240   0.919   5.066
 2704SOL    HW2 8356   3.379   0.861   5.085
 2705SOL     OW 8357   1.924   0.183   4.046
 2705SOL    HW1 8358   1.922   0.254   3.982
 2705SOL    HW2 8359   2.012   0.147   4.040
 2706SOL     OW 8360   3.028   1.338   3.845
 2706SOL    HW1 8361   2.963   1.270   3.861
 2706SOL    HW2 8362   3.077   1.345   3.927
 2707SOL     OW 8363   2.482   0.830   5.159
 2707SOL    HW1 8364   2.538   0.906   5.144
 2707SOL    HW2 8365   2.543   0.756   5.167
 2708SOL     OW 8366   3.345   1.780   4.705
 2708SOL    HW1 8367   3.369   1.844   4.637
 2708SOL    HW2 8368   3.428   1.755   4.744
 2709SOL     OW 8369   2.578   0.565   5.427
 2709SOL    HW1 8370   2.618   0.626   5.489
 2709SOL    HW2 8371   2.603   0.478   5.458
 2710SOL     OW 8372   3.337   1.198   5.346
 2710SOL    HW1 8373   3.324   1.209   5.440
 2710SOL    HW2 8374   3.430   1.215   5.333
 2711SOL     OW 8375   2.236   1.738   5.285
 2711SOL    HW1 8376   2.151   1.780   5.269
 2711SOL    HW2 8377   2.214   1.657   5.331
 2712SOL     OW 8378   3.529   0.881   4.979
 2712SOL    HW1 8379   3.524   0.796   4.935
 2712SOL    HW2 8380   3.519   0.945   4.908
 2713SOL     OW 8381   3.076   0.334   4.170
 2713SOL    HW1 8382   3.144   0.267   4.159
 2713SOL    HW2 8383   3.100   0.379   4.251
 2714SOL     OW 8384   2.451   0.735   4.394
 2714SOL    HW1 8385   2.490   0.822   4.381
 2714SOL    HW2 8386   2.384   0.728   4.327
 2715SOL     OW 8387   3.619   0.383   5.377
 2715SOL    HW1 8388   3.607   0.396   5.282
 2715SOL    HW2 8389   3.552   0.319   5.400
 2716SOL     OW 8390   3.607   0.933   5.235
 2716SOL    HW1 8391   3.602   1.028   5.249
 2716SOL    HW2 8392   3.592   0.921   5.142
 2717SOL     OW 8393   2.668   1.397   3.750
 2717SOL    HW1 8394   2.667   1.380   3.844
 2717SOL    HW2 8395   2.749   1.446   3.736
 2718SOL     OW 8396   2.523   1.788   4.660
 2718SOL    HW1 8397   2.504   1.880   4.644
 2718SOL    HW2 8398   2.619   1.783   4.660
 2719SOL     OW 8399   2.731   0.969   4.577
 2719SOL    HW1 8400   2.781   0.898   4.616
 2719SOL    HW2 8401   2.693   1.015   4.652
 2720SOL     OW 8402   2.937   0.993   3.810
 2720SOL    HW1 8403   2.918   1.038   3.728
 2720SOL    HW2 8404   3.010   0.935   3.790
 2721SOL     OW 8405   3.713   1.555   4.569
 2721SOL    HW1 8406   3.637   1.539   4.513
 2721SOL    HW2 8407   3.711   1.485   4.633
 2722SOL     OW 8408   2.101   1.305   5.579
 2722SOL    HW1 8409   2.013   1.267   5.569
 2722SOL    HW2 8410   2.109   1.325   5.672
 2723SOL     OW 8411   1.950   1.230   4.389
 2723SOL    HW1 8412   1.954   1.187   4.474
 2723SOL    HW2 8413   2.018   1.188   4.337
 2724SOL     OW 8414   2.543   1.404   5.351
 2724SOL    HW1 8415   2.464   1.361   5.386
 2724SOL    HW2 8416   2.538   1.493   5.386
 2725SOL     OW 8417   3.666   0.192   4.961
 2725SOL    HW1 8418   3.674   0.098   4.976
 2725SOL    HW2 8419   3.686   0.203   4.868
 2726SOL     OW 8420   2.290   0.437   4.248
 2726SOL    HW1 8421   2.326   0.365   4.196
 2726SOL    HW2 8422   2.243   0.393   4.319
 2727SOL     OW 8423   3.558   1.489   4.821
 2727SOL    HW1 8424   3.480   1.467   4.771
 2727SOL    HW2 8425   3.567   1.418   4.884
 2728SOL     OW 8426   2.192   0.558   5.018
 2728SOL    HW1 8427   2.245   0.500   5.072
 2728SOL    HW2 8428   2.213   0.533   4.928
 2729SOL     OW 8429   2.692   1.577   4.401
 2729SOL    HW1 8430   2.669   1.635   4.329
 2729SOL    HW2 8431   2.618   1.517   4.409
 2730SOL     OW 8432   3.315   0.254   4.845
 2730SOL    HW1 8433   3.378   0.209   4.902
 2730SOL    HW2 8434   3.254   0.295   4.906
 2731SOL     OW 8435   2.865   0.041   4.874
 2731SOL    HW1 8436   2.804   5.807   4.851
 2731SOL    HW2 8437   2.952   0.005   4.853
 2732SOL     OW 8438   2.653   1.326   4.020
 2732SOL    HW1 8439   2.619   1.239   4.043
 2732SOL    HW2 8440   2.722   1.342   4.084
 2733SOL     OW 8441   2.482   1.555   5.009
 2733SOL    HW1 8442   2.483   1.637   5.059
 2733SOL    HW2 8443   2.570   1.549   4.973
 2734SOL     OW 8444   3.215   0.050   3.844
 2734SOL    HW1 8445   3.212   5.791   3.856
 2734SOL    HW2 8446   3.134   0.082   3.882
 2735SOL     OW 8447   3.137   0.462   4.410
 2735SOL    HW1 8448   3.091   0.546   4.405
 2735SOL    HW2 8449   3.145   0.445   4.504
 2736SOL     OW 8450   3.449   0.219   4.598
 2736SOL    HW1 8451   3.389   0.239   4.670
 2736SOL    HW2 8452   3.445   0.296   4.541
 2737SOL     OW 8453   1.906   1.068   4.030
 2737SOL    HW1 8454   2.000   1.058   4.012
 2737SOL    HW2 8455   1.877   0.980   4.053
 2738SOL     OW 8456   2.748   1.658   4.067
 2738SOL    HW1 8457   2.669   1.639   4.016
 2738SOL    HW2 8458   2.722   1.730   4.124
 2739SOL     OW 8459   2.064   0.626   5.698
 2739SOL    HW1 8460   1.972   0.653   5.698
 2739SOL    HW2 8461   2.081   0.598   5.608
 2740SOL     OW 8462   1.883   1.593   5.699
 2740SOL    HW1 8463   1.867   1.499   5.691
 2740SOL    HW2 8464   1.880   1.610   5.793
 2741SOL     OW 8465   3.409   0.976   5.764
 2741SOL    HW1 8466   3.333   0.919   5.769
 2741SOL    HW2 8467   3.431   0.996   0.019
 2742SOL     OW 8468   2.454   0.731   5.820
 2742SOL    HW1 8469   2.495   0.810   5.785
 2742SOL    HW2 8470   2.403   0.761   0.059
 2743SOL     OW 8471   2.882   0.726   0.181
 2743SOL    HW1 8472   2.894   0.695   0.271
 2743SOL    HW2 8473   2.799   0.688   0.154
 2744SOL     OW 8474   2.730   0.357   5.760
 2744SOL    HW1 8475   2.810   0.386   5.717
 2744SOL    HW2 8476   2.735   0.262   5.759
 2745SOL     OW 8477   2.164   0.936   5.815
 2745SOL    HW1 8478   2.229   0.999   5.785
 2745SOL    HW2 8479   2.154   0.874   5.742
 2746SOL     OW 8480   3.488   1.381   5.645
 2746SOL    HW1 8481   3.446   1.467   5.635
 2746SOL    HW2 8482   3.417   1.318   5.633
 2747SOL     OW 8483   2.524   0.125   5.687
 2747SOL    HW1 8484   2.542   0.036   5.715
 2747SOL    HW2 8485   2.453   0.117   5.623
 2748SOL     OW 8486   3.290   1.193   5.614
 2748SOL    HW1 8487   3.331   1.125   5.667
 2748SOL    HW2 8488   3.214   1.221   5.664
 2749SOL     OW 8489   2.177   0.007   5.739
 2749SOL    HW1 8490   2.212   0.095   5.750
 2749SOL    HW2 8491   2.200   5.798   5.820
 2750SOL     OW 8492   2.889   0.560   5.562
 2750SOL    HW1 8493   2.839   0.641   5.555
 2750SOL    HW2 8494   2.933   0.565   5.646
 2751SOL     OW 8495   3.271   0.576   5.646
 2751SOL    HW1 8496   3.241   0.562   5.736
 2751SOL    HW2 8497   3.366   0.566   5.650
 2752SOL     OW 8498   3.401   0.268   5.704
 2752SOL    HW1 8499   3.342   0.192   5.712
 2752SOL    HW2 8500   3.408   0.302   5.793
 2753SOL     OW 8501   3.154   0.827   5.609
 2753SOL    HW1 8502   3.189   0.738   5.603
 2753SOL    HW2 8503   3.183   0.869   5.528
 2754SOL     OW 8504   1.867   1.314   5.746
 2754SOL    HW1 8505   1.776   1.328   5.720
 2754SOL    HW2 8506   1.868   1.227   5.785
 2755SOL     OW 8507   2.676   0.585   0.059
 2755SOL    HW1 8508   2.667   0.506   0.007
 2755SOL    HW2 8509   2.595   0.633   0.043
 2756SOL     OW 8510   2.321   0.510   5.712
 2756SOL    HW1 8511   2.384   0.575   5.744
 2756SOL    HW2 8512   2.236   0.553   5.721
 2757SOL     OW 8513   3.554   0.113   0.239
 2757SOL    HW1 8514   3.623   0.126   0.175
 2757SOL    HW2 8515   3.533   0.020   0.234
 2758SOL     OW 8516   3.067   1.600   5.613
 2758SOL    HW1 8517   3.057   1.505   5.622
 2758SOL    HW2 8518   3.001   1.625   5.548
 2759SOL     OW 8519   3.343   1.634   5.615
 2759SOL    HW1 8520   3.251   1.619   5.592
 2759SOL    HW2 8521   3.389   1.637   5.531
 2760SOL     OW 8522   2.116   1.362   0.015
 2760SOL    HW1 8523   2.023   1.361   5.827
 2760SOL    HW2 8524   2.116   1.366   0.110
 2761SOL     OW 8525   1.942   0.358   5.610
 2761SOL    HW1 8526   1.850   0.339   5.590
 2761SOL    HW2 8527   1.968   0.424   5.545
 2762SOL     OW 8528   3.032   1.334   5.690
 2762SOL    HW1 8529   2.942   1.305   5.677
 2762SOL    HW2 8530   3.046   1.330   5.784
 2763SOL     OW 8531   2.731   1.361   5.606
 2763SOL    HW1 8532   2.719   1.386   5.698
 2763SOL    HW2 8533   2.736   1.444   5.560
 2764SOL     OW 8534   2.936   0.992   5.663
 2764SOL    HW1 8535   2.914   1.042   5.584
 2764SOL    HW2 8536   3.008   0.936   5.636
 2765SOL     OW 8537   3.231   0.049   5.702
 2765SOL    HW1 8538   3.216   5.790   5.708
 2765SOL    HW2 8539   3.149   0.088   5.734
 2766SOL     OW 8540   1.919   1.069   0.020
 2766SOL    HW1 8541   2.004   1.026   0.010
 2766SOL    HW2 8542   1.874   1.017   0.086
 2767SOL     OW 8543   2.097   2.494   0.143
 2767SOL    HW1 8544   2.014   2.457   0.172
 2767SOL    HW2 8545   2.089   2.499   0.047
 2768SOL     OW 8546   2.086   2.145   0.993
 2768SOL    HW1 8547   2.114   2.110   1.077
 2768SOL    HW2 8548   1.997   2.113   0.982
 2769SOL     OW 8549   1.863   2.246   0.641
 2769SOL    HW1 8550   1.782   2.275   0.682
 2769SOL    HW2 8551   1.840   2.165   0.595
 2770SOL     OW 8552   2.429   3.155   1.179
 2770SOL    HW1 8553   2.343   3.159   1.138
 2770SOL    HW2 8554   2.445   3.244   1.212
 2771SOL     OW 8555   3.428   3.375   0.709
 2771SOL    HW1 8556   3.385   3.353   0.791
 2771SOL    HW2 8557   3.356   3.378   0.645
 2772SOL     OW 8558   2.998   2.560   0.707
 2772SOL    HW1 8559   3.045   2.642   0.691
 2772SOL    HW2 8560   2.950   2.575   0.789
 2773SOL     OW 8561   3.627   2.461   0.226
 2773SOL    HW1 8562   3.614   2.434   0.136
 2773SOL    HW2 8563   3.593   2.388   0.279
 2774SOL     OW 8564   2.613   3.002   1.045
 2774SOL    HW1 8565   2.545   3.038   1.102
 2774SOL    HW2 8566   2.650   3.078   1.000
 2775SOL     OW 8567   2.733   2.632   1.819
 2775SOL    HW1 8568   2.720   2.707   1.877
 2775SOL    HW2 8569   2.758   2.671   1.735
 2776SOL     OW 8570   2.546   2.861   0.648
 2776SOL    HW1 8571   2.612   2.852   0.716
 2776SOL    HW2 8572   2.477   2.915   0.689
 2777SOL     OW 8573   2.569   3.012   1.813
 2777SOL    HW1 8574   2.614   3.092   1.837
 2777SOL    HW2 8575   2.487   3.041   1.774
 2778SOL     OW 8576   2.192   3.283   1.066
 2778SOL    HW1 8577   2.119   3.244   1.018
 2778SOL    HW2 8578   2.240   3.334   1.001
 2779SOL     OW 8579   3.322   3.363   1.358
 2779SOL    HW1 8580   3.376   3.442   1.367
 2779SOL    HW2 8581   3.256   3.371   1.427
 2780SOL     OW 8582   2.313   2.259   1.483
 2780SOL    HW1 8583   2.388   2.200   1.490
 2780SOL    HW2 8584   2.237   2.203   1.499
 2781SOL     OW 8585   3.471   2.308   0.743
 2781SOL    HW1 8586   3.396   2.328   0.686
 2781SOL    HW2 8587   3.481   2.386   0.798
 2782SOL     OW 8588   2.087   3.574   0.477
 2782SOL    HW1 8589   2.108   3.651   0.529
 2782SOL    HW2 8590   2.161   3.563   0.418
 2783SOL     OW 8591   3.000   3.202   1.691
 2783SOL    HW1 8592   3.040   3.196   1.777
 2783SOL    HW2 8593   2.948   3.122   1.684
 2784SOL     OW 8594   2.098   3.305   0.546
 2784SOL    HW1 8595   2.078   3.399   0.546
 2784SOL    HW2 8596   2.034   3.267   0.607
 2785SOL     OW 8597   2.125   2.953   0.894
 2785SOL    HW1 8598   2.120   2.865   0.931
 2785SOL    HW2 8599   2.065   3.005   0.947
 2786SOL     OW 8600   2.464   3.653   1.420
 2786SOL    HW1 8601   2.386   3.633   1.471
 2786SOL    HW2 8602   2.490   3.741   1.449
 2787SOL     OW 8603   2.456   2.847   0.145
 2787SOL    HW1 8604   2.488   2.908   0.079
 2787SOL    HW2 8605   2.488   2.883   0.228
 2788SOL     OW 8606   3.457   1.987   1.466
 2788SOL    HW1 8607   3.475   2.068   1.417
 2788SOL    HW2 8608   3.440   2.017   1.555
 2789SOL     OW 8609   1.979   2.514   0.561
 2789SOL    HW1 8610   1.948   2.426   0.582
 2789SOL    HW2 8611   1.970   2.563   0.643
 2790SOL     OW 8612   3.715   3.625   0.345
 2790SOL    HW1 8613   3.777   3.589   0.409
 2790SOL    HW2 8614   3.752   3.709   0.320
 2791SOL     OW 8615   1.878   3.458   0.131
 2791SOL    HW1 8616   1.875   3.369   0.166
 2791SOL    HW2 8617   1.876   3.515   0.208
 2792SOL     OW 8618   3.551   2.780   0.645
 2792SOL    HW1 8619   3.632   2.735   0.622
 2792SOL    HW2 8620   3.529   2.832   0.568
 2793SOL     OW 8621   3.511   2.967   0.435
 2793SOL    HW1 8622   3.597   2.971   0.393
 2793SOL    HW2 8623   3.515   3.030   0.506
 2794SOL     OW 8624   1.985   2.605   1.585
 2794SOL    HW1 8625   2.076   2.635   1.588
 2794SOL    HW2 8626   1.934   2.686   1.587
 2795SOL     OW 8627   2.477   3.251   0.735
 2795SOL    HW1 8628   2.431   3.168   0.745
 2795SOL    HW2 8629   2.460   3.277   0.644
 2796SOL     OW 8630   3.149   3.099   1.422
 2796SOL    HW1 8631   3.180   3.031   1.362
 2796SOL    HW2 8632   3.208   3.094   1.497
 2797SOL     OW 8633   2.678   1.862   0.512
 2797SOL    HW1 8634   2.720   1.946   0.493
 2797SOL    HW2 8635   2.585   1.883   0.519
 2798SOL     OW 8636   2.050   2.825   1.276
 2798SOL    HW1 8637   2.136   2.785   1.261
 2798SOL    HW2 8638   1.990   2.775   1.220
 2799SOL     OW 8639   3.388   2.864   0.210
 2799SOL    HW1 8640   3.321   2.806   0.246
 2799SOL    HW2 8641   3.435   2.897   0.286
 2800SOL     OW 8642   3.051   3.668   1.621
 2800SOL    HW1 8643   3.058   3.729   1.547
 2800SOL    HW2 8644   3.068   3.582   1.582
 2801SOL     OW 8645   2.200   2.110   1.820
 2801SOL    HW1 8646   2.242   2.195   1.837
 2801SOL    HW2 8647   2.109   2.123   1.846
 2802SOL     OW 8648   3.329   3.281   0.949
 2802SOL    HW1 8649   3.262   3.297   1.015
 2802SOL    HW2 8650   3.316   3.190   0.923
 2803SOL     OW 8651   3.516   3.610   0.581
 2803SOL    HW1 8652   3.496   3.581   0.493
 2803SOL    HW2 8653   3.494   3.535   0.637
 2804SOL     OW 8654   2.457   2.594   0.288
 2804SOL    HW1 8655   2.466   2.681   0.251
 2804SOL    HW2 8656   2.388   2.603   0.354
 2805SOL     OW 8657   3.141   2.221   0.934
 2805SOL    HW1 8658   3.051   2.187   0.942
 2805SOL    HW2 8659   3.192   2.166   0.993
 2806SOL     OW 8660   3.450   3.532   0.317
 2806SOL    HW1 8661   3.545   3.539   0.308
 2806SOL    HW2 8662   3.419   3.516   0.228
 2807SOL     OW 8663   2.653   2.480   1.449
 2807SOL    HW1 8664   2.627   2.455   1.538
 2807SOL    HW2 8665   2.616   2.411   1.393
 2808SOL     OW 8666   3.255   2.335   1.675
 2808SOL    HW1 8667   3.260   2.382   1.758
 2808SOL    HW2 8668   3.314   2.260   1.685
 2809SOL     OW 8669   2.815   2.749   1.583
 2809SOL    HW1 8670   2.870   2.679   1.546
 2809SOL    HW2 8671   2.766   2.784   1.509
 2810SOL     OW 8672   2.855   2.273   1.236
 2810SOL    HW1 8673   2.766   2.292   1.269
 2810SOL    HW2 8674   2.841   2.230   1.152
 2811SOL     OW 8675   2.916   2.541   0.445
 2811SOL    HW1 8676   2.938   2.544   0.538
 2811SOL    HW2 8677   2.828   2.503   0.443
 2812SOL     OW 8678   1.950   2.682   0.777
 2812SOL    HW1 8679   2.031   2.676   0.828
 2812SOL    HW2 8680   1.906   2.760   0.811
 2813SOL     OW 8681   1.982   3.731   1.579
 2813SOL    HW1 8682   1.984   3.705   1.671
 2813SOL    HW2 8683   1.900   3.695   1.545
 2814SOL     OW 8684   2.748   2.204   0.225
 2814SOL    HW1 8685   2.764   2.262   0.151
 2814SOL    HW2 8686   2.740   2.117   0.186
 2815SOL     OW 8687   3.571   2.436   1.832
 2815SOL    HW1 8688   3.533   2.509   1.782
 2815SOL    HW2 8689   3.599   2.374   1.765
 2816SOL     OW 8690   3.242   3.004   0.542
 2816SOL    HW1 8691   3.321   2.992   0.489
 2816SOL    HW2 8692   3.189   3.066   0.492
 2817SOL     OW 8693   2.413   2.040   0.895
 2817SOL    HW1 8694   2.415   2.072   0.985
 2817SOL    HW2 8695   2.412   2.119   0.842
 2818SOL     OW 8696   2.864   3.306   0.472
 2818SOL    HW1 8697   2.827   3.380   0.423
 2818SOL    HW2 8698   2.842   3.324   0.563
 2819SOL     OW 8699   2.217   3.674   0.868
 2819SOL    HW1 8700   2.260   3.589   0.874
 2819SOL    HW2 8701   2.286   3.738   0.885
 2820SOL     OW 8702   3.663   2.915   0.871
 2820SOL    HW1 8703   3.609   2.897   0.793
 2820SOL    HW2 8704   3.599   2.922   0.942
 2821SOL     OW 8705   3.089   3.400   1.512
 2821SOL    HW1 8706   3.078   3.327   1.572
 2821SOL    HW2 8707   3.024   3.385   1.444
 2822SOL     OW 8708   2.181   2.812   0.271
 2822SOL    HW1 8709   2.242   2.837   0.202
 2822SOL    HW2 8710   2.147   2.727   0.243
 2823SOL     OW 8711   3.341   2.610   0.727
 2823SOL    HW1 8712   3.336   2.568   0.812
 2823SOL    HW2 8713   3.420   2.664   0.731
 2824SOL     OW 8714   2.326   3.128   1.741
 2824SOL    HW1 8715   2.301   3.135   1.649
 2824SOL    HW2 8716   2.244   3.125   1.788
 2825SOL     OW 8717   2.964   3.646   0.226
 2825SOL    HW1 8718   2.908   3.596   0.285
 2825SOL    HW2 8719   3.002   3.580   0.168
 2826SOL     OW 8720   2.064   2.139   1.504
 2826SOL    HW1 8721   1.982   2.188   1.501
 2826SOL    HW2 8722   2.042   2.058   1.551
 2827SOL     OW 8723   3.486   3.239   0.125
 2827SOL    HW1 8724   3.455   3.325   0.097
 2827SOL    HW2 8725   3.416   3.178   0.097
 2828SOL     OW 8726   2.331   3.589   0.333
 2828SOL    HW1 8727   2.373   3.653   0.391
 2828SOL    HW2 8728   2.400   3.565   0.270
 2829SOL     OW 8729   3.270   1.969   0.440
 2829SOL    HW1 8730   3.256   1.950   0.347
 2829SOL    HW2 8731   3.364   1.984   0.448
 2830SOL     OW 8732   2.118   3.653   1.231
 2830SOL    HW1 8733   2.171   3.585   1.273
 2830SOL    HW2 8734   2.109   3.622   1.140
 2831SOL     OW 8735   2.800   3.561   0.897
 2831SOL    HW1 8736   2.878   3.512   0.919
 2831SOL    HW2 8737   2.758   3.511   0.828
 2832SOL     OW 8738   2.256   2.556   0.480
 2832SOL    HW1 8739   2.275   2.463   0.493
 2832SOL    HW2 8740   2.162   2.564   0.494
 2833SOL     OW 8741   3.393   2.087   1.725
 2833SOL    HW1 8742   3.403   2.107   1.818
 2833SOL    HW2 8743   3.324   2.020   1.722
 2834SOL     OW 8744   2.480   1.966   0.125
 2834SOL    HW1 8745   2.573   1.952   0.138
 2834SOL    HW2 8746   2.470   1.980   0.031
 2835SOL     OW 8747   2.626   2.139   1.755
 2835SOL    HW1 8748   2.705   2.086   1.754
 2835SOL    HW2 8749   2.581   2.115   1.836
 2836SOL     OW 8750   2.737   3.384   1.194
 2836SOL    HW1 8751   2.721   3.347   1.107
 2836SOL    HW2 8752   2.808   3.330   1.230
 2837SOL     OW 8753   3.201   2.452   1.431
 2837SOL    HW1 8754   3.232   2.420   1.516
 2837SOL    HW2 8755   3.238   2.540   1.423
 2838SOL     OW 8756   2.679   3.254   0.943
 2838SOL    HW1 8757   2.763   3.242   0.900
 2838SOL    HW2 8758   2.616   3.258   0.871
 2839SOL     OW 8759   2.790   2.371   0.902
 2839SOL    HW1 8760   2.766   2.363   0.810
 2839SOL    HW2 8761   2.821   2.284   0.926
 2840SOL     OW 8762   2.413   1.924   0.504
 2840SOL    HW1 8763   2.332   1.924   0.555
 2840SOL    HW2 8764   2.407   2.002   0.449
 2841SOL     OW 8765   3.274   3.072   0.072
 2841SOL    HW1 8766   3.308   2.995   0.119
 2841SOL    HW2 8767   3.186   3.084   0.106
 2842SOL     OW 8768   2.176   1.917   0.197
 2842SOL    HW1 8769   2.244   1.983   0.188
 2842SOL    HW2 8770   2.220   1.842   0.238
 2843SOL     OW 8771   2.807   2.104   0.471
 2843SOL    HW1 8772   2.780   2.143   0.388
 2843SOL    HW2 8773   2.901   2.119   0.476
 2844SOL     OW 8774   2.942   2.544   1.458
 2844SOL    HW1 8775   2.876   2.476   1.463
 2844SOL    HW2 8776   3.025   2.497   1.452
 2845SOL     OW 8777   3.083   3.433   0.794
 2845SOL    HW1 8778   3.098   3.499   0.726
 2845SOL    HW2 8779   3.152   3.449   0.858
 2846SOL     OW 8780   2.333   3.015   0.732
 2846SOL    HW1 8781   2.265   2.994   0.796
 2846SOL    HW2 8782   2.291   3.001   0.647
 2847SOL     OW 8783   3.129   3.656   0.609
 2847SOL    HW1 8784   3.180   3.717   0.556
 2847SOL    HW2 8785   3.063   3.710   0.651
 2848SOL     OW 8786   2.948   2.395   5.818
 2848SOL    HW1 8787   2.876   2.452   0.010
 2848SOL    HW2 8788   3.009   2.396   0.056
 2849SOL     OW 8789   1.944   2.415   1.393
 2849SOL    HW1 8790   2.036   2.415   1.366
 2849SOL    HW2 8791   1.939   2.485   1.458
 2850SOL     OW 8792   2.420   2.090   1.168
 2850SOL    HW1 8793   2.462   2.015   1.210
 2850SOL    HW2 8794   2.329   2.086   1.197
 2851SOL     OW 8795   2.729   2.320   0.641
 2851SOL    HW1 8796   2.682   2.372   0.576
 2851SOL    HW2 8797   2.753   2.239   0.594
 2852SOL     OW 8798   2.880   1.917   0.751
 2852SOL    HW1 8799   2.821   1.914   0.675
 2852SOL    HW2 8800   2.855   1.841   0.804
 2853SOL     OW 8801   3.300   3.023   0.857
 2853SOL    HW1 8802   3.230   2.959   0.855
 2853SOL    HW2 8803   3.326   3.033   0.765
 2854SOL     OW 8804   3.328   2.470   0.972
 2854SOL    HW1 8805   3.274   2.391   0.975
 2854SOL    HW2 8806   3.386   2.462   1.048
 2855SOL     OW 8807   3.709   2.671   0.380
 2855SOL    HW1 8808   3.763   2.620   0.440
 2855SOL    HW2 8809   3.678   2.607   0.316
 2856SOL     OW 8810   2.359   3.270   0.160
 2856SOL    HW1 8811   2.293   3.244   0.225
 2856SOL    HW2 8812   2.316   3.257   0.076
 2857SOL     OW 8813   3.534   3.126   0.648
 2857SOL    HW1 8814   3.629   3.128   0.660
 2857SOL    HW2 8815   3.506   3.216   0.667
 2858SOL     OW 8816   3.252   2.426   0.090
 2858SOL    HW1 8817   3.192   2.420   0.164
 2858SOL    HW2 8818   3.309   2.350   0.099
 2859SOL     OW 8819   2.384   2.123   0.324
 2859SOL    HW1 8820   2.427   2.074   0.254
 2859SOL    HW2 8821   2.366   2.209   0.285
 2860SOL     OW 8822   3.613   3.103   1.567
 2860SOL    HW1 8823   3.700   3.065   1.562
 2860SOL    HW2 8824   3.628   3.193   1.597
 2861SOL     OW 8825   2.919   3.216   1.333
 2861SOL    HW1 8826   2.844   3.185   1.383
 2861SOL    HW2 8827   2.994   3.174   1.374
 2862SOL     OW 8828   3.470   3.488   1.655
 2862SOL    HW1 8829   3.464   3.522   1.566
 2862SOL    HW2 8830   3.553   3.439   1.656
 2863SOL     OW 8831   2.995   3.069   1.104
 2863SOL    HW1 8832   2.934   3.107   1.168
 2863SOL    HW2 8833   2.964   3.102   1.019
 2864SOL     OW 8834   3.487   2.959   1.076
 2864SOL    HW1 8835   3.482   3.021   1.149
 2864SOL    HW2 8836   3.410   2.977   1.023
 2865SOL     OW 8837   2.781   1.956   1.394
 2865SOL    HW1 8838   2.803   1.938   1.303
 2865SOL    HW2 8839   2.860   1.996   1.430
 2866SOL     OW 8840   2.844   2.977   1.725
 2866SOL    HW1 8841   2.752   2.993   1.744
 2866SOL    HW2 8842   2.844   2.899   1.670
 2867SOL     OW 8843   2.562   2.936   0.381
 2867SOL    HW1 8844   2.546   2.913   0.472
 2867SOL    HW2 8845   2.646   2.894   0.360
 2868SOL     OW 8846   2.282   2.679   1.252
 2868SOL    HW1 8847   2.351   2.688   1.318
 2868SOL    HW2 8848   2.248   2.591   1.265
 2869SOL     OW 8849   3.126   2.237   1.278
 2869SOL    HW1 8850   3.159   2.315   1.323
 2869SOL    HW2 8851   3.035   2.259   1.256
 2870SOL     OW 8852   1.935   3.437   1.357
 2870SOL    HW1 8853   1.906   3.505   1.296
 2870SOL    HW2 8854   2.031   3.436   1.346
 2871SOL     OW 8855   2.207   2.978   0.492
 2871SOL    HW1 8856   2.208   3.052   0.431
 2871SOL    HW2 8857   2.206   2.901   0.436
 2872SOL     OW 8858   2.412   2.396   0.861
 2872SOL    HW1 8859   2.426   2.454   0.786
 2872SOL    HW2 8860   2.479   2.422   0.924
 2873SOL     OW 8861   3.111   3.211   0.398
 2873SOL    HW1 8862   3.167   3.283   0.428
 2873SOL    HW2 8863   3.024   3.233   0.431
 2874SOL     OW 8864   3.148   3.321   1.148
 2874SOL    HW1 8865   3.203   3.325   1.225
 2874SOL    HW2 8866   3.093   3.244   1.161
 2875SOL     OW 8867   3.443   2.489   0.489
 2875SOL    HW1 8868   3.391   2.538   0.553
 2875SOL    HW2 8869   3.472   2.556   0.427
 2876SOL     OW 8870   2.207   3.389   1.311
 2876SOL    HW1 8871   2.196   3.346   1.227
 2876SOL    HW2 8872   2.302   3.401   1.320
 2877SOL     OW 8873   2.277   2.608   1.602
 2877SOL    HW1 8874   2.341   2.650   1.545
 2877SOL    HW2 8875   2.314   2.521   1.618
 2878SOL     OW 8876   3.467   2.641   1.685
 2878SOL    HW1 8877   3.381   2.683   1.679
 2878SOL    HW2 8878   3.519   2.683   1.617
 2879SOL     OW 8879   2.859   1.992   1.756
 2879SOL    HW1 8880   2.916   2.064   1.730
 2879SOL    HW2 8881   2.906   1.913   1.730
 2880SOL     OW 8882   2.359   1.899   1.748
 2880SOL    HW1 8883   2.313   1.846   1.683
 2880SOL    HW2 8884   2.302   1.974   1.762
 2881SOL     OW 8885   2.447   2.735   1.032
 2881SOL    HW1 8886   2.478   2.826   1.033
 2881SOL    HW2 8887   2.389   2.729   1.109
 2882SOL     OW 8888   3.215   2.720   1.026
[truncated: 488,192 more chars]
