# Supplementary material for: Including residual contact information into replica-exchange MD simulations significantly enriches native-like conformations
Source: PLoS One. 2020 Nov 16;15(11):e0242072. doi: 10.1371/journal.pone.0242072 (PMC7668583; doi:10.1371/journal.pone.0242072)
Supplement: S1 File — (ZIP) [file pone.0242072.s005.zip › minimal_dataset/1l2y/pdb/1l2y_unfolded_frame.pdb]

REMARK    GENERATED BY TRJCONV
TITLE     TC5B in water t= 4206.00000
REMARK    THIS IS A SIMULATION BOX
CRYST1   60.081   60.081   60.081  90.00  90.00  90.00 P 1           1
MODEL        1
ATOM      1  N   ASN     1      19.930  43.300  23.100  1.00  0.00           N
ATOM      2  H1  ASN     1      19.690  42.350  23.340  1.00  0.00           H
ATOM      3  H2  ASN     1      19.390  44.120  23.340  1.00  0.00           H
ATOM      4  H3  ASN     1      19.860  43.440  22.100  1.00  0.00           H
ATOM      5  CA  ASN     1      21.350  43.490  23.410  1.00  0.00           C
ATOM      6  HA  ASN     1      21.740  44.430  23.020  1.00  0.00           H
ATOM      7  CB  ASN     1      21.490  43.610  24.920  1.00  0.00           C
ATOM      8  HB1 ASN     1      21.660  42.630  25.380  1.00  0.00           H
ATOM      9  HB2 ASN     1      20.610  44.040  25.400  1.00  0.00           H
ATOM     10  CG  ASN     1      22.640  44.510  25.340  1.00  0.00           C
ATOM     11  OD1 ASN     1      23.740  44.580  24.780  1.00  0.00           O
ATOM     12  ND2 ASN     1      22.400  45.070  26.520  1.00  0.00           N
ATOM     13 1HD2 ASN     1      21.720  44.650  27.140  1.00  0.00           H
ATOM     14 2HD2 ASN     1      23.200  45.270  27.100  1.00  0.00           H
ATOM     15  C   ASN     1      22.200  42.310  22.950  1.00  0.00           C
ATOM     16  O   ASN     1      21.740  41.170  23.010  1.00  0.00           O
ATOM     17  N   LEU     2      23.490  42.630  22.780  1.00  0.00           N
ATOM     18  H   LEU     2      23.850  43.570  22.810  1.00  0.00           H
ATOM     19  CA  LEU     2      24.600  41.710  22.610  1.00  0.00           C
ATOM     20  HA  LEU     2      24.200  40.830  22.110  1.00  0.00           H
ATOM     21  CB  LEU     2      25.690  42.360  21.760  1.00  0.00           C
ATOM     22  HB1 LEU     2      26.430  41.590  21.540  1.00  0.00           H
ATOM     23  HB2 LEU     2      26.200  43.170  22.280  1.00  0.00           H
ATOM     24  CG  LEU     2      25.280  42.780  20.350  1.00  0.00           C
ATOM     25  HG  LEU     2      26.200  43.000  19.810  1.00  0.00           H
ATOM     26  CD1 LEU     2      24.610  41.790  19.400  1.00  0.00           C
ATOM     27 1HD1 LEU     2      25.160  40.860  19.320  1.00  0.00           H
ATOM     28 2HD1 LEU     2      23.560  41.710  19.710  1.00  0.00           H
ATOM     29 3HD1 LEU     2      24.640  42.230  18.410  1.00  0.00           H
ATOM     30  CD2 LEU     2      24.540  44.110  20.490  1.00  0.00           C
ATOM     31 1HD2 LEU     2      24.690  44.640  21.430  1.00  0.00           H
ATOM     32 2HD2 LEU     2      24.850  44.680  19.620  1.00  0.00           H
ATOM     33 3HD2 LEU     2      23.470  44.090  20.260  1.00  0.00           H
ATOM     34  C   LEU     2      25.180  41.160  23.910  1.00  0.00           C
ATOM     35  O   LEU     2      25.830  40.120  23.780  1.00  0.00           O
ATOM     36  N   TYR     3      24.760  41.640  25.080  1.00  0.00           N
ATOM     37  H   TYR     3      24.260  42.520  25.060  1.00  0.00           H
ATOM     38  CA  TYR     3      25.430  41.320  26.310  1.00  0.00           C
ATOM     39  HA  TYR     3      26.480  41.560  26.110  1.00  0.00           H
ATOM     40  CB  TYR     3      24.720  42.040  27.450  1.00  0.00           C
ATOM     41  HB1 TYR     3      24.010  41.380  27.960  1.00  0.00           H
ATOM     42  HB2 TYR     3      23.920  42.700  27.110  1.00  0.00           H
ATOM     43  CG  TYR     3      25.560  42.770  28.480  1.00  0.00           C
ATOM     44  CD1 TYR     3      25.900  44.100  28.250  1.00  0.00           C
ATOM     45  HD1 TYR     3      25.370  44.690  27.520  1.00  0.00           H
ATOM     46  CE1 TYR     3      26.810  44.780  29.080  1.00  0.00           C
ATOM     47  HE1 TYR     3      27.120  45.790  28.870  1.00  0.00           H
ATOM     48  CZ  TYR     3      27.500  44.090  30.100  1.00  0.00           C
ATOM     49  OH  TYR     3      28.440  44.770  30.810  1.00  0.00           O
ATOM     50  HH  TYR     3      28.270  45.700  30.660  1.00  0.00           H
ATOM     51  CE2 TYR     3      27.170  42.730  30.260  1.00  0.00           C
ATOM     52  HE2 TYR     3      27.520  42.080  31.050  1.00  0.00           H
ATOM     53  CD2 TYR     3      26.200  42.070  29.510  1.00  0.00           C
ATOM     54  HD2 TYR     3      25.900  41.080  29.810  1.00  0.00           H
ATOM     55  C   TYR     3      25.460  39.850  26.730  1.00  0.00           C
ATOM     56  O   TYR     3      26.330  39.490  27.520  1.00  0.00           O
ATOM     57  N   ILE     4      24.680  38.930  26.160  1.00  0.00           N
ATOM     58  H   ILE     4      24.010  39.330  25.520  1.00  0.00           H
ATOM     59  CA  ILE     4      24.620  37.490  26.320  1.00  0.00           C
ATOM     60  HA  ILE     4      24.770  37.370  27.400  1.00  0.00           H
ATOM     61  CB  ILE     4      23.280  36.860  25.940  1.00  0.00           C
ATOM     62  HB  ILE     4      23.290  35.900  26.440  1.00  0.00           H
ATOM     63  CG2 ILE     4      22.150  37.710  26.500  1.00  0.00           C
ATOM     64 1HG2 ILE     4      21.270  37.100  26.720  1.00  0.00           H
ATOM     65 2HG2 ILE     4      22.440  38.210  27.430  1.00  0.00           H
ATOM     66 3HG2 ILE     4      21.800  38.490  25.830  1.00  0.00           H
ATOM     67  CG1 ILE     4      23.030  36.550  24.460  1.00  0.00           C
ATOM     68 1HG1 ILE     4      22.060  36.100  24.250  1.00  0.00           H
ATOM     69 2HG1 ILE     4      23.710  35.800  24.050  1.00  0.00           H
ATOM     70  CD  ILE     4      23.110  37.760  23.540  1.00  0.00           C
ATOM     71  HD1 ILE     4      22.330  38.460  23.830  1.00  0.00           H
ATOM     72  HD2 ILE     4      24.090  38.230  23.530  1.00  0.00           H
ATOM     73  HD3 ILE     4      22.750  37.420  22.570  1.00  0.00           H
ATOM     74  C   ILE     4      25.730  36.660  25.690  1.00  0.00           C
ATOM     75  O   ILE     4      25.910  35.520  26.090  1.00  0.00           O
ATOM     76  N   GLN     5      26.540  37.260  24.820  1.00  0.00           N
ATOM     77  H   GLN     5      26.210  38.110  24.380  1.00  0.00           H
ATOM     78  CA  GLN     5      27.830  36.820  24.330  1.00  0.00           C
ATOM     79  HA  GLN     5      27.820  35.750  24.150  1.00  0.00           H
ATOM     80  CB  GLN     5      28.140  37.510  23.010  1.00  0.00           C
ATOM     81  HB1 GLN     5      29.150  37.130  22.860  1.00  0.00           H
ATOM     82  HB2 GLN     5      28.100  38.600  22.970  1.00  0.00           H
ATOM     83  CG  GLN     5      27.280  36.930  21.890  1.00  0.00           C
ATOM     84  HG1 GLN     5      27.590  37.580  21.070  1.00  0.00           H
ATOM     85  HG2 GLN     5      26.190  36.860  21.950  1.00  0.00           H
ATOM     86  CD  GLN     5      27.490  35.430  21.750  1.00  0.00           C
ATOM     87  OE1 GLN     5      28.330  34.810  21.110  1.00  0.00           O
ATOM     88  NE2 GLN     5      26.500  34.650  22.180  1.00  0.00           N
ATOM     89 1HE2 GLN     5      25.630  34.920  22.620  1.00  0.00           H
ATOM     90 2HE2 GLN     5      26.730  33.730  21.820  1.00  0.00           H
ATOM     91  C   GLN     5      28.920  37.150  25.350  1.00  0.00           C
ATOM     92  O   GLN     5      30.050  36.970  24.910  1.00  0.00           O
ATOM     93  N   TRP     6      28.630  37.810  26.470  1.00  0.00           N
ATOM     94  H   TRP     6      27.670  38.040  26.700  1.00  0.00           H
ATOM     95  CA  TRP     6      29.650  38.370  27.330  1.00  0.00           C
ATOM     96  HA  TRP     6      30.620  37.990  27.010  1.00  0.00           H
ATOM     97  CB  TRP     6      29.740  39.890  27.190  1.00  0.00           C
ATOM     98  HB1 TRP     6      30.520  40.290  27.840  1.00  0.00           H
ATOM     99  HB2 TRP     6      28.820  40.340  27.550  1.00  0.00           H
ATOM    100  CG  TRP     6      30.160  40.400  25.850  1.00  0.00           C
ATOM    101  CD1 TRP     6      30.940  39.770  24.940  1.00  0.00           C
ATOM    102  HD1 TRP     6      31.540  38.910  25.210  1.00  0.00           H
ATOM    103  NE1 TRP     6      31.120  40.590  23.850  1.00  0.00           N
ATOM    104  HE1 TRP     6      31.720  40.390  23.060  1.00  0.00           H
ATOM    105  CE2 TRP     6      30.190  41.610  23.890  1.00  0.00           C
ATOM    106  CZ2 TRP     6      29.920  42.710  23.070  1.00  0.00           C
ATOM    107  HZ2 TRP     6      30.430  42.920  22.140  1.00  0.00           H
ATOM    108  CH2 TRP     6      29.120  43.740  23.580  1.00  0.00           C
ATOM    109  HH2 TRP     6      28.840  44.680  23.130  1.00  0.00           H
ATOM    110  CZ3 TRP     6      28.640  43.750  24.890  1.00  0.00           C
ATOM    111  HZ3 TRP     6      28.180  44.590  25.390  1.00  0.00           H
ATOM    112  CE3 TRP     6      28.820  42.620  25.700  1.00  0.00           C
ATOM    113  HE3 TRP     6      28.450  42.520  26.710  1.00  0.00           H
ATOM    114  CD2 TRP     6      29.700  41.640  25.220  1.00  0.00           C
ATOM    115  C   TRP     6      29.490  38.190  28.840  1.00  0.00           C
ATOM    116  O   TRP     6      30.400  38.290  29.660  1.00  0.00           O
ATOM    117  N   LEU     7      28.250  38.100  29.310  1.00  0.00           N
ATOM    118  H   LEU     7      27.490  38.000  28.660  1.00  0.00           H
ATOM    119  CA  LEU     7      27.870  37.850  30.690  1.00  0.00           C
ATOM    120  HA  LEU     7      28.020  38.850  31.090  1.00  0.00           H
ATOM    121  CB  LEU     7      26.390  37.460  30.720  1.00  0.00           C
ATOM    122  HB1 LEU     7      26.260  36.470  30.280  1.00  0.00           H
ATOM    123  HB2 LEU     7      25.960  38.190  30.040  1.00  0.00           H
ATOM    124  CG  LEU     7      25.720  37.610  32.080  1.00  0.00           C
ATOM    125  HG  LEU     7      26.100  36.740  32.630  1.00  0.00           H
ATOM    126  CD1 LEU     7      26.000  38.940  32.770  1.00  0.00           C
ATOM    127 1HD1 LEU     7      26.890  38.750  33.370  1.00  0.00           H
ATOM    128 2HD1 LEU     7      26.050  39.770  32.070  1.00  0.00           H
ATOM    129 3HD1 LEU     7      25.130  39.100  33.410  1.00  0.00           H
ATOM    130  CD2 LEU     7      24.250  37.220  31.920  1.00  0.00           C
ATOM    131 1HD2 LEU     7      23.910  36.980  32.920  1.00  0.00           H
ATOM    132 2HD2 LEU     7      23.640  38.080  31.660  1.00  0.00           H
ATOM    133 3HD2 LEU     7      24.080  36.310  31.340  1.00  0.00           H
ATOM    134  C   LEU     7      28.760  36.910  31.490  1.00  0.00           C
ATOM    135  O   LEU     7      28.940  37.100  32.690  1.00  0.00           O
ATOM    136  N   LYS     8      29.330  35.900  30.820  1.00  0.00           N
ATOM    137  H   LYS     8      29.070  35.820  29.850  1.00  0.00           H
ATOM    138  CA  LYS     8      29.980  34.790  31.490  1.00  0.00           C
ATOM    139  HA  LYS     8      29.840  35.010  32.550  1.00  0.00           H
ATOM    140  CB  LYS     8      29.230  33.520  31.110  1.00  0.00           C
ATOM    141  HB1 LYS     8      29.330  33.260  30.050  1.00  0.00           H
ATOM    142  HB2 LYS     8      28.210  33.880  31.230  1.00  0.00           H
ATOM    143  CG  LYS     8      29.440  32.320  32.020  1.00  0.00           C
ATOM    144  HG1 LYS     8      28.500  31.900  32.370  1.00  0.00           H
ATOM    145  HG2 LYS     8      30.020  32.630  32.890  1.00  0.00           H
ATOM    146  CD  LYS     8      30.410  31.330  31.390  1.00  0.00           C
ATOM    147  HD1 LYS     8      31.310  31.800  30.990  1.00  0.00           H
ATOM    148  HD2 LYS     8      29.970  30.920  30.480  1.00  0.00           H
ATOM    149  CE  LYS     8      30.890  30.130  32.210  1.00  0.00           C
ATOM    150  HE1 LYS     8      31.010  29.280  31.540  1.00  0.00           H
ATOM    151  HE2 LYS     8      30.160  29.930  33.000  1.00  0.00           H
ATOM    152  NZ  LYS     8      32.240  30.350  32.730  1.00  0.00           N
ATOM    153  HZ1 LYS     8      32.760  30.810  32.000  1.00  0.00           H
ATOM    154  HZ2 LYS     8      32.330  30.880  33.590  1.00  0.00           H
ATOM    155  HZ3 LYS     8      32.740  29.480  32.830  1.00  0.00           H
ATOM    156  C   LYS     8      31.450  34.690  31.140  1.00  0.00           C
ATOM    157  O   LYS     8      31.810  34.930  29.980  1.00  0.00           O
ATOM    158  N   ASP     9      32.300  34.330  32.100  1.00  0.00           N
ATOM    159  H   ASP     9      31.920  34.360  33.040  1.00  0.00           H
ATOM    160  CA  ASP     9      33.730  34.080  32.070  1.00  0.00           C
ATOM    161  HA  ASP     9      34.040  34.880  31.400  1.00  0.00           H
ATOM    162  CB  ASP     9      34.380  34.250  33.440  1.00  0.00           C
ATOM    163  HB1 ASP     9      33.990  35.210  33.790  1.00  0.00           H
ATOM    164  HB2 ASP     9      35.460  34.350  33.350  1.00  0.00           H
ATOM    165  CG  ASP     9      34.250  33.050  34.350  1.00  0.00           C
ATOM    166  OD1 ASP     9      35.100  32.970  35.270  1.00  0.00           O
ATOM    167  OD2 ASP     9      33.210  32.370  34.220  1.00  0.00           O
ATOM    168  C   ASP     9      34.170  32.820  31.330  1.00  0.00           C
ATOM    169  O   ASP     9      34.660  31.820  31.860  1.00  0.00           O
ATOM    170  N   GLY    10      33.730  32.680  30.080  1.00  0.00           N
ATOM    171  H   GLY    10      33.100  33.410  29.800  1.00  0.00           H
ATOM    172  CA  GLY    10      33.880  31.490  29.270  1.00  0.00           C
ATOM    173  HA1 GLY    10      33.570  30.640  29.870  1.00  0.00           H
ATOM    174  HA2 GLY    10      34.930  31.230  29.150  1.00  0.00           H
ATOM    175  C   GLY    10      33.100  31.530  27.960  1.00  0.00           C
ATOM    176  O   GLY    10      32.860  32.560  27.330  1.00  0.00           O
ATOM    177  N   GLY    11      32.690  30.370  27.450  1.00  0.00           N
ATOM    178  H   GLY    11      32.750  29.640  28.140  1.00  0.00           H
ATOM    179  CA  GLY    11      31.860  30.140  26.280  1.00  0.00           C
ATOM    180  HA1 GLY    11      32.000  29.130  25.910  1.00  0.00           H
ATOM    181  HA2 GLY    11      32.360  30.580  25.410  1.00  0.00           H
ATOM    182  C   GLY    11      30.360  30.370  26.390  1.00  0.00           C
ATOM    183  O   GLY    11      29.760  29.830  27.320  1.00  0.00           O
ATOM    184  N   PRO    12      29.770  31.200  25.530  1.00  0.00           N
ATOM    185  CD  PRO    12      30.370  32.080  24.540  1.00  0.00           C
ATOM    186  HD1 PRO    12      30.230  31.560  23.590  1.00  0.00           H
ATOM    187  HD2 PRO    12      31.410  32.270  24.810  1.00  0.00           H
ATOM    188  CG  PRO    12      29.560  33.370  24.580  1.00  0.00           C
ATOM    189  HG1 PRO    12      29.620  33.960  23.670  1.00  0.00           H
ATOM    190  HG2 PRO    12      29.900  33.970  25.430  1.00  0.00           H
ATOM    191  CB  PRO    12      28.200  32.700  24.690  1.00  0.00           C
ATOM    192  HB1 PRO    12      28.060  32.170  23.750  1.00  0.00           H
ATOM    193  HB2 PRO    12      27.390  33.400  24.860  1.00  0.00           H
ATOM    194  CA  PRO    12      28.350  31.470  25.580  1.00  0.00           C
ATOM    195  HA  PRO    12      28.080  31.700  26.620  1.00  0.00           H
ATOM    196  C   PRO    12      27.500  30.250  25.230  1.00  0.00           C
ATOM    197  O   PRO    12      26.330  30.200  25.580  1.00  0.00           O
ATOM    198  N   SER    13      28.110  29.240  24.600  1.00  0.00           N
ATOM    199  H   SER    13      29.110  29.250  24.450  1.00  0.00           H
ATOM    200  CA  SER    13      27.540  27.940  24.330  1.00  0.00           C
ATOM    201  HA  SER    13      26.490  28.120  24.100  1.00  0.00           H
ATOM    202  CB  SER    13      28.240  27.400  23.080  1.00  0.00           C
ATOM    203  HB1 SER    13      28.050  28.040  22.220  1.00  0.00           H
ATOM    204  HB2 SER    13      27.890  26.420  22.780  1.00  0.00           H
ATOM    205  OG  SER    13      29.620  27.300  23.360  1.00  0.00           O
ATOM    206  HG  SER    13      29.650  26.520  23.920  1.00  0.00           H
ATOM    207  C   SER    13      27.620  26.920  25.460  1.00  0.00           C
ATOM    208  O   SER    13      26.950  25.890  25.420  1.00  0.00           O
ATOM    209  N   SER    14      28.550  27.070  26.410  1.00  0.00           N
ATOM    210  H   SER    14      29.110  27.910  26.300  1.00  0.00           H
ATOM    211  CA  SER    14      29.290  25.990  27.020  1.00  0.00           C
ATOM    212  HA  SER    14      29.240  25.120  26.360  1.00  0.00           H
ATOM    213  CB  SER    14      30.730  26.410  27.320  1.00  0.00           C
ATOM    214  HB1 SER    14      31.240  25.470  27.560  1.00  0.00           H
ATOM    215  HB2 SER    14      30.950  27.170  28.060  1.00  0.00           H
ATOM    216  OG  SER    14      31.220  26.950  26.120  1.00  0.00           O
ATOM    217  HG  SER    14      32.080  27.320  26.330  1.00  0.00           H
ATOM    218  C   SER    14      28.640  25.550  28.320  1.00  0.00           C
ATOM    219  O   SER    14      28.020  26.340  29.030  1.00  0.00           O
ATOM    220  N   GLY    15      28.680  24.220  28.400  1.00  0.00           N
ATOM    221  H   GLY    15      29.300  23.830  27.700  1.00  0.00           H
ATOM    222  CA  GLY    15      28.200  23.480  29.560  1.00  0.00           C
ATOM    223  HA1 GLY    15      28.010  22.420  29.410  1.00  0.00           H
ATOM    224  HA2 GLY    15      27.320  24.070  29.810  1.00  0.00           H
ATOM    225  C   GLY    15      29.130  23.490  30.760  1.00  0.00           C
ATOM    226  O   GLY    15      30.340  23.740  30.710  1.00  0.00           O
ATOM    227  N   ARG    16      28.620  23.120  31.940  1.00  0.00           N
ATOM    228  H   ARG    16      27.620  23.000  32.070  1.00  0.00           H
ATOM    229  CA  ARG    16      29.410  23.060  33.150  1.00  0.00           C
ATOM    230  HA  ARG    16      29.710  24.100  33.260  1.00  0.00           H
ATOM    231  CB  ARG    16      28.540  22.690  34.350  1.00  0.00           C
ATOM    232  HB1 ARG    16      28.000  23.610  34.600  1.00  0.00           H
ATOM    233  HB2 ARG    16      29.180  22.610  35.220  1.00  0.00           H
ATOM    234  CG  ARG    16      27.700  21.430  34.190  1.00  0.00           C
ATOM    235  HG1 ARG    16      28.250  20.760  34.850  1.00  0.00           H
ATOM    236  HG2 ARG    16      27.920  20.960  33.230  1.00  0.00           H
ATOM    237  CD  ARG    16      26.260  21.770  34.550  1.00  0.00           C
ATOM    238  HD1 ARG    16      25.900  22.480  33.800  1.00  0.00           H
ATOM    239  HD2 ARG    16      26.170  22.150  35.570  1.00  0.00           H
ATOM    240  NE  ARG    16      25.420  20.570  34.470  1.00  0.00           N
ATOM    241  HE  ARG    16      25.730  19.630  34.650  1.00  0.00           H
ATOM    242  CZ  ARG    16      24.090  20.550  34.330  1.00  0.00           C
ATOM    243  NH1 ARG    16      23.440  21.670  33.970  1.00  0.00           N
ATOM    244 1HH1 ARG    16      23.870  22.520  34.300  1.00  0.00           H
ATOM    245 2HH1 ARG    16      22.530  21.610  33.540  1.00  0.00           H
ATOM    246  NH2 ARG    16      23.520  19.340  34.330  1.00  0.00           N
ATOM    247 1HH2 ARG    16      23.840  18.470  34.730  1.00  0.00           H
ATOM    248 2HH2 ARG    16      22.540  19.240  34.130  1.00  0.00           H
ATOM    249  C   ARG    16      30.600  22.120  33.050  1.00  0.00           C
ATOM    250  O   ARG    16      30.400  21.080  32.420  1.00  0.00           O
ATOM    251  N   PRO    17      31.740  22.510  33.610  1.00  0.00           N
ATOM    252  CD  PRO    17      32.140  23.670  34.390  1.00  0.00           C
ATOM    253  HD1 PRO    17      32.300  23.460  35.440  1.00  0.00           H
ATOM    254  HD2 PRO    17      31.550  24.570  34.220  1.00  0.00           H
ATOM    255  CG  PRO    17      33.610  23.890  34.050  1.00  0.00           C
ATOM    256  HG1 PRO    17      34.100  24.530  34.790  1.00  0.00           H
ATOM    257  HG2 PRO    17      33.570  24.400  33.090  1.00  0.00           H
ATOM    258  CB  PRO    17      34.100  22.460  34.250  1.00  0.00           C
ATOM    259  HB1 PRO    17      34.080  22.150  35.290  1.00  0.00           H
ATOM    260  HB2 PRO    17      35.020  22.530  33.660  1.00  0.00           H
ATOM    261  CA  PRO    17      32.960  21.730  33.560  1.00  0.00           C
ATOM    262  HA  PRO    17      33.290  21.580  32.530  1.00  0.00           H
ATOM    263  C   PRO    17      32.770  20.440  34.350  1.00  0.00           C
ATOM    264  O   PRO    17      32.150  20.540  35.400  1.00  0.00           O
ATOM    265  N   PRO    18      33.360  19.340  33.870  1.00  0.00           N
ATOM    266  CD  PRO    18      33.620  19.030  32.480  1.00  0.00           C
ATOM    267  HD1 PRO    18      34.580  19.520  32.290  1.00  0.00           H
ATOM    268  HD2 PRO    18      32.950  19.530  31.780  1.00  0.00           H
ATOM    269  CG  PRO    18      33.840  17.530  32.300  1.00  0.00           C
ATOM    270  HG1 PRO    18      34.910  17.320  32.270  1.00  0.00           H
ATOM    271  HG2 PRO    18      33.120  17.120  31.600  1.00  0.00           H
ATOM    272  CB  PRO    18      33.460  17.010  33.690  1.00  0.00           C
ATOM    273  HB1 PRO    18      34.230  16.260  33.870  1.00  0.00           H
ATOM    274  HB2 PRO    18      32.440  16.700  33.460  1.00  0.00           H
ATOM    275  CA  PRO    18      33.330  18.150  34.700  1.00  0.00           C
ATOM    276  HA  PRO    18      32.410  18.150  35.270  1.00  0.00           H
ATOM    277  C   PRO    18      34.520  18.190  35.640  1.00  0.00           C
ATOM    278  O   PRO    18      35.490  18.900  35.370  1.00  0.00           O
ATOM    279  N   PRO    19      34.390  17.400  36.710  1.00  0.00           N
ATOM    280  CD  PRO    19      33.270  16.570  37.090  1.00  0.00           C
ATOM    281  HD1 PRO    19      33.150  15.810  36.330  1.00  0.00           H
ATOM    282  HD2 PRO    19      32.310  17.060  37.300  1.00  0.00           H
ATOM    283  CG  PRO    19      33.690  15.920  38.410  1.00  0.00           C
ATOM    284  HG1 PRO    19      33.110  15.040  38.690  1.00  0.00           H
ATOM    285  HG2 PRO    19      33.500  16.640  39.210  1.00  0.00           H
ATOM    286  CB  PRO    19      35.150  15.620  38.100  1.00  0.00           C
ATOM    287  HB1 PRO    19      35.050  14.770  37.410  1.00  0.00           H
ATOM    288  HB2 PRO    19      35.680  15.540  39.050  1.00  0.00           H
ATOM    289  CA  PRO    19      35.560  16.920  37.420  1.00  0.00           C
ATOM    290  HA  PRO    19      35.860  17.710  38.100  1.00  0.00           H
ATOM    291  C   PRO    19      36.820  16.710  36.570  1.00  0.00           C
ATOM    292  O   PRO    19      36.860  15.880  35.670  1.00  0.00           O
ATOM    293  N   SER    20      37.880  17.460  36.880  1.00  0.00           N
ATOM    294  H   SER    20      37.680  18.080  37.660  1.00  0.00           H
ATOM    295  CA  SER    20      39.200  17.120  36.420  1.00  0.00           C
ATOM    296  HA  SER    20      39.170  16.500  35.520  1.00  0.00           H
ATOM    297  CB  SER    20      39.860  18.370  35.850  1.00  0.00           C
ATOM    298  HB1 SER    20      40.700  18.060  35.230  1.00  0.00           H
ATOM    299  HB2 SER    20      40.320  19.000  36.610  1.00  0.00           H
ATOM    300  OG  SER    20      39.060  19.210  35.030  1.00  0.00           O
ATOM    301  HG  SER    20      38.160  19.110  35.340  1.00  0.00           H
ATOM    302  C   SER    20      40.160  16.600  37.480  1.00  0.00           C
ATOM    303  OC1 SER    20      40.130  17.290  38.520  1.00  0.00           O
ATOM    304  OC2 SER    20      41.010  15.690  37.330  1.00  0.00           O
TER
ENDMDL
